# Supplementary material for: Region-specific transcriptional signatures of brain aging in the absence of neuropathology at the single-cell level
Source: NPJ Aging. 2026 May 13;12(1):100. doi: 10.1038/s41514-026-00391-9 (PMC13396485; doi:10.1038/s41514-026-00391-9)
Supplement: Supplementary file 3 — SupplementaryData2_NucleiCount [file 41514_2026_391_MOESM3_ESM.xlsx]

## Sheet: Sheet1
Age_Group		Cell_Type												Sex			Percent of Young
Young	Region	Inhibitory_Neurons	Excitatory_Neurons	Spiny_Projection_Neurons	Oligodendrocyte_Precursor_Cells	Oligodendrocytes	Astrocytes	Microglia	Ependymal_Cells	Endothelial_Cells	Mural_Cells	Regional_Totals		Male	Female		Male	Female
	EC	4813	8074	0	1573	5384	2639	659	533	284	257	24216		46059	29488		60.9673	39.0327
	MTG	2404	3637	0	321	2238	299	117	2	68	78	9164		Young Total:	75547		Young Total:	100
	PUT	1106	23	17473	1008	4559	1106	307	8	55	113	25758
	SVZ	411	23	0	479	12364	1750	503	655	74	150	16409
	Cell_Type_Totals:	8734	11757	17473	3381	24545	5794	1586	1198	481	598
Age_Group		Cell_Type												Sex			Percent of Aged
Aged	Region	Inhibitory_Neurons	Excitatory_Neurons	Spiny_Projection_Neurons	Oligodendrocyte_Precursor_Cells	Oligodendrocytes	Astrocytes	Microglia	Ependymal_Cells	Endothelial_Cells	Mural_Cells	Regional_Totals		Male	Female		Male	Female
	EC	4271	7982	0	1302	5074	1559	560	278	188	258	21472		30025	46075		39.4547	60.5453
	MTG	3639	8694	0	548	2049	568	141	4	102	117	15862		Aged Total:	76100		Aged Total:	100
	PUT	993	17	12494	1061	4409	1030	363	4	114	246	20731
	SVZ	96	33	0	390	14052	2338	615	369	68	74	18035		Male Total:	76084		Percent of Total
	Cell_Type_Totals:	8999	16726	12494	3301	25584	5495	1679	655	472	695			Female Total:	75563		Young Male	Young Female	Total % Young
	Combined_Totals	17733	28483	29967	6682	50129	11289	3265	1853	953	1293	Regional_Totals		Nuclei Total:	151647		30.3725	19.4452	49.8177
											EC	45688					Aged Male	Aged Female	Total % Aged
											MTG	25026					19.7993	30.3831	50.1823
											PUT	46489				Total Sex %	50.1718	49.8282
											SVZ	34444
											Total_Nuclei_Count	151647
Percentages
Age_Group
Young	Region	Inhibitory_Neurons	Excitatory_Neurons	Spiny_Projection_Neurons	Oligodendrocyte_Precursor_Cells	Oligodendrocytes	Astrocytes	Microglia	Ependymal_Cells	Endothelial_Cells	Mural_Cells
	EC	27.1415	28.3467	0	23.5409	10.7403	23.3767	20.1838	28.7642	29.8006	19.8763
	MTG	13.5566	12.769	0	4.80395	4.46448	2.6486	3.58346	0.107933	7.13536	6.03248
	PUT	6.23696	0.0807499	58.3075	15.0853	9.09454	9.79715	9.40276	0.431732	5.77125	8.73937
	SVZ	2.31771	0.0807499	0	7.16851	24.6644	15.5018	15.4058	35.3481	7.76495	11.6009
	Cell_Type_Totals:	49.2528	41.2773	58.3075	50.5986	48.9637	51.3243	48.5758	64.6519	50.4722	46.249
Age_Group		Cell_Type
Aged	Region	Inhibitory_Neurons	Excitatory_Neurons	Spiny_Projection_Neurons	Oligodendrocyte_Precursor_Cells	Oligodendrocytes	Astrocytes	Microglia	Ependymal_Cells	Endothelial_Cells	Mural_Cells
	EC	24.085	28.0237	0	19.4852	10.1219	13.8099	17.1516	15.0027	19.7272	19.9536
	MTG	20.5211	30.5235	0	8.20114	4.08745	5.03145	4.31853	0.215866	10.703	9.04872
	PUT	5.59973	0.0596847	41.6925	15.8785	8.79531	9.12393	11.1179	0.215866	11.9622	19.0255
	SVZ	0.541364	0.115859	0	5.83658	28.0317	20.7104	18.8361	19.9137	7.13536	5.72312
	Cell_Type_Totals:	50.7472	58.7227	41.6925	49.4014	51.0363	48.6757	51.4242	35.3481	49.5278	53.751
	Combined_Totals	100	100	100	100	100	100	100	100	100	100
