# Supplementary material for: Region-specific transcriptional signatures of brain aging in the absence of neuropathology at the single-cell level
Source: NPJ Aging. 2026 May 13;12(1):100. doi: 10.1038/s41514-026-00391-9 (PMC13396485; doi:10.1038/s41514-026-00391-9)
Supplement: Supplementary file 8 — SupplementaryData7_wilcoxon_gene_length_summary [file 41514_2026_391_MOESM8_ESM.xlsx]

## Sheet: wilcoxon_gene_length_summary
tissue	N_DEG	N_NonDEG	median_log10_length_DEG	median_log10_length_NonDEG	W_statistic	p_value	FDR_BH
Middle temporal gyrus ExN	582	17016	4.75283	4.53099	6.10829e+06	8.20083e-22	1.39414e-20
Middle temporal gyrus Oligodendrocyte	1068	9041	4.73593	4.69395	5.10209e+06	0.00236504	0.00402057
Middle temporal gyrus Astrocyte	195	8584	4.90053	4.76074	980923	3.88436e-05	0.000110057
Middle temporal gyrus InN	934	14938	4.42355	4.58281	6.06345e+06	1.84664e-11	1.04643e-10
Middle temporal gyrus OPC	130	8992	4.99986	4.75308	728660	1.32199e-06	4.99417e-06
Middle temporal gyrus Mural	8	2934	5.24047	5.09619	14184	0.307681	0.360729
Middle temporal gyrus Microglia	27	5092	4.95234	4.9563	69018	0.971306	0.989972
Middle temporal gyrus Endothelial	4	2435	5.01812	5.08767	4557	0.824269	0.904037
Putamen Oligodendrocyte	175	12528	4.95393	4.6258	1.41732e+06	2.63752e-11	1.28108e-10
Putamen Astrocyte	334	10589	4.80743	4.67402	1.98844e+06	0.000105064	0.000274783
Putamen InN	111	14039	4.7835	4.6019	925413	0.000645841	0.00129168
Putamen OPC	286	9892	4.99691	4.70676	1.85341e+06	3.29263e-19	3.73165e-18
Putamen Mural	8	4034	5.15588	5.02927	21332	0.115112	0.150531
Putamen Microglia	141	8590	4.93197	4.78401	690639	0.00417495	0.00675944
Putamen SPN	583	16771	4.68416	4.53428	5657259	1.02839e-10	4.37065e-10
Putamen Endothelial	3	2411	4.97957	5.11833	2043	0.192311	0.233521
Entorhinal cortex ExN	743	17017	4.81574	4.52773	7811974	1.24272e-27	4.22524e-26
Entorhinal cortex Oligodendrocyte	626	12943	4.63885	4.61838	4123499	0.449806	0.50978
Entorhinal cortex Astrocyte	753	11565	4.73288	4.64991	4743934	3.76104e-05	0.000110057
Entorhinal cortex InN	1232	14979	4.42047	4.58014	7873597	1.01862e-17	8.65824e-17
Entorhinal cortex OPC	409	10443	4.78375	4.69944	2.39476e+06	3.04888e-05	0.000103662
Entorhinal cortex Mural	43	5008	5.12643	4.96961	123934	0.0876617	0.122661
Entorhinal cortex Microglia	149	9742	4.97678	4.7431	849611	0.000343817	0.000779318
Entorhinal cortex Endothelial	24	4359	4.96834	4.97017	52995	0.911581	0.968555
Entorhinal cortex Ependymal	98	5109	4.82008	4.98428	213452	0.0123326	0.0190594
Subventricular zone ExN	9	923	5.76939	5.33441	6620	0.00215164	0.0038503
Subventricular zone Oligodendrocyte	433	15001	4.59968	4.56526	3.41565e+06	0.0661764	0.097826
Subventricular zone Astrocyte	388	12953	4.73712	4.60788	2.77249e+06	0.000514843	0.00109404
Subventricular zone InN	221	7622	4.63498	4.79872	732374	0.000930701	0.00175799
Subventricular zone OPC	216	8553	4.86118	4.74149	1.05546e+06	0.000336724	0.000779318
Subventricular zone Mural	24	2660	5.07363	5.06904	31968	0.989972	0.989972
Subventricular zone Microglia	357	8673	4.89638	4.70028	1.87477e+06	1.31757e-11	8.95949e-11
Subventricular zone Endothelial	16	2357	4.86188	5.0647	15144	0.174206	0.21937
Subventricular zone Ependymal	334	10989	4.68718	4.64425	1.93488e+06	0.0901923	0.122661
