# Supplementary material for: Region-specific transcriptional signatures of brain aging in the absence of neuropathology at the single-cell level
Source: NPJ Aging. 2026 May 13;12(1):100. doi: 10.1038/s41514-026-00391-9 (PMC13396485; doi:10.1038/s41514-026-00391-9)
Supplement: Supplementary file 10 — SupplementaryData9_Jeffries_Summary_DEGoverlap [file 41514_2026_391_MOESM10_ESM.csv]

CellType	Group_Bar	Region_Stack	Count
Oligodendrocyte	Jeffries Study	Jeffries Study	150
Oligodendrocyte	Our Study	Entorhinal cortex	691
Oligodendrocyte	Our Study	Middle temporal gyrus	1196
Oligodendrocyte	Our Study	Putamen	208
Oligodendrocyte	Our Study	Subventricular zone	539
OPC	Jeffries Study	Jeffries Study	263
OPC	Our Study	Entorhinal cortex	456
OPC	Our Study	Middle temporal gyrus	153
OPC	Our Study	Putamen	317
OPC	Our Study	Subventricular zone	239
ExN	Jeffries Study	Jeffries Study	1292
ExN	Our Study	Entorhinal cortex	1038
ExN	Our Study	Middle temporal gyrus	770
ExN	Our Study	Subventricular zone	9
InN	Jeffries Study	Jeffries Study	595
InN	Our Study	Entorhinal cortex	1454
InN	Our Study	Middle temporal gyrus	1151
InN	Our Study	Putamen	135
InN	Our Study	Subventricular zone	242
Microglia	Jeffries Study	Jeffries Study	224
Microglia	Our Study	Entorhinal cortex	164
Microglia	Our Study	Middle temporal gyrus	28
Microglia	Our Study	Putamen	158
Microglia	Our Study	Subventricular zone	392
Astrocyte	Jeffries Study	Jeffries Study	212
Astrocyte	Our Study	Entorhinal cortex	796
Astrocyte	Our Study	Middle temporal gyrus	224
Astrocyte	Our Study	Putamen	384
Astrocyte	Our Study	Subventricular zone	458
Endothelial	Jeffries Study	Jeffries Study	184
Endothelial	Our Study	Entorhinal cortex	26
Endothelial	Our Study	Middle temporal gyrus	4
Endothelial	Our Study	Putamen	3
Endothelial	Our Study	Subventricular zone	16
