# Supplementary material for: Region-specific transcriptional signatures of brain aging in the absence of neuropathology at the single-cell level
Source: NPJ Aging. 2026 May 13;12(1):100. doi: 10.1038/s41514-026-00391-9 (PMC13396485; doi:10.1038/s41514-026-00391-9)
Supplement: Supplementary file 11 — SupplementaryData10_Jeffries_PerCellType_DEGoverlap [file 41514_2026_391_MOESM11_ESM.xlsx]

## Sheet: Oligodendrocyte
gene	Oligodendrocyte_Jeffries	Middle temporal gyrus_Oligodendrocyte	Putamen_Oligodendrocyte	Entorhinal cortex_Oligodendrocyte	Subventricular zone_Oligodendrocyte
PWRN1	1	0	0	0	0
CARNS1	1	0	0	0	0
NRGN	1	0	0	0	0
VAMP2	1	0	0	0	0
TUBA1A	1	0	0	1	0
TUBB2A	1	0	0	0	0
YWHAH	1	0	0	0	0
ENOSF1	1	1	0	0	0
CCK	1	0	0	0	0
BASP1	1	0	0	0	0
FKBP5	1	0	0	0	0
HSPA8	1	1	0	1	0
TP53TG5	1	0	0	0	0
GAPDH	1	0	0	0	0
CALM3	1	0	0	0	0
SEMA3B	1	0	0	0	0
CAMK2N1	1	0	0	0	0
VSNL1	1	0	0	0	0
TMEM63A	1	0	0	0	0
STMN2	1	0	0	0	0
TMSB10	1	0	0	0	0
DNAJB2	1	0	0	0	1
UBB	1	0	0	0	0
LDB3	1	0	0	0	0
NDUFA4	1	0	0	0	0
DTNA	1	0	0	0	0
MARCKSL1	1	0	0	0	0
SH3GLB2	1	0	0	0	0
CKB	1	0	0	0	0
MDH1	1	0	0	0	0
ARPP19	1	0	0	0	0
YWHAB	1	1	0	0	0
ATP6V0E2	1	0	0	0	0
AL359091.1	1	0	0	0	0
HINT1	1	0	0	0	0
TUBA1B	1	0	0	0	0
GUK1	1	1	0	0	1
UBC	1	0	1	0	0
PLA2G4C	1	0	0	0	0
COL9A2	1	0	0	0	0
TPI1	1	0	0	0	0
DBNDD2	1	0	0	1	0
SNRPN	1	0	0	0	0
RBFOX1	1	0	0	0	0
OAZ1	1	0	0	0	0
COX4I1	1	0	0	0	0
CFL1	1	1	0	0	0
IGSF8	1	1	0	0	0
STMN1	1	0	0	0	0
ROGDI	1	0	0	0	1
LINC00609	1	0	0	0	0
SOD1	1	1	0	0	0
SCG5	1	0	0	0	0
MAP1LC3A	1	0	0	0	0
AC009041.2	1	0	0	0	0
RGS4	1	0	0	0	0
GAP43	1	0	0	0	0
GPX4	1	0	0	0	0
C4orf48	1	0	0	0	0
THY1	1	0	0	0	0
ATP5F1D	1	0	0	0	0
ARPP21	1	0	0	0	0
RTN1	1	0	0	0	0
TTYH1	1	0	0	0	0
CHCHD2	1	0	0	0	0
AP2M1	1	0	0	0	0
PTPRE	1	0	0	0	0
CMTM5	1	0	0	0	0
NDUFV1	1	0	0	0	0
TAGLN3	1	0	0	0	0
C1orf122	1	0	0	0	0
PKM	1	0	0	0	0
NDUFB8	1	0	0	0	0
ATP6V0B	1	0	0	0	0
NEFL	1	0	0	0	0
OLFM1	1	0	0	0	0
PRDX2	1	0	0	0	0
SNAP25	1	0	0	0	0
HID1	1	1	0	0	0
CCDC85B	1	0	0	0	0
AC009063.2	1	0	0	0	0
AC008571.2	1	1	0	0	1
CNPY2	1	1	0	0	0
LDHB	1	0	0	0	0
PPDPF	1	0	0	0	0
EDF1	1	0	0	0	0
RNASEK	1	0	0	0	0
PARK7	1	0	0	0	0
GRID2	1	0	0	0	0
LRP2	1	0	0	0	0
ENO4	1	0	0	0	0
BCL2	1	0	0	0	0
CNTNAP2	1	1	0	1	1
KIRREL3	1	1	0	0	0
ANLN	1	0	0	0	0
SGK1	1	0	0	0	0
ERBIN	1	0	0	0	0
OTUD7A	1	0	0	0	0
PCA3	1	0	0	0	0
COX5B	1	0	0	0	0
TSC22D4	1	0	0	0	0
PDCD7	1	0	0	1	0
MYL6	1	1	0	0	0
ENC1	1	0	0	0	0
ATP5F1B	1	0	0	0	0
NDUFS7	1	0	0	0	0
FKBP8	1	0	0	1	0
LINC01877	1	0	0	0	0
GABARAPL2	1	0	0	0	0
VSTM2B	1	0	0	0	0
DNM1	1	0	0	0	0
NENF	1	0	0	0	0
AC004690.2	1	0	0	0	0
ATP6V0C	1	0	0	0	0
AL354809.1	1	1	0	0	0
SVEP1	1	0	0	1	0
NAV2	1	0	0	0	0
MRFAP1	1	0	0	0	0
COX7A2	1	0	0	0	0
UCHL1	1	0	0	0	0
HAGH	1	1	0	0	1
SH3TC2-DT	1	1	0	0	0
KANSL1	1	0	0	0	0
NDUFC2	1	0	0	0	0
GIPC1	1	0	0	0	0
ZBTB16	1	0	0	0	0
IPO13	1	0	0	0	1
ACAP3	1	0	0	0	0
AC006001.2	1	0	0	0	0
SORCS2	1	0	0	0	0
FIGN	1	0	0	0	0
IGF1R	1	0	0	0	0
SGCD	1	0	0	0	0
KCNMB4	1	0	0	0	0
KAZN	1	0	0	0	0
LRRTM3	1	0	0	0	0
ITPKB	1	1	0	0	0
CPQ	1	0	0	0	0
LRRC1	1	0	1	0	0
PCDH9-AS2	1	0	0	0	0
LURAP1L-AS1	1	0	1	1	1
ZNF652	1	1	0	0	0
XRRA1	1	0	0	0	0
AP003086.1	1	0	0	0	0
IKZF2	1	0	0	0	0
BBS2	1	0	0	0	0
AL139294.1	1	0	0	0	0
ANKUB1	1	0	0	0	0
PTPN13	1	1	0	1	0
UBA6-AS1	1	0	0	0	0
PRKCZ	0	1	0	0	0
PHF13	0	1	0	0	0
PER3	0	1	0	0	0
SLC25A33	0	1	0	0	0
EXOSC10	0	1	0	0	0
SPEN	0	1	0	0	0
CDC42	0	1	0	0	0
RPL11	0	1	0	0	0
NIPAL3	0	1	0	0	0
TMEM50A	0	1	0	0	0
MAN1C1	0	1	0	0	0
MTFR1L	0	1	0	0	0
CEP85	0	1	0	0	0
WDTC1	0	1	0	0	0
TMEM222	0	1	0	0	0
PHACTR4	0	1	0	0	0
MECR	0	1	0	0	0
BSDC1	0	1	0	0	0
ZMYM6	0	1	0	0	0
ZMYM4	0	1	0	0	0
AL139260.1	0	1	0	0	0
PPIE	0	1	0	0	0
ZMPSTE24	0	1	0	0	0
AL603839.3	0	1	0	0	0
NFYC	0	1	0	0	0
ST3GAL3	0	1	0	0	0
B4GALT2	0	1	0	0	0
EIF2B3	0	1	0	0	0
MUTYH	0	1	0	0	0
PRDX1	0	1	0	0	0
RNF11	0	1	0	1	0
ZFYVE9	0	1	0	0	0
HSPB11	0	1	0	0	0
ACOT11	0	1	0	0	0
TTC4	0	1	0	0	0
CYP2J2	0	1	0	0	0
DOCK7	0	1	0	0	0
ITGB3BP	0	1	0	0	0
JAK1	0	1	0	0	0
ZRANB2	0	1	0	0	0
ST6GALNAC3	0	1	1	0	0
CTBS	0	1	0	0	0
AL078459.1	0	1	0	0	0
ZNHIT6	0	1	0	0	0
CLCA4	0	1	0	0	0
TMED5	0	1	0	1	0
MFSD14A	0	1	0	0	0
SASS6	0	1	0	0	0
CDC14A	0	1	0	0	0
EXTL2	0	1	0	0	0
DPH5	0	1	0	0	0
AC093157.1	0	1	0	0	0
RNPC3	0	1	0	0	0
SARS	0	1	0	0	0
HIPK1	0	1	0	0	0
SLC22A15	0	1	0	0	0
ATP1A1	0	1	0	0	0
ATP1A1-AS1	0	1	0	0	0
APH1A	0	1	0	0	0
GABPB2	0	1	0	0	0
THEM4	0	1	0	0	0
FLG-AS1	0	1	0	0	0
ILF2	0	1	0	0	0
TPM3	0	1	0	0	0
ARHGEF2	0	1	0	0	0
PAQR6	0	1	0	0	0
SMG5	0	1	0	0	0
HDGF	0	1	0	0	0
PIGM	0	1	0	0	0
COPA	0	1	0	1	0
UHMK1	0	1	0	0	0
DDR2	0	1	0	0	0
PBX1	0	1	0	1	1
BLZF1	0	1	0	0	0
PRRC2C	0	1	0	0	0
FAM20B	0	1	0	0	0
STX6	0	1	0	0	0
SMG7	0	1	0	0	0
ARPC5	0	1	0	0	0
TPR	0	1	0	0	0
RO60	0	1	0	1	0
AC105941.1	0	1	1	0	0
ZNF281	0	1	0	1	0
DDX59	0	1	0	0	0
PHLDA3	0	1	0	0	0
NAV1	0	1	0	0	1
ADIPOR1	0	1	0	0	0
TMEM183A	0	1	0	0	0
ATP2B4	0	1	0	0	1
PPP1R15B	0	1	0	0	0
RBBP5	0	1	0	0	0
ELK4	0	1	0	0	0
NUCKS1	0	1	0	0	0
HHAT	0	1	0	0	0
INTS7	0	1	0	0	0
PROX1	0	1	0	1	0
RRP15	0	1	0	0	0
LYPLAL1-DT	0	1	0	0	0
MARK1	0	1	0	0	0
DUSP10	0	1	0	0	0
TAF1A	0	1	0	0	0
CNIH3	0	1	0	0	1
H3F3A	0	1	0	0	0
PARP1	0	1	0	0	0
CDC42BPA	0	1	0	0	0
COG2	0	1	0	0	0
CAPN9	0	1	0	0	0
C1orf131	0	1	0	0	0
PCNX2	0	1	0	0	0
TARBP1	0	1	0	0	0
GPR137B	0	1	0	0	0
HEATR1	0	1	0	0	0
CATSPERE	0	1	0	0	0
ACP1	0	1	0	0	0
NOL10	0	1	0	0	0
MYCN	0	1	0	0	0
SMC6	0	1	0	0	0
GEN1	0	1	0	0	1
FAM228A	0	1	0	0	0
DNAJC27-AS1	0	1	0	0	0
KIF3C	0	1	0	0	0
HADHA	0	1	0	0	0
IFT172	0	1	0	0	0
ZNF512	0	1	0	0	0
BABAM2	0	1	0	0	0
LCLAT1	0	1	0	0	0
FEZ2	0	1	0	1	1
RMDN2	0	1	0	0	0
MAP4K3	0	1	0	0	0
TMEM178A	0	1	0	0	0
THADA	0	1	0	0	0
PPM1B	0	1	0	0	0
PREPL	0	1	0	1	0
SOCS5	0	1	0	1	0
MSH6	0	1	0	0	0
AC092650.1	0	1	0	0	0
AC016727.1	0	1	0	0	0
WDPCP	0	1	0	0	1
AC012368.1	0	1	0	0	0
PNO1	0	1	0	0	0
GMCL1	0	1	0	0	0
PCBP1	0	1	0	0	0
C2orf42	0	1	0	0	0
MPHOSPH10	0	1	0	0	0
GCFC2	0	1	0	0	0
POLR1A	0	1	0	0	0
FAM178B	0	1	0	0	0
MITD1	0	1	0	0	0
EIF5B	0	1	0	0	0
TBC1D8	0	1	1	0	0
CNOT11	0	1	0	0	0
RNF149	0	1	0	0	0
CREG2	0	1	0	0	0
POLR1B	0	1	0	0	0
DBI	0	1	0	0	0
IWS1	0	1	0	0	0
MZT2A	0	1	0	0	0
NCKAP5	0	1	0	0	0
AC009951.5	0	1	0	0	0
ORC4	0	1	0	0	0
STAM2	0	1	0	0	0
DCAF17	0	1	0	0	0
SLC25A12	0	1	0	0	0
ITGA6	0	1	0	0	0
PDK1	0	1	0	0	0
PDE11A	0	1	0	0	0
RBM45	0	1	0	0	0
TTN	0	1	0	0	0
CWC22	0	1	0	0	0
DNAJC10	0	1	0	0	0
NUP35	0	1	0	0	0
FAM171B	0	1	1	1	1
AC007319.1	0	1	0	0	1
ANKAR	0	1	0	0	0
C2orf88	0	1	0	0	0
NEMP2	0	1	0	0	0
GLS	0	1	0	0	0
STAT1	0	1	0	0	0
AC011997.1	0	1	0	0	0
AOX1	0	1	0	0	0
CLK1	0	1	0	0	0
CFLAR	0	1	0	1	0
PARD3B	0	1	1	0	0
NRP2	0	1	0	0	0
CREB1	0	1	0	0	0
CPS1	0	1	0	0	0
CUL3	0	1	0	0	0
RHBDD1	0	1	0	0	0
UBE2F	0	1	0	0	0
TRAF3IP1	0	1	0	0	0
ASB1	0	1	0	0	0
HDAC4-AS1	0	1	0	0	0
CAPN10-DT	0	1	0	0	0
AC005237.1	0	1	0	0	0
PPP1R7	0	1	0	0	0
FARP2	0	1	0	0	0
TRNT1	0	1	0	0	0
AC034195.1	0	1	1	1	1
SUMF1	0	1	1	1	1
AC023480.1	0	1	0	0	1
SETMAR	0	1	0	0	0
AC018816.1	0	1	0	0	0
PRRT3-AS1	0	1	0	0	0
TAMM41	0	1	0	0	0
TSEN2	0	1	0	0	0
NUP210	0	1	0	0	0
NGLY1	0	1	0	0	0
TGFBR2	0	1	0	0	0
STT3B	0	1	0	0	0
GPD1L	0	1	0	0	1
C3orf35	0	1	0	0	0
CCDC13	0	1	0	0	0
LZTFL1	0	1	0	0	0
CSPG5	0	1	1	1	1
PRKAR2A	0	1	0	0	0
RHOA	0	1	0	1	0
BSN	0	1	0	0	0
RBM6	0	1	0	0	0
GNAI2	0	1	0	0	0
RAD54L2	0	1	0	0	0
RPL29	0	1	0	0	0
DUSP7	0	1	0	0	0
DCP1A	0	1	0	0	0
ERC2	0	1	0	0	0
CCDC66	0	1	0	0	0
ARF4-AS1	0	1	0	0	0
TAFA4	0	1	0	0	0
PDZRN3	0	1	0	0	0
LINC00960	0	1	0	0	0
GBE1	0	1	1	0	0
C3orf38	0	1	0	0	0
EPHA3	0	1	0	0	0
AC021660.4	0	1	0	0	0
TBC1D23	0	1	0	0	0
BBX	0	1	0	0	0
CD47	0	1	0	1	0
DZIP3	0	1	0	0	0
SPICE1	0	1	0	0	0
NAA50	0	1	0	0	0
TMEM39A	0	1	1	0	0
IQCB1	0	1	0	0	0
SEC22A	0	1	0	0	0
HACD2	0	1	0	0	0
MYLK	0	1	0	0	0
CCDC14	0	1	0	0	0
HEG1	0	1	0	0	0
EEFSEC	0	1	0	0	0
RAB7A	0	1	0	0	0
ACAD9	0	1	0	0	0
HMCES	0	1	0	0	0
IFT122	0	1	1	0	0
MRPL3	0	1	0	0	0
NPHP3	0	1	0	0	0
TMEM108	0	1	0	0	0
CEP70	0	1	0	0	0
FAIM	0	1	0	0	0
MRPS22	0	1	0	0	0
PXYLP1	0	1	0	0	0
TFDP2	0	1	0	0	0
CPB1	0	1	1	1	1
KCNAB1	0	1	1	0	0
GFM1	0	1	0	0	0
SERPINI1	0	1	0	0	0
PRKCI	0	1	0	0	0
SLC7A14-AS1	0	1	0	0	0
TNIK	0	1	0	0	0
FNDC3B	0	1	0	0	0
NAALADL2	0	1	0	0	0
AC076966.2	0	1	0	0	0
ACTL6A	0	1	0	0	0
AC068308.1	0	1	0	0	0
YEATS2	0	1	0	1	0
CLCN2	0	1	0	0	0
MB21D2	0	1	0	0	0
MUC20	0	1	0	0	0
BDH1	0	1	0	0	1
RPL35A	0	1	1	0	0
ZNF721	0	1	0	0	0
NSD2	0	1	0	0	0
MAN2B2	0	1	0	0	0
ABLIM2	0	1	0	0	0
BOD1L1	0	1	0	0	0
SEPSECS-AS1	0	1	0	0	0
ZCCHC4	0	1	0	0	0
AC079921.1	0	1	0	0	0
LIAS	0	1	0	0	0
SMIM14	0	1	0	0	0
GNPDA2	0	1	0	0	0
GABRG1	0	1	0	0	0
ATP10D	0	1	0	0	0
LINC02283	0	1	0	0	0
KDR	0	1	0	1	1
EXOC1	0	1	0	0	0
AASDH	0	1	0	0	0
AC104806.2	0	1	0	0	0
GRSF1	0	1	0	0	0
G3BP2	0	1	0	1	0
NUP54	0	1	0	0	0
FAM47E	0	1	0	0	0
CCDC158	0	1	0	0	0
MRPL1	0	1	0	0	0
LINC01088	0	1	0	0	0
AC021127.1	0	1	0	0	0
RASGEF1B	0	1	0	0	0
ENOPH1	0	1	0	0	0
SEC31A	0	1	0	0	0
THAP9	0	1	0	0	0
AC104827.1	0	1	0	0	0
AFF1	0	1	0	0	0
FAM13A-AS1	0	1	0	0	0
BMPR1B	0	1	0	0	0
RAP1GDS1	0	1	0	0	0
AP002026.1	0	1	0	0	0
CAMK2D	0	1	0	0	0
NDST3	0	1	0	0	0
USP53	0	1	0	0	1
PRDM5	0	1	0	0	0
EXOSC9	0	1	0	0	0
FGF2	0	1	0	0	0
LINC02615	0	1	0	0	0
JADE1	0	1	0	0	0
SCLT1	0	1	0	0	0
NOCT	0	1	0	0	0
SCOC	0	1	0	0	0
INPP4B	0	1	0	0	0
SMARCA5	0	1	0	0	0
TMEM184C	0	1	0	0	0
ARFIP1	0	1	0	0	0
ETFDH	0	1	1	0	0
KLHL2	0	1	0	0	0
SH3RF1	0	1	0	0	0
NEK1	0	1	0	0	0
CLCN3	0	1	0	0	0
SAP30	0	1	0	0	0
SCRG1	0	1	0	0	0
AC078881.1	0	1	0	0	0
WWC2	0	1	0	0	0
AC099343.3	0	1	1	0	0
AC099343.4	0	1	0	0	0
PRIMPOL	0	1	0	0	0
UFSP2	0	1	0	0	0
CLPTM1L	0	1	0	0	0
AC091978.1	0	1	0	0	0
ICE1	0	1	0	0	0
LINC02145	0	1	0	0	0
NSUN2	0	1	0	1	0
MARCH6	0	1	0	1	0
DAP	0	1	0	0	0
OTULIN	0	1	0	0	0
AC113370.1	0	1	1	0	0
GOLPH3	0	1	0	1	0
TARS	0	1	0	0	1
SLC45A2	0	1	0	0	0
AMACR	0	1	0	0	0
C1QTNF3	0	1	0	0	0
NDUFS4	0	1	0	0	0
GPBP1	0	1	0	0	0
PDE4D	0	1	0	0	0
NDUFAF2	0	1	0	0	0
RNF180	0	1	0	0	0
TRIM23	0	1	0	1	0
MAST4	0	1	0	0	0
RAD17	0	1	0	0	0
PTCD2	0	1	0	0	0
TMEM171	0	1	0	0	0
BTF3	0	1	0	0	0
FAM169A	0	1	0	0	0
POC5	0	1	0	0	0
ZBED3	0	1	0	0	0
TBCA	0	1	0	0	0
ZCCHC9	0	1	0	0	0
TMEM161B	0	1	0	0	0
POLR3G	0	1	0	0	1
ADGRV1	0	1	0	0	0
KIAA0825	0	1	0	0	0
LNPEP	0	1	0	1	0
FER	0	1	0	0	0
WDR36	0	1	0	0	0
STARD4	0	1	0	0	0
REEP5	0	1	0	0	0
FEM1C	0	1	0	0	0
AC008629.1	0	1	0	0	0
CEP120	0	1	0	0	0
LINC01170	0	1	0	0	0
AC025465.1	0	1	0	0	0
RAD50	0	1	0	0	0
SPOCK1	0	1	1	0	0
PKD2L2	0	1	0	0	0
LRRTM2	0	1	0	0	0
CXXC5	0	1	0	0	0
PURA	0	1	0	0	0
NDFIP1	0	1	0	1	0
FGF1	0	1	0	0	0
LARS	0	1	0	0	1
RPS14	0	1	0	0	0
MFAP3	0	1	0	0	0
FAXDC2	0	1	0	0	0
GEMIN5	0	1	0	1	0
ADAM19	0	1	0	1	0
RNF145	0	1	0	0	0
RANBP17	0	1	0	0	0
CPEB4	0	1	0	0	0
FAM193B	0	1	0	0	0
PHYKPL	0	1	0	0	0
GFPT2	0	1	0	0	0
GMDS	0	1	0	0	0
LYRM4	0	1	0	0	0
EEF1E1	0	1	0	1	0
RANBP9	0	1	0	0	0
ZSCAN26	0	1	0	0	0
PPP1R10	0	1	0	0	0
MRPS18B	0	1	0	0	0
PRRC2A	0	1	0	0	0
RPS10	0	1	0	0	0
ANKS1A	0	1	0	0	0
BRPF3	0	1	0	0	0
AL590999.1	0	1	0	0	0
GUCA1B	0	1	0	0	0
CDC5L	0	1	0	0	0
GCLC	0	1	0	0	0
PHF3	0	1	0	0	0
RIMS1	0	1	0	0	0
AC019205.1	0	1	0	0	0
MYO6	0	1	0	0	0
HMGN3	0	1	0	0	0
IBTK	0	1	0	0	0
UBE3D	0	1	0	0	0
PGM3	0	1	0	0	0
CEP162	0	1	0	0	0
SNX14	0	1	0	0	0
SNHG5	0	1	0	0	0
SLC35A1	0	1	0	0	0
UBE2J1	0	1	0	1	0
FAXC	0	1	0	0	0
PREP	0	1	0	0	0
ATG5	0	1	0	0	0
FIG4	0	1	0	0	0
TUBE1	0	1	0	0	0
HSF2	0	1	0	0	0
NCOA7-AS1	0	1	0	0	0
THEMIS	0	1	0	1	0
LRP11	0	1	0	0	0
SYNE1	0	1	0	0	0
TIAM2	0	1	0	0	0
FGFR1OP	0	1	0	0	0
AFDN	0	1	0	0	0
FAM20C	0	1	0	0	0
SUN1	0	1	0	0	0
COX19	0	1	0	0	0
SDK1	0	1	0	0	0
TNRC18	0	1	0	0	0
FSCN1	0	1	0	0	0
RAC1	0	1	0	1	0
DAGLB	0	1	0	0	0
C7orf26	0	1	0	0	0
MIOS	0	1	0	0	0
AGMO	0	1	0	0	0
CRPPA	0	1	0	0	0
SP4	0	1	0	0	0
RAPGEF5	0	1	0	0	0
TRA2A	0	1	0	0	0
C7orf31	0	1	0	0	0
AC005165.1	0	1	0	0	0
HIBADH	0	1	0	0	0
SCRN1	0	1	0	1	0
MTURN	0	1	0	0	0
EPDR1	0	1	0	0	0
STARD3NL	0	1	0	0	0
RALA	0	1	0	0	0
URGCP	0	1	0	0	0
UBE2D4	0	1	0	0	0
PPIA	0	1	0	0	0
H2AFV	0	1	0	0	0
HUS1	0	1	0	0	0
EIF4H	0	1	0	0	0
YWHAG	0	1	0	0	0
CCDC146	0	1	0	0	0
CROT	0	1	0	0	0
SLC25A40	0	1	0	1	0
ADAM22	0	1	0	0	0
CFAP69	0	1	0	0	0
FAM133B	0	1	0	0	0
PEG10	0	1	0	0	0
AC002451.1	0	1	0	0	0
SEM1	0	1	0	0	0
LMTK2	0	1	0	0	0
C7orf61	0	1	1	0	0
POLR2J3	0	1	0	0	0
AC105052.4	0	1	0	0	0
ARMC10	0	1	0	0	0
DNAJC2	0	1	0	0	0
ORC5	0	1	0	0	0
RINT1	0	1	0	0	0
NAMPT	0	1	0	0	0
TMEM168	0	1	0	0	0
AC015983.2	0	1	0	0	0
TNPO3	0	1	0	0	0
UBE2H	0	1	0	0	0
ZC3HC1	0	1	0	0	0
KLHDC10	0	1	0	0	0
AC078842.2	0	1	0	0	0
TTC26	0	1	0	0	0
TMEM178B	0	1	0	0	0
AGK	0	1	0	0	0
ZYX	0	1	0	0	0
EZH2	0	1	0	0	0
ZNF425	0	1	0	0	0
ZNF777	0	1	0	0	0
ABCB8	0	1	0	0	0
ABCF2	0	1	0	0	0
PAXIP1	0	1	0	0	0
NOM1	0	1	0	0	0
WDR60	0	1	0	0	0
AC246817.1	0	1	0	0	0
FAM85B	0	1	0	0	0
XKR6	0	1	0	0	0
INTS10	0	1	0	0	0
BIN3	0	1	0	0	0
SLC25A37	0	1	0	0	0
CLU	0	1	0	0	0
SCARA3	0	1	0	0	0
EXTL3	0	1	0	0	0
GTF2E2	0	1	0	0	0
ADAM9	0	1	0	0	0
UBXN2B	0	1	0	0	0
ASPH	0	1	0	0	0
MTFR1	0	1	0	0	0
CSPP1	0	1	0	0	0
XKR9	0	1	0	0	0
JPH1	0	1	0	0	0
GDAP1	0	1	0	0	0
ZC2HC1A	0	1	0	0	0
ZBTB10	0	1	0	0	0
AF117829.1	0	1	0	0	0
RIPK2	0	1	0	0	0
NBN	0	1	0	0	0
DECR1	0	1	0	0	0
RPL30	0	1	0	0	0
YWHAZ	0	1	0	0	0
SLC25A32	0	1	0	0	0
LRP12	0	1	0	0	0
AC090579.1	0	1	0	0	0
ANGPT1	0	1	0	0	0
RSPO2	0	1	0	0	1
EIF3H	0	1	0	0	0
RAD21	0	1	0	0	0
TAF2	0	1	0	0	0
AC091563.1	0	1	0	0	0
LINC01151	0	1	0	0	0
NDUFB9	0	1	0	0	0
ZFAT	0	1	0	0	0
TSNARE1	0	1	0	0	0
LYNX1	0	1	0	0	0
ZC3H3	0	1	0	0	0
SPATA6L	0	1	0	0	0
RCL1	0	1	0	0	0
ACER2	0	1	0	0	0
AL158077.2	0	1	0	0	0
ACO1	0	1	0	0	0
NFX1	0	1	0	0	0
PTENP1-AS	0	1	0	0	0
RECK	0	1	0	0	0
FAM27C	0	1	0	0	0
ZNF658	0	1	0	0	0
FXN	0	1	0	0	0
FAM189A2	0	1	0	0	0
APBA1	0	1	0	0	0
PTAR1	0	1	0	0	0
TRPM3	0	1	0	0	0
CEMIP2	0	1	0	0	0
ABHD17B	0	1	0	0	0
ZFAND5	0	1	0	0	0
CARNMT1	0	1	0	0	0
PRUNE2	0	1	0	0	0
TLE1	0	1	0	0	0
C9orf153	0	1	0	0	0
C9orf170	0	1	0	0	0
SPTLC1	0	1	0	0	0
NOL8	0	1	0	0	0
LINC00476	0	1	0	0	0
TSTD2	0	1	0	0	0
FKTN	0	1	0	0	1
ZNF462	0	1	0	0	0
HSDL2	0	1	0	0	0
SNX30	0	1	0	0	0
ZNF883	0	1	0	0	0
SLC31A1	0	1	0	0	0
ZNF618	0	1	0	0	0
AL157829.1	0	1	0	0	0
AL160272.1	0	1	0	0	0
C5	0	1	0	0	0
RAB14	0	1	0	1	0
STRBP	0	1	0	0	0
MAPKAP1	0	1	0	0	0
PBX3	0	1	0	0	0
AL162391.1	0	1	0	0	0
SET	0	1	0	0	0
TOR1B	0	1	0	0	0
C9orf78	0	1	0	0	0
ABL1	0	1	0	0	0
AL157938.3	0	1	0	0	0
DDX31	0	1	0	0	0
TSC1	0	1	0	0	0
RALGDS	0	1	0	0	0
SURF1	0	1	0	0	0
NACC2	0	1	0	0	0
PMPCA	0	1	0	0	0
RABL6	0	1	0	1	1
LCNL1	0	1	0	0	0
NPDC1	0	1	0	0	0
ZMYND11	0	1	0	0	0
AL359878.1	0	1	0	0	0
IDI2-AS1	0	1	0	0	0
ASB13	0	1	0	0	0
FBH1	0	1	0	0	0
TAF3	0	1	0	0	0
FRMD4A	0	1	0	0	0
RPP38	0	1	0	0	0
MINDY3	0	1	0	0	0
AL139815.1	0	1	1	0	0
GPR158	0	1	0	0	0
ABI1	0	1	0	0	0
YME1L1	0	1	0	0	0
AL117336.2	0	1	0	0	0
ZNF33A	0	1	0	0	0
ZNF33B	0	1	0	0	0
AC068707.1	0	1	0	0	0
ZNF239	0	1	0	0	0
ZNF32	0	1	0	0	0
TMEM72-AS1	0	1	0	1	0
RASSF4	0	1	0	0	0
ERCC6	0	1	0	0	0
SLC29A3	0	1	0	0	0
CDH23	0	1	0	0	0
FAM149B1	0	1	0	0	0
KAT6B	0	1	0	0	0
LRMDA	0	1	0	0	0
ZMIZ1	0	1	0	0	0
TMEM254	0	1	0	0	0
TSPAN14	0	1	0	0	0
GHITM	0	1	0	0	0
MINPP1	0	1	0	0	0
RPP30	0	1	0	0	0
SORBS1	0	1	0	0	0
TCTN3	0	1	0	0	0
UBTD1	0	1	0	0	0
MORN4	0	1	0	0	0
SLC25A28	0	1	0	0	0
POLL	0	1	0	0	0
RPARP-AS1	0	1	0	0	0
TRIM8	0	1	0	0	0
WBP1L	0	1	0	0	0
CNNM2	0	1	0	0	0
NHLRC2	0	1	0	0	0
FAM160B1	0	1	0	0	0
CASC2	0	1	0	0	0
CACUL1	0	1	0	0	0
SFXN4	0	1	0	0	0
GRK5	0	1	0	0	0
UROS	0	1	0	0	0
BCCIP	0	1	0	0	0
ADAM12	0	1	0	0	0
DOCK1	0	1	0	0	0
BNIP3	0	1	0	0	0
AC137894.3	0	1	0	0	0
PHRF1	0	1	0	0	0
RHOG	0	1	0	0	0
APBB1	0	1	0	0	0
RPL27A	0	1	0	0	0
SCUBE2	0	1	0	0	0
RNF141	0	1	0	0	0
ZBED5	0	1	0	0	0
BTBD10	0	1	0	0	0
SAAL1	0	1	0	0	0
HPS5	0	1	0	0	0
ZDHHC13	0	1	0	0	0
SVIP	0	1	0	1	0
BDNF-AS	0	1	0	0	0
DNAJC24	0	1	0	0	0
C11orf74	0	1	0	0	0
ATG13	0	1	0	0	0
ARHGAP1	0	1	0	0	0
ARFGAP2	0	1	0	0	0
CELF1	0	1	0	0	0
MTCH2	0	1	0	0	0
STX3	0	1	0	0	0
BEST1	0	1	1	0	1
PLAAT3	0	1	0	1	0
FLRT1	0	1	0	0	0
SF1	0	1	0	0	0
EHD1	0	1	0	1	0
LTBP3	0	1	0	0	0
SF3B2	0	1	0	0	1
RNF121	0	1	0	0	0
CLPB	0	1	0	0	0
AP002812.2	0	1	0	0	0
PRCP	0	1	0	0	0
SYTL2	0	1	0	0	0
HIKESHI	0	1	0	0	0
TAF1D	0	1	0	0	0
MRE11	0	1	1	0	0
ARHGAP42	0	1	0	0	0
DYNC2H1	0	1	1	0	1
C11orf65	0	1	0	0	0
DDX10	0	1	0	0	0
ARHGAP20	0	1	0	0	0
DIXDC1	0	1	0	0	1
DLAT	0	1	0	0	0
AP002518.2	0	1	0	0	0
CADM1	0	1	0	0	0
PCSK7	0	1	0	0	0
BACE1	0	1	0	0	0
AP001360.3	0	1	0	0	0
SC5D	0	1	0	0	0
ZNF202	0	1	0	0	0
MSANTD2	0	1	0	0	0
CCDC15	0	1	0	0	0
ARHGAP32	0	1	0	0	1
NTM-AS1	0	1	0	0	0
KDM5A	0	1	0	0	0
CCDC77	0	1	0	0	0
ERC1	0	1	0	0	1
DCP1B	0	1	0	0	0
FAM66C	0	1	0	0	0
AC092111.1	0	1	0	0	0
AC092745.5	0	1	0	0	0
LINC00937	0	1	0	0	0
RIMKLB	0	1	0	0	0
GABARAPL1	0	1	0	0	0
AC022075.1	0	1	0	0	0
KLRC3	0	1	0	0	0
CDKN1B	0	1	0	0	0
AEBP2	0	1	0	0	0
SLCO1C1	0	1	0	0	0
PYROXD1	0	1	0	0	0
FGFR1OP2	0	1	0	0	0
TM7SF3	0	1	0	0	0
CCDC91	0	1	0	0	0
ERGIC2	0	1	0	1	0
DDX11-AS1	0	1	0	0	0
BICD1	0	1	0	0	0
GXYLT1	0	1	0	0	0
YAF2	0	1	0	0	0
AC008014.1	0	1	0	0	0
SLC48A1	0	1	0	1	0
AC090115.1	0	1	0	0	0
SPATS2	0	1	0	0	0
TMBIM6	0	1	0	0	0
ASIC1	0	1	0	0	0
AC074032.1	0	1	0	0	0
LIMA1	0	1	0	0	0
TFCP2	0	1	0	0	0
POU6F1	0	1	0	0	0
DAZAP2	0	1	0	0	0
EIF4B	0	1	0	0	0
ATP5MC2	0	1	0	1	0
CBX5	0	1	0	1	0
SARNP	0	1	0	0	0
PYM1	0	1	0	0	0
SMARCC2	0	1	0	0	0
STAT2	0	1	0	0	0
PRIM1	0	1	0	0	0
LRP1	0	1	0	1	0
AVIL	0	1	0	0	0
TMBIM4	0	1	0	0	0
SLC35E3	0	1	0	0	1
RAB21	0	1	0	0	0
AC090015.1	0	1	0	0	1
GLIPR1L2	0	1	0	0	0
SLC6A15	0	1	0	0	0
TMTC3	0	1	0	0	0
POC1B	0	1	0	0	0
GALNT4	0	1	0	0	0
CRADD	0	1	0	0	0
NR2C1	0	1	0	0	0
ELK3	0	1	0	0	0
POLR3B	0	1	0	0	0
RIC8B	0	1	0	0	0
ACACB	0	1	0	0	0
MMAB	0	1	0	0	0
ANAPC7	0	1	0	0	0
TCTN1	0	1	0	0	0
PPP1CC	0	1	0	0	0
ALDH2	0	1	0	0	0
PTPN11	0	1	0	0	0
FBXO21	0	1	0	0	0
RPLP0	0	1	0	0	0
VPS33A	0	1	0	0	0
KNTC1	0	1	0	0	0
DENR	0	1	0	0	0
VPS37B	0	1	0	0	0
CDK2AP1	0	1	0	1	0
DDX55	0	1	0	0	0
AACS	0	1	0	0	0
RAN	0	1	0	0	0
ZNF10	0	1	0	0	0
EEF1AKMT1	0	1	0	0	0
MICU2	0	1	0	0	0
SPATA13	0	1	0	0	0
CDK8	0	1	0	0	0
RPL21	0	1	0	0	0
USPL1	0	1	0	0	0
ALG5	0	1	0	0	0
FREM2	0	1	0	0	1
FOXO1	0	1	0	0	0
VWA8	0	1	0	0	0
SERP2	0	1	0	0	0
TSC22D1	0	1	0	0	0
NUFIP1	0	1	0	0	0
GTF2F2	0	1	0	0	0
RCBTB2	0	1	0	0	0
CDADC1	0	1	0	0	0
PHF11	0	1	0	0	0
ALG11	0	1	0	0	0
NEK5	0	1	0	0	0
PIBF1	0	1	0	0	0
LMO7	0	1	0	1	0
FBXL3	0	1	0	0	0
OBI1	0	1	0	0	0
AL590807.1	0	1	0	0	0
AL353688.1	0	1	0	0	0
LINC00351	0	1	0	0	0
GPC5	0	1	1	0	0
UGGT2	0	1	0	0	0
CLYBL	0	1	0	0	0
TMTC4	0	1	0	0	0
EFNB2	0	1	0	0	0
LIG4	0	1	0	0	0
TUBGCP3	0	1	0	0	0
OSGEP	0	1	0	0	0
AL160314.2	0	1	0	0	0
PPP1R3E	0	1	0	0	0
ZFHX2-AS1	0	1	0	0	0
NEDD8	0	1	0	0	0
GMPR2	0	1	0	0	0
CFL2	0	1	0	0	0
SRP54	0	1	0	0	0
PNN	0	1	0	0	0
FANCM	0	1	0	0	0
ATL1	0	1	0	0	0
ABHD12B	0	1	0	0	0
FRMD6	0	1	0	0	0
TXNDC16	0	1	0	0	0
DDHD1	0	1	0	0	0
WDHD1	0	1	0	0	0
ARID4A	0	1	0	0	0
AL157911.1	0	1	0	0	0
MPP5	0	1	0	0	0
EIF2S1	0	1	0	0	0
ERH	0	1	1	0	0
RBM25	0	1	0	0	0
PTGR2	0	1	0	0	0
FCF1	0	1	0	0	0
AC007376.2	0	1	0	0	0
CEP128	0	1	0	0	0
STON2	0	1	0	0	0
LINC02301	0	1	0	0	0
KCNK10	0	1	0	0	0
TTC8	0	1	0	0	0
EFCAB11	0	1	0	1	0
CALM1	0	1	0	0	0
TTC7B	0	1	0	0	0
BTBD7	0	1	0	0	0
SYNE3	0	1	0	0	0
SNHG10	0	1	0	0	0
WDR25	0	1	0	0	0
NIPA1	0	1	0	0	1
AC123768.5	0	1	0	0	0
AC021231.1	0	1	0	0	0
DPH6	0	1	0	0	0
C15orf41	0	1	0	0	0
AC087473.1	0	1	0	0	0
SRP14	0	1	0	0	0
TYRO3	0	1	0	0	0
ZNF106	0	1	0	1	0
CATSPER2	0	1	0	0	0
AC051619.5	0	1	0	0	0
COPS2	0	1	0	0	0
DTWD1	0	1	0	0	0
TMOD2	0	1	0	0	0
AC090517.5	0	1	0	0	0
MINDY2	0	1	0	0	0
SLTM	0	1	0	0	0
RORA	0	1	0	0	0
CSNK1G1	0	1	0	0	0
ANKDD1A	0	1	0	0	0
RAB11A	0	1	0	0	0
SPESP1	0	1	0	0	0
GLCE	0	1	0	0	0
LINGO1	0	1	0	0	0
DNAJA4	0	1	0	0	0
MORF4L1	0	1	0	0	0
CEMIP	0	1	0	0	0
EFL1	0	1	0	0	0
AC105339.3	0	1	0	1	0
AC012291.3	0	1	0	0	0
DET1	0	1	0	0	0
ISG20	0	1	0	0	0
ZNF710	0	1	0	0	0
FAM174B	0	1	0	0	0
LINC01578	0	1	0	1	0
CHD2	0	1	0	1	0
TTC23	0	1	0	0	0
SNRPA1	0	1	0	0	0
PCSK6	0	1	0	0	0
TM2D3	0	1	0	0	0
NPRL3	0	1	0	0	0
RPS2	0	1	0	1	0
PDPK1	0	1	0	1	0
KCTD5	0	1	0	0	0
PMM2	0	1	0	0	0
CARHSP1	0	1	0	0	0
LINC02177	0	1	0	0	0
AC012178.1	0	1	0	1	0
AC007216.4	0	1	0	0	0
NDE1	0	1	0	0	0
NOMO2	0	1	0	0	0
KNOP1	0	1	0	0	1
IQCK	0	1	0	1	0
ARHGAP17	0	1	0	0	0
ATXN2L	0	1	0	0	0
MVP	0	1	0	0	0
YPEL3	0	1	0	0	0
ZNF771	0	1	0	0	0
KAT8	0	1	0	0	0
SIAH1	0	1	0	0	0
TENT4B	0	1	0	0	0
BRD7	0	1	0	0	0
AC087564.1	0	1	0	0	0
CHD9	0	1	0	0	0
CPNE2	0	1	0	0	0
CKLF	0	1	0	0	0
CTCF	0	1	0	0	0
EXOSC6	0	1	0	0	0
MTSS2	0	1	0	0	0
HYDIN	0	1	0	0	0
WDR59	0	1	0	0	0
BCAR1	0	1	0	0	0
TMEM170A	0	1	0	0	0
WWOX	0	1	0	0	0
AC027279.1	0	1	0	0	0
GCSH	0	1	0	0	0
MPHOSPH6	0	1	0	0	0
HSBP1	0	1	0	0	0
ATP2C2	0	1	0	0	0
VPS9D1	0	1	0	0	0
YWHAE	0	1	0	1	0
SLC43A2	0	1	0	0	0
METTL16	0	1	0	0	0
TAX1BP3	0	1	0	0	0
SPNS2	0	1	0	0	0
AC087500.1	0	1	0	0	0
COX10	0	1	0	0	0
TVP23C	0	1	0	0	0
ALKBH5	0	1	0	0	0
PRPSAP2	0	1	0	0	0
EPN2	0	1	0	0	0
ALDH3A2	0	1	0	0	0
USP22	0	1	0	0	0
AC061975.8	0	1	0	0	0
NUFIP2	0	1	0	1	0
TEFM	0	1	0	0	0
UTP6	0	1	0	0	0
AC005899.7	0	1	0	0	0
SNHG30	0	1	0	0	0
AATF	0	1	0	0	0
DDX52	0	1	0	0	0
THRA	0	1	1	0	0
CAVIN1	0	1	0	0	1
EFTUD2	0	1	0	0	0
SP2-AS1	0	1	0	0	0
UBE2Z	0	1	0	0	0
RAD51C	0	1	0	0	0
PTRH2	0	1	0	0	0
TUBD1	0	1	0	0	0
AC005821.1	0	1	0	0	1
DDX42	0	1	0	0	0
SMARCD2	0	1	0	0	0
PRKAR1A	0	1	0	0	0
CDR2L	0	1	0	0	0
KCTD2	0	1	0	0	0
LLGL2	0	1	0	0	0
UNK	0	1	0	0	0
WBP2	0	1	0	0	0
MXRA7	0	1	0	0	0
TNRC6C-AS1	0	1	0	0	0
CBX4	0	1	0	0	0
CCDC40	0	1	0	0	0
AATK	0	1	0	0	0
PVALEF	0	1	0	0	0
CCDC57	0	1	0	0	0
CSNK1D	0	1	0	1	0
USP14	0	1	0	0	0
DLGAP1-AS1	0	1	0	0	0
L3MBTL4	0	1	0	0	0
PTPRM	0	1	1	0	1
VAPA	0	1	0	1	0
CHMP1B	0	1	0	0	0
FAM210A	0	1	0	0	0
ESCO1	0	1	0	0	0
NPC1	0	1	0	0	0
CABYR	0	1	0	0	0
AC090772.3	0	1	0	0	0
ZNF521	0	1	0	0	0
TAF4B	0	1	0	0	0
KCTD1	0	1	0	0	0
AQP4-AS1	0	1	0	0	0
ASXL3	0	1	0	0	0
ZNF24	0	1	0	0	0
GALNT1	0	1	0	0	0
C18orf25	0	1	0	0	0
HDHD2	0	1	0	0	0
ELAC1	0	1	0	1	0
MEX3C	0	1	0	1	0
DCC	0	1	0	0	0
MBD2	0	1	0	0	0
C18orf54	0	1	0	1	1
CNDP2	0	1	0	0	0
ZNF236-DT	0	1	0	0	0
STK11	0	1	0	0	0
RPS15	0	1	0	0	0
IZUMO4	0	1	0	0	0
AC092068.3	0	1	0	0	0
DOHH	0	1	0	0	0
PLIN3	0	1	0	0	0
ARHGEF18	0	1	0	0	0
EVI5L	0	1	0	0	0
ZNF559	0	1	0	0	1
TRMT1	0	1	0	0	0
ADGRE2	0	1	0	0	0
MED26	0	1	0	0	0
UBA52	0	1	0	0	0
SLC25A42	0	1	0	0	0
ZNF66	0	1	0	0	0
ZNF708	0	1	0	0	0
ZNF738	0	1	0	0	0
AC123912.1	0	1	0	0	0
LINC00662	0	1	0	0	0
C19orf12	0	1	0	0	0
CLIP3	0	1	0	0	0
ZNF345	0	1	0	0	0
ZNF420	0	1	0	0	0
ZNF573	0	1	0	0	0
PSMD8	0	1	0	0	0
FBXO27	0	1	0	1	0
RPS16	0	1	0	0	0
ZNF780B	0	1	0	0	0
RABAC1	0	1	0	0	0
LIPE	0	1	0	0	0
ZNF45	0	1	0	0	0
ZNF224	0	1	0	0	0
TRAPPC6A	0	1	0	0	0
DACT3	0	1	0	0	1
GYS1	0	1	1	0	0
ZNF611	0	1	0	0	0
ZNF28	0	1	0	0	0
MYADM	0	1	0	0	0
ZNF444	0	1	0	0	0
ZSCAN5A	0	1	0	0	0
ZNF582	0	1	0	0	0
ZNF583	0	1	0	0	0
ZNF264	0	1	0	0	0
ZNF551	0	1	0	0	1
ZNF587B	0	1	0	0	0
AC008969.1	0	1	0	0	0
ZNF274	0	1	0	0	0
SDCBP2-AS1	0	1	0	0	0
ZNF343	0	1	0	0	0
SMOX	0	1	0	0	1
RASSF2	0	1	0	0	0
SLC23A2	0	1	0	0	0
SHLD1	0	1	0	0	0
AL109838.1	0	1	0	0	0
TASP1	0	1	0	0	0
ESF1	0	1	0	0	0
KIF16B	0	1	0	0	0
SEC23B	0	1	0	0	1
NKX2-2	0	1	0	0	0
NAPB	0	1	0	0	0
RBL1	0	1	0	0	0
PPP1R16B	0	1	0	0	0
SRSF6	0	1	0	0	0
L3MBTL1	0	1	0	0	0
OSER1-DT	0	1	0	0	0
SYS1	0	1	0	1	0
ZSWIM3	0	1	0	0	0
PREX1	0	1	0	0	0
RTF2	0	1	0	0	0
CDH26	0	1	0	0	0
MIR646HG	0	1	0	0	0
CDH4	0	1	0	0	1
MTG2	0	1	0	0	0
CR381653.1	0	1	0	0	0
USP25	0	1	0	0	0
CXADR	0	1	0	1	0
AP000477.3	0	1	0	0	1
SYNJ1	0	1	0	0	0
IFNAR1	0	1	0	1	0
AP000688.1	0	1	0	0	0
DOP1B	0	1	0	0	0
DYRK1A	0	1	0	0	0
ABCG1	0	1	0	0	0
NDUFV3	0	1	0	0	0
RRP1B	0	1	0	0	0
PFKL	0	1	0	0	0
UBE2G2	0	1	0	0	0
SUMO3	0	1	0	0	0
PTTG1IP	0	1	0	0	0
DUXAP8	0	1	1	1	1
HDHD5	0	1	0	0	0
YPEL1	0	1	0	0	0
SLC2A11	0	1	0	0	0
MN1	0	1	0	0	1
TTC28-AS1	0	1	0	0	0
ASCC2	0	1	0	0	0
MTMR3	0	1	0	0	0
RNF185	0	1	0	0	0
PIK3IP1-AS1	0	1	0	0	0
PRR14L	0	1	0	0	0
MYH9	0	1	0	0	0
AL031587.1	0	1	0	1	0
CBX6	0	1	0	0	0
RPL3	0	1	0	0	0
MIEF1	0	1	0	0	0
SLC25A17	0	1	0	0	0
XPNPEP3	0	1	0	0	0
EP300	0	1	0	0	0
TOB2	0	1	0	0	0
CYB5R3	0	1	0	1	0
EFCAB6	0	1	0	0	1
TRMU	0	1	0	0	0
SELENOO	0	1	0	0	0
PPP6R2	0	1	0	0	0
SLC25A6	0	1	0	0	0
TBL1X	0	1	0	0	0
CLCN4	0	1	0	1	0
MID1	0	1	0	0	0
AC073529.1	0	1	0	0	0
MSL3	0	1	0	0	0
BCLAF3	0	1	0	0	0
EIF1AX	0	1	0	0	0
RGN	0	1	0	0	0
ZNF630	0	1	0	0	0
MAGED1	0	1	0	0	0
MSN	0	1	0	0	0
HEPH	0	1	1	0	0
EDA2R	0	1	0	0	0
OPHN1	0	1	0	0	0
EDA	0	1	0	0	0
NONO	0	1	0	0	0
ABCB7	0	1	0	0	0
ZDHHC15	0	1	0	0	0
HMGN5	0	1	0	0	0
SH3BGRL	0	1	0	0	0
ZNF711	0	1	0	0	0
TRMT2B	0	1	0	0	0
ARMCX3	0	1	0	0	0
ZMAT1	0	1	0	0	0
TBC1D8B	0	1	0	0	0
TMEM164	0	1	0	0	0
ALG13	0	1	0	0	0
LINC01285	0	1	0	0	1
CUL4B	0	1	0	0	0
STAG2	0	1	0	0	0
AL034405.1	0	1	0	0	0
UTP14A	0	1	0	0	0
RBMX	0	1	0	0	0
SPANXA2-OT1	0	1	0	0	0
MAGEC3	0	1	0	0	0
AL589669.1	0	1	0	0	0
LINC00893	0	1	0	0	0
MTM1	0	1	0	0	0
MTMR1	0	1	0	0	1
CCNQ	0	1	0	0	0
PNCK	0	1	0	0	0
AL354822.1	0	1	0	0	0
AC240274.1	0	1	0	0	1
MIR34AHG	0	0	1	0	1
NBPF1	0	0	1	0	0
EIF4G3	0	0	1	0	0
TRIT1	0	0	1	0	0
NFYC-AS1	0	0	1	0	0
ATG4C	0	0	1	0	0
LEPR	0	0	1	0	0
OTUD7B	0	0	1	0	0
TDRKH-AS1	0	0	1	0	0
HAX1	0	0	1	0	0
MSTO1	0	0	1	0	0
KCNJ10	0	0	1	1	0
LINC01344	0	0	1	0	1
RNF2	0	0	1	0	0
PPP1R12B	0	0	1	0	0
CD55	0	0	1	0	0
CR1	0	0	1	0	0
KCNK2	0	0	1	0	0
AL356108.1	0	0	1	0	0
SRP9	0	0	1	0	0
RNF144A	0	0	1	0	1
GREB1	0	0	1	0	0
DTNB	0	0	1	0	0
STRN	0	0	1	1	1
CAMKMT	0	0	1	0	0
AC012494.1	0	0	1	0	0
LRP1B	0	0	1	1	0
LINC01876	0	0	1	0	0
AC108057.1	0	0	1	0	0
GCA	0	0	1	0	0
STK39	0	0	1	0	0
RAPGEF4-AS1	0	0	1	0	0
AC021851.2	0	0	1	0	0
ITGAV	0	0	1	0	1
AC012459.1	0	0	1	0	0
ATG9A	0	0	1	0	0
ARMC9	0	0	1	0	1
EFHD1	0	0	1	0	0
COPS8	0	0	1	0	0
LMCD1-AS1	0	0	1	0	0
RFT1	0	0	1	0	0
MAGI1	0	0	1	0	0
SUCLG2-AS1	0	0	1	0	0
MITF	0	0	1	0	0
TMEM45A	0	0	1	0	0
PEX5L	0	0	1	0	0
CRIPAK	0	0	1	0	0
AC007106.2	0	0	1	0	0
APBB2	0	0	1	0	0
KCTD8	0	0	1	0	0
FRYL	0	0	1	0	0
ANTXR2	0	0	1	0	0
WDFY3	0	0	1	0	0
ARHGAP24	0	0	1	0	0
AC131944.1	0	0	1	0	0
INTS12	0	0	1	0	0
ZGRF1	0	0	1	1	1
AC097467.3	0	0	1	0	0
GASK1B	0	0	1	0	0
FAM198B-AS1	0	0	1	0	0
AC105285.1	0	0	1	0	0
GDNF-AS1	0	0	1	0	0
PART1	0	0	1	0	0
GTF2H2	0	0	1	0	1
ZFYVE16	0	0	1	1	0
LINC02060	0	0	1	0	0
P4HA2	0	0	1	0	0
ANXA6	0	0	1	0	0
BICRAL	0	0	1	0	0
ELOVL4	0	0	1	0	0
MARCKS	0	0	1	0	0
FRK	0	0	1	0	0
NCOA7	0	0	1	0	0
SLC18B1	0	0	1	0	0
AGPAT4	0	0	1	0	0
STK31	0	0	1	0	0
SEPTIN7	0	0	1	0	0
MAGI2	0	0	1	0	1
CACNA2D1	0	0	1	0	0
PPP1R9A	0	0	1	1	0
AC002429.2	0	0	1	0	0
CAV2	0	0	1	0	1
CAV1	0	0	1	0	0
DENND11	0	0	1	0	0
AC004918.4	0	0	1	0	0
ARHGEF10	0	0	1	0	0
FAM66E	0	0	1	0	1
KIF13B	0	0	1	0	0
DUSP26	0	0	1	0	0
TCIM	0	0	1	0	0
CHCHD7	0	0	1	0	0
PREX2	0	0	1	0	0
ENPP2	0	0	1	0	0
FAM49B	0	0	1	0	0
ST3GAL1	0	0	1	0	0
LURAP1L	0	0	1	0	1
AL583785.1	0	0	1	0	0
LERFS	0	0	1	0	1
AL512625.1	0	0	1	0	1
AGTPBP1	0	0	1	0	0
FANCC	0	0	1	0	0
SLC44A1	0	0	1	0	1
TTLL11	0	0	1	0	0
NUP188	0	0	1	0	0
ARMC3	0	0	1	0	0
ADAMTS14	0	0	1	1	0
SGPL1	0	0	1	0	0
ZCCHC24	0	0	1	0	0
BLOC1S2	0	0	1	0	0
SCD	0	0	1	1	0
MMP21	0	0	1	0	0
LDHAL6A	0	0	1	0	0
ABTB2	0	0	1	0	0
EHF	0	0	1	0	1
DGKZ	0	0	1	0	0
NEU3	0	0	1	0	0
ACER3	0	0	1	1	1
PDGFD	0	0	1	0	0
AP003393.1	0	0	1	0	1
AP003486.1	0	0	1	0	0
CLEC2D	0	0	1	0	0
AC024901.1	0	0	1	0	0
CD63	0	0	1	0	0
XPOT	0	0	1	0	0
IFNG-AS1	0	0	1	0	0
MYRFL	0	0	1	0	0
AC107032.2	0	0	1	0	0
NAV3	0	0	1	0	0
AC090709.1	0	0	1	0	0
IFT81	0	0	1	0	0
DLEU1	0	0	1	0	0
RNASEH2B-AS1	0	0	1	0	0
SLAIN1	0	0	1	1	0
UPF3A	0	0	1	0	0
MDP1	0	0	1	0	0
LRFN5	0	0	1	0	0
KTN1-AS1	0	0	1	0	0
LINC02284	0	0	1	0	0
EML5	0	0	1	0	0
LINC01550	0	0	1	0	1
AC025043.1	0	0	1	1	0
TPM1	0	0	1	0	0
USP3-AS1	0	0	1	0	0
FANCI	0	0	1	0	0
SULT1A1	0	0	1	0	0
MT2A	0	0	1	0	0
ANKRD11	0	0	1	0	0
STX8	0	0	1	0	0
MYO1D	0	0	1	0	0
ARHGAP23	0	0	1	0	0
XYLT2	0	0	1	0	0
AC034268.2	0	0	1	0	0
AKAP1	0	0	1	0	0
GDPD1	0	0	1	1	0
AC005856.1	0	0	1	0	0
EXOC7	0	0	1	0	0
ACTG1	0	0	1	0	0
PIEZO2	0	0	1	0	0
AC006305.1	0	0	1	0	0
MBP	0	0	1	0	1
GET3	0	0	1	0	0
RAD23A	0	0	1	0	0
TBC1D17	0	0	1	0	0
LENG9	0	0	1	0	0
JAG1	0	0	1	0	0
LINC01727	0	0	1	1	0
SIM2	0	0	1	1	0
DGCR8	0	0	1	0	0
GRK3	0	0	1	1	0
REPS2	0	0	1	0	0
CFAP47	0	0	1	0	0
NBDY	0	0	1	0	0
RAP2C-AS1	0	0	1	0	0
MAMLD1	0	0	1	0	0
L1CAM	0	0	1	0	0
MRPL20	0	0	0	1	0
VWA1	0	0	0	1	0
VAMP3	0	0	0	1	0
DFFA	0	0	0	1	0
PEX14	0	0	0	1	0
PRDM2	0	0	0	1	0
SZRD1	0	0	0	1	0
UBR4	0	0	0	1	0
RCAN3	0	0	0	1	1
MACO1	0	0	0	1	0
SH3BGRL3	0	0	0	1	0
RPS6KA1	0	0	0	1	1
GMEB1	0	0	0	1	0
NKAIN1	0	0	0	1	0
KHDRBS1	0	0	0	1	0
PSMB2	0	0	0	1	0
MAP7D1	0	0	0	1	0
FOXJ3	0	0	0	1	0
TMEM125	0	0	0	1	0
AL139289.2	0	0	0	1	0
ELOVL1	0	0	0	1	0
EFCAB14	0	0	0	1	0
SLC35D1	0	0	0	1	0
SERBP1	0	0	0	1	0
ANKRD13C	0	0	0	1	0
MIGA1	0	0	0	1	0
FUBP1	0	0	0	1	0
SH3GLB1	0	0	0	1	0
GTF2B	0	0	0	1	0
DIPK1A	0	0	0	1	0
TLCD4	0	0	0	1	0
AC092802.2	0	0	0	1	0
GPSM2	0	0	0	1	0
DRAM2	0	0	0	1	0
BCAS2	0	0	0	1	0
CSDE1	0	0	0	1	0
SIKE1	0	0	0	1	0
MAN1A2	0	0	0	1	0
SEC22B	0	0	0	1	0
PRKAB2	0	0	0	1	0
AC244033.2	0	0	0	1	0
ISG20L2	0	0	0	1	0
ETV3	0	0	0	1	0
SDHC	0	0	0	1	0
ATF6	0	0	0	1	0
TADA1	0	0	0	1	0
DCAF6	0	0	0	1	0
LINC02803	0	0	0	1	0
TRMT1L	0	0	0	1	0
UCHL5	0	0	0	1	0
B3GALT2	0	0	0	1	0
ARL8A	0	0	0	1	0
KDM5B	0	0	0	1	0
DSTYK	0	0	0	1	0
CD46	0	0	0	1	0
TATDN3	0	0	0	1	0
SPATA45	0	0	0	1	0
DEGS1	0	0	0	1	0
GJC2	0	0	0	1	0
RAB4A	0	0	0	1	0
TOMM20	0	0	0	1	0
AL359764.3	0	0	0	1	0
YWHAQ	0	0	0	1	0
AC010145.1	0	0	0	1	1
ATAD2B	0	0	0	1	0
DNAJC27	0	0	0	1	0
ASXL2	0	0	0	1	0
PPP1CB	0	0	0	1	0
YPEL5	0	0	0	1	0
YIPF4	0	0	0	1	0
FANCL	0	0	0	1	0
EHBP1	0	0	0	1	0
UGP2	0	0	0	1	0
PELI1	0	0	0	1	1
TGFA	0	0	0	1	0
MOB1A	0	0	0	1	0
POLE4	0	0	0	1	0
KRCC1	0	0	0	1	0
EIF2AK3	0	0	0	1	0
RGPD8	0	0	0	1	0
PAX8-AS1	0	0	0	1	0
SLC35F5	0	0	0	1	0
ACTR3	0	0	0	1	0
POLR2D	0	0	0	1	0
PLEKHB2	0	0	0	1	0
CCNT2	0	0	0	1	0
AC105402.3	0	0	0	1	0
ARL5A	0	0	0	1	0
ERMN	0	0	0	1	0
AC009961.1	0	0	0	1	0
MARCH7	0	0	0	1	0
SP3	0	0	0	1	0
ATF2	0	0	0	1	0
HNRNPA3	0	0	0	1	0
NFE2L2	0	0	0	1	0
PRKRA	0	0	0	1	0
PLEKHA3	0	0	0	1	0
TTN-AS1	0	0	0	1	1
AC017101.1	0	0	0	1	0
NAB1	0	0	0	1	0
CCDC150	0	0	0	1	0
PGAP1	0	0	0	1	0
C2orf69	0	0	0	1	0
TYW5	0	0	0	1	0
ABI2	0	0	0	1	0
NDUFS1	0	0	0	1	1
MFF	0	0	0	1	0
BOK	0	0	0	1	0
MKRN2	0	0	0	1	0
MRPS25	0	0	0	1	0
NR1D2	0	0	0	1	0
AC126118.1	0	0	0	1	0
SCN11A	0	0	0	1	0
RPSA	0	0	0	1	0
CTNNB1	0	0	0	1	0
POMGNT2	0	0	0	1	0
TMEM42	0	0	0	1	0
CCDC12	0	0	0	1	0
SMARCC1	0	0	0	1	1
AMT	0	0	0	1	0
SLMAP	0	0	0	1	0
MAGI1-IT1	0	0	0	1	0
PCNP	0	0	0	1	0
CEP97	0	0	0	1	0
GTPBP8	0	0	0	1	0
LSAMP-AS1	0	0	0	1	0
POGLUT1	0	0	0	1	0
LRRC58	0	0	0	1	0
KPNA1	0	0	0	1	0
ZNF148	0	0	0	1	0
DNAJC13	0	0	0	1	0
RAB6B	0	0	0	1	0
RYK	0	0	0	1	0
AMOTL2	0	0	0	1	0
MSL2	0	0	0	1	0
RASA2	0	0	0	1	0
SELENOT	0	0	0	1	0
GMPS	0	0	0	1	0
ATP11B	0	0	0	1	0
KLHL24	0	0	0	1	0
MAP6D1	0	0	0	1	0
CCDC50	0	0	0	1	0
PDE6B	0	0	0	1	0
AC092535.4	0	0	0	1	0
CTBP1-DT	0	0	0	1	0
SLC2A9	0	0	0	1	0
KLF3	0	0	0	1	0
UGDH	0	0	0	1	1
UBE2K	0	0	0	1	0
CORIN	0	0	0	1	0
OCIAD1	0	0	0	1	0
ADGRL3	0	0	0	1	0
THAP6	0	0	0	1	0
USO1	0	0	0	1	0
AC110795.1	0	0	0	1	0
SCARB2	0	0	0	1	0
AC093866.1	0	0	0	1	0
SMARCAD1	0	0	0	1	0
CISD2	0	0	0	1	0
CXXC4-AS1	0	0	0	1	0
TET2	0	0	0	1	0
DKK2	0	0	0	1	0
NUDT6	0	0	0	1	0
MFSD8	0	0	0	1	0
AC115622.1	0	0	0	1	0
RAB33B	0	0	0	1	0
SMAD1	0	0	0	1	0
MAP9	0	0	0	1	0
SPCS3	0	0	0	1	0
FRG1	0	0	0	1	0
MTRR	0	0	0	1	0
SUB1	0	0	0	1	0
LMBRD2	0	0	0	1	0
NADK2	0	0	0	1	0
NIPBL-DT	0	0	0	1	0
WDR70	0	0	0	1	0
C5orf51	0	0	0	1	0
SELENOP	0	0	0	1	0
MRPS30	0	0	0	1	0
AC008966.3	0	0	0	1	0
IL6ST	0	0	0	1	0
AC008892.1	0	0	0	1	0
SETD9	0	0	0	1	0
AC016644.1	0	0	0	1	0
SMIM15	0	0	0	1	0
OCLN	0	0	0	1	0
TNPO1	0	0	0	1	0
FCHO2	0	0	0	1	0
SCAMP1	0	0	0	1	0
RASA1	0	0	0	1	0
FAM172A	0	0	0	1	0
C5orf30	0	0	0	1	0
PJA2	0	0	0	1	0
LYRM7	0	0	0	1	0
CDC42SE2	0	0	0	1	0
SEPTIN8	0	0	0	1	0
SOWAHA	0	0	0	1	0
PPP2CA	0	0	0	1	0
BRD8	0	0	0	1	0
FAM53C	0	0	0	1	0
PAIP2	0	0	0	1	0
DNAJC18	0	0	0	1	0
AC008438.2	0	0	0	1	0
SLC35A4	0	0	0	1	0
PCDHGA1	0	0	0	1	0
NR3C1	0	0	0	1	0
SPINK13	0	0	0	1	0
CSNK1A1	0	0	0	1	0
SPARC	0	0	0	1	0
CNOT8	0	0	0	1	0
NUDCD2	0	0	0	1	0
PANK3	0	0	0	1	0
ATP6V0E1	0	0	0	1	0
SERPINB6	0	0	0	1	0
HCG11	0	0	0	1	1
PPP1R11	0	0	0	1	0
TSBP1-AS1	0	0	0	1	0
STK38	0	0	0	1	0
USP49	0	0	0	1	0
UBR2	0	0	0	1	0
RPL7L1	0	0	0	1	0
TJAP1	0	0	0	1	0
SUPT3H	0	0	0	1	0
ENPP4	0	0	0	1	0
KIAA1586	0	0	0	1	0
KHDRBS2	0	0	0	1	0
LMBRD1	0	0	0	1	0
RNGTT	0	0	0	1	0
AL591519.1	0	0	0	1	0
PNISR	0	0	0	1	0
SNX3	0	0	0	1	0
CEP57L1	0	0	0	1	0
CD164	0	0	0	1	0
KPNA5	0	0	0	1	0
DCBLD1	0	0	0	1	0
RNF146	0	0	0	1	0
CT69	0	0	0	1	1
SFT2D1	0	0	0	1	1
ADAP1	0	0	0	1	0
AC092171.4	0	0	0	1	0
RNF216	0	0	0	1	0
AC073343.2	0	0	0	1	0
TMEM106B	0	0	0	1	0
HDAC9	0	0	0	1	0
AC007285.1	0	0	0	1	0
NACAD	0	0	0	1	0
PKD1L1	0	0	0	1	1
ZNF107	0	0	0	1	0
AC008267.5	0	0	0	1	0
CALN1	0	0	0	1	0
GTF2IRD2	0	0	0	1	0
PHTF2	0	0	0	1	0
CASD1	0	0	0	1	0
SGCE	0	0	0	1	0
THAP5	0	0	0	1	0
IFRD1	0	0	0	1	0
CAPZA2	0	0	0	1	0
LINC02476	0	0	0	1	0
ING3	0	0	0	1	0
STMP1	0	0	0	1	0
CREB3L2	0	0	0	1	0
TRIM24	0	0	0	1	0
KDM7A	0	0	0	1	0
PRAG1	0	0	0	1	0
MICU3	0	0	0	1	0
ASAH1	0	0	0	1	0
TRIM35	0	0	0	1	0
AC108449.1	0	0	0	1	0
LEPROTL1	0	0	0	1	0
PPP2CB	0	0	0	1	0
BAG4	0	0	0	1	1
LETM2	0	0	0	1	0
PCMTD1	0	0	0	1	0
AC021915.1	0	0	0	1	0
XKR4	0	0	0	1	0
IMPAD1	0	0	0	1	0
VXN	0	0	0	1	0
TRAM1	0	0	0	1	0
STAU2	0	0	0	1	0
PEX2	0	0	0	1	0
SNX16	0	0	0	1	0
PIP4P2	0	0	0	1	0
RBM12B	0	0	0	1	0
MTDH	0	0	0	1	0
MATN2	0	0	0	1	0
ANKRD46	0	0	0	1	0
MED30	0	0	0	1	0
DERL1	0	0	0	1	0
C8orf76	0	0	0	1	0
ZHX1	0	0	0	1	0
LINC00824	0	0	0	1	0
MFSD3	0	0	0	1	0
COMMD5	0	0	0	1	0
RFX3	0	0	0	1	0
PLGRKT	0	0	0	1	0
KIAA2026	0	0	0	1	1
SH3GL2	0	0	0	1	0
MLLT3	0	0	0	1	0
C9orf72	0	0	0	1	0
DNAJA1	0	0	0	1	0
SMU1	0	0	0	1	0
GRHPR	0	0	0	1	0
CBWD5	0	0	0	1	0
PGM5	0	0	0	1	0
TLE4	0	0	0	1	0
UBQLN1	0	0	0	1	0
BICD2	0	0	0	1	0
TEX10	0	0	0	1	0
TMEM38B	0	0	0	1	0
RAD23B	0	0	0	1	0
GNG10	0	0	0	1	0
TRIM32	0	0	0	1	0
TLR4	0	0	0	1	0
LINC00963	0	0	0	1	0
RXRA	0	0	0	1	0
ARL5B	0	0	0	1	0
RAB18	0	0	0	1	0
WAC	0	0	0	1	0
BAMBI	0	0	0	1	0
KIF5B	0	0	0	1	0
ITGB1	0	0	0	1	0
CSGALNACT2	0	0	0	1	0
CSTF2T	0	0	0	1	0
ADO	0	0	0	1	0
ASCC1	0	0	0	1	0
NUDT13	0	0	0	1	0
FUT11	0	0	0	1	0
IFIT1	0	0	0	1	0
ACTR1A	0	0	0	1	0
CASP7	0	0	0	1	0
PDZD8	0	0	0	1	0
RAB11FIP2	0	0	0	1	0
WDR11	0	0	0	1	0
BUB3	0	0	0	1	0
OAT	0	0	0	1	0
LHPP	0	0	0	1	0
EEF1AKMT2	0	0	0	1	0
PPP2R2D	0	0	0	1	0
EIF4G2	0	0	0	1	0
HIPK3	0	0	0	1	0
CD59	0	0	0	1	0
PDHX	0	0	0	1	0
AC068205.2	0	0	0	1	0
AMBRA1	0	0	0	1	0
CKAP5	0	0	0	1	0
RTN4RL2	0	0	0	1	0
ZFP91	0	0	0	1	0
SDHAF2	0	0	0	1	0
ASRGL1	0	0	0	1	0
SNHG1	0	0	0	1	0
CDC42EP2	0	0	0	1	0
TMEM151A	0	0	0	1	0
CDK2AP2	0	0	0	1	0
PLEKHB1	0	0	0	1	0
RAB6A	0	0	0	1	0
SPCS2	0	0	0	1	0
AP002498.1	0	0	0	1	0
CREBZF	0	0	0	1	0
BIRC2	0	0	0	1	0
TMEM123	0	0	0	1	0
KBTBD3	0	0	0	1	0
AASDHPPT	0	0	0	1	0
FDX1	0	0	0	1	0
C11orf71	0	0	0	1	0
HEPACAM	0	0	0	1	0
AP001318.2	0	0	0	1	0
DCPS	0	0	0	1	0
ETS1	0	0	0	1	1
WNK1	0	0	0	1	0
VWF	0	0	0	1	0
LPCAT3	0	0	0	1	0
TAS2R14	0	0	0	1	0
AC010168.2	0	0	0	1	0
STRAP	0	0	0	1	0
ETNK1	0	0	0	1	0
DDX11	0	0	0	1	0
YARS2	0	0	0	1	0
CCNT1	0	0	0	1	0
ARF3	0	0	0	1	0
FAIM2	0	0	0	1	0
SP1	0	0	0	1	1
IKZF4	0	0	0	1	1
R3HDM2	0	0	0	1	0
CTDSP2	0	0	0	1	0
USP15	0	0	0	1	0
RAP1B	0	0	0	1	0
RAB3IP	0	0	0	1	0
TMEM19	0	0	0	1	0
NAP1L1	0	0	0	1	0
ZDHHC17	0	0	0	1	0
AC091214.1	0	0	0	1	0
EEA1	0	0	0	1	0
AC138123.1	0	0	0	1	0
UBE2N	0	0	0	1	0
AC012464.1	0	0	0	1	0
TMEM263	0	0	0	1	1
USP30	0	0	0	1	0
GLTP	0	0	0	1	0
ATP2A2	0	0	0	1	0
RBM19	0	0	0	1	0
TAOK3	0	0	0	1	1
DYNLL1	0	0	0	1	0
SETD1B	0	0	0	1	0
TMED2	0	0	0	1	0
TMEM132C	0	0	0	1	1
ZMYM2	0	0	0	1	0
SHISA2	0	0	0	1	0
USP12-AS1	0	0	0	1	0
B3GLCT	0	0	0	1	0
SUPT20H	0	0	0	1	0
WBP4	0	0	0	1	0
ITM2B	0	0	0	1	0
FNDC3A	0	0	0	1	0
SUGT1	0	0	0	1	0
PCDH17	0	0	0	1	0
AL512452.1	0	0	0	1	0
RBM26	0	0	0	1	0
RAP2A	0	0	0	1	0
NALCN	0	0	0	1	0
C14orf93	0	0	0	1	0
SDR39U1	0	0	0	1	0
SNX6	0	0	0	1	0
PSMA6	0	0	0	1	0
POLE2	0	0	0	1	0
SOS2	0	0	0	1	0
PELI2	0	0	0	1	0
ACTR10	0	0	0	1	0
AL139021.1	0	0	0	1	0
DHRS7	0	0	0	1	0
C14orf39	0	0	0	1	0
HIF1A	0	0	0	1	1
AL049869.3	0	0	0	1	0
AC005520.5	0	0	0	1	0
ZNF410	0	0	0	1	0
ALDH6A1	0	0	0	1	0
GALC	0	0	0	1	0
YY1	0	0	0	1	0
LINC02320	0	0	0	1	0
TMEM179	0	0	0	1	0
AC021351.1	0	0	0	1	0
TMEM87A	0	0	0	1	0
CCNDBP1	0	0	0	1	0
EIF3J-DT	0	0	0	1	0
SLC28A2	0	0	0	1	0
GATM	0	0	0	1	0
SECISBP2L	0	0	0	1	1
GALK2	0	0	0	1	0
FGF7	0	0	0	1	0
LEO1	0	0	0	1	0
AC103740.1	0	0	0	1	0
RAB8B	0	0	0	1	0
USP3	0	0	0	1	0
PCLAF	0	0	0	1	0
CLPX	0	0	0	1	0
IQCH	0	0	0	1	0
IQCH-AS1	0	0	0	1	0
FEM1B	0	0	0	1	0
MYO9A	0	0	0	1	0
NPTN	0	0	0	1	0
UBE2Q2	0	0	0	1	0
AC015871.1	0	0	0	1	0
SELENOS	0	0	0	1	0
SOX8	0	0	0	1	0
AC007221.1	0	0	0	1	0
GSPT1	0	0	0	1	0
BFAR	0	0	0	1	0
NOMO1	0	0	0	1	0
LCMT1-AS1	0	0	0	1	0
AC093249.2	0	0	0	1	1
FBRS	0	0	0	1	0
FUS	0	0	0	1	0
SALL1	0	0	0	1	0
ZFP90	0	0	0	1	1
AC009060.1	0	0	0	1	0
COG4	0	0	0	1	0
KLHDC4	0	0	0	1	0
SNAI3-AS1	0	0	0	1	0
MED11	0	0	0	1	0
PHF23	0	0	0	1	0
CTDNEP1	0	0	0	1	0
TMEM220	0	0	0	1	0
ZNF624	0	0	0	1	1
NT5M	0	0	0	1	0
TVP23B	0	0	0	1	0
PHF12	0	0	0	1	0
EVI2A	0	0	0	1	0
AP2B1	0	0	0	1	0
TADA2A	0	0	0	1	0
MLLT6	0	0	0	1	0
CBX1	0	0	0	1	1
SPAG9	0	0	0	1	0
CEP95	0	0	0	1	0
PRKCA-AS1	0	0	0	1	0
KPNA2	0	0	0	1	0
WIPI1	0	0	0	1	0
AC002546.1	0	0	0	1	0
TMEM94	0	0	0	1	0
[truncated: 527 more rows]

## Sheet: OPC
gene	OPC_Jeffries	Middle temporal gyrus_OPC	Putamen_OPC	Entorhinal cortex_OPC	Subventricular zone_OPC
DOCK5	1	0	0	0	0
NRGN	1	0	0	0	0
RPL13	1	0	0	0	0
HIF3A	1	0	0	0	0
TMSB10	1	0	0	0	0
VCAN	1	0	0	1	0
GAPDH	1	0	0	0	0
PDZD2	1	1	0	0	0
VAMP2	1	0	0	0	0
YWHAH	1	0	0	0	1
TUBA1A	1	0	1	0	0
TUBB2A	1	0	1	0	0
AC009041.2	1	0	0	0	0
ALK	1	0	0	0	0
CCK	1	0	0	0	0
NDUFA4	1	0	0	0	0
HSPA8	1	0	0	0	0
FKBP5	1	0	0	0	0
PEBP1	1	0	0	0	0
GPR158	1	0	0	0	1
VSNL1	1	0	0	0	0
CALM2	1	0	0	0	0
BCAN	1	0	1	0	0
UBC	1	0	0	0	0
ZFPM2	1	0	0	0	0
CALM3	1	0	0	0	0
OAZ1	1	0	0	0	0
STMN1	1	0	0	0	0
MDH1	1	0	0	0	0
SEMA6D	1	1	1	0	1
UBB	1	0	0	0	0
HOPX	1	0	0	0	0
TMEM132C	1	0	0	1	0
SOD1	1	0	0	0	0
TAGLN3	1	0	0	0	0
TUBA1B	1	0	0	0	0
HINT1	1	0	0	0	0
THY1	1	0	0	0	0
EEF2K	1	0	0	0	1
TPI1	1	0	0	0	0
PRDX5	1	0	0	0	0
GUK1	1	0	0	0	0
PRICKLE1	1	0	0	0	0
BASP1	1	0	0	0	0
RPL41	1	0	0	0	0
DGKG	1	1	0	0	0
LIFR	1	0	0	0	0
ATP5F1D	1	0	0	0	0
CHCHD2	1	0	0	0	0
CFL1	1	0	0	0	0
TRPM3	1	0	1	0	0
STMN2	1	0	0	0	0
PTGDS	1	0	0	0	0
ACTG1	1	0	1	1	0
DGKB	1	0	0	0	0
YWHAB	1	0	0	0	0
CNTN5	1	0	1	0	0
PARD3	1	0	0	0	0
GPR17	1	0	0	0	0
ATP13A4	1	1	0	0	0
COX5B	1	0	0	0	0
TUBB3	1	0	0	0	0
EIF1	1	0	0	0	0
RANBP17	1	0	0	0	1
GPX4	1	0	0	0	0
CKB	1	0	0	0	0
MIF	1	0	0	0	0
PRDX2	1	0	0	0	0
COL9A3	1	0	1	0	0
ARPP19	1	0	0	0	0
PIN1	1	0	0	0	0
NDUFB8	1	0	0	0	0
NKAIN4	1	0	0	0	0
FTH1	1	0	0	0	0
CAMK2N1	1	0	0	0	0
DYNLL1	1	0	0	0	0
RPL15	1	0	0	0	0
APOE	1	0	0	1	0
ATP5F1E	1	0	0	0	0
ATP6V0B	1	0	0	0	0
COX6C	1	0	0	0	0
COX4I1	1	0	0	0	0
RPL7A	1	0	0	0	0
CALM1	1	0	0	0	0
CYCS	1	0	0	0	0
FXYD6	1	0	1	0	1
RGS4	1	0	0	0	0
EID1	1	0	0	0	0
ATP5IF1	1	0	0	0	0
TTC9B	1	0	0	0	0
COX7C	1	0	0	0	0
UTRN	1	1	1	1	1
RPL26	1	0	0	0	0
RPL8	1	0	0	0	0
PARK7	1	0	0	0	0
SELENOW	1	0	0	0	0
GAP43	1	0	0	0	1
LDHB	1	0	0	0	0
AL359091.1	1	0	0	0	0
ATP6V0C	1	0	0	0	0
MEG8	1	0	0	0	0
LY6H	1	0	0	0	0
MYL6	1	0	1	0	0
COX7A2	1	0	0	0	0
NDUFA13	1	0	0	0	0
RPS18	1	0	0	0	0
UQCR11	1	0	0	0	0
MAP1LC3A	1	0	0	0	0
UBA6-AS1	1	0	0	0	0
NEFL	1	0	0	0	0
PTPRO	1	0	0	1	1
RPS27A	1	0	0	0	0
SOX4	1	0	0	0	0
TMEM59L	1	0	0	0	0
SCG5	1	0	0	0	0
RPL19	1	0	0	1	0
RPS3A	1	0	0	0	0
AC007563.2	1	1	1	0	0
CNTN3	1	0	0	0	0
KCNH5	1	1	0	0	0
RPL29	1	0	0	1	0
OLFM2	1	0	0	0	0
RPS15	1	0	0	0	0
HLA-A	1	0	0	0	0
TPT1	1	0	0	1	0
SPOCK1	1	0	0	0	0
ATP5MC3	1	0	0	0	0
SNRPN	1	0	0	0	0
NR6A1	1	0	1	1	0
B2M	1	0	0	0	0
SIRT2	1	0	0	0	0
RPL17	1	0	0	0	0
EDF1	1	0	0	0	0
RNASEK	1	0	0	0	0
COX6A1	1	0	0	0	0
RPL3	1	0	0	0	0
SARAF	1	0	0	1	0
ATP5MD	1	0	0	0	0
RPL38	1	0	0	0	0
COX6B1	1	0	0	0	0
SEMA5B	1	0	0	0	0
RPL37A	1	0	0	0	0
RPL6	1	0	0	0	0
TLL1	1	0	0	1	1
ELOB	1	0	0	0	0
PKM	1	0	0	0	0
SRP14	1	0	0	0	0
UCHL1	1	0	0	0	0
ATP6V0E2	1	0	0	0	0
RPS23	1	0	0	0	0
CCDC85B	1	0	0	0	0
UBL5	1	0	0	0	0
GABRB1	1	0	0	0	0
HLA-C	1	0	0	0	0
ATP5ME	1	0	0	0	0
RPL5	1	0	0	0	0
NDUFC2	1	0	0	0	0
GABARAPL2	1	0	0	0	0
SET	1	0	0	0	0
ATP5MPL	1	0	0	0	0
RPS12	1	0	0	0	0
ITM2C	1	0	0	0	1
NEDD8	1	0	0	0	0
MLLT11	1	0	0	0	0
ABLIM1	1	0	0	0	0
RPL21	1	0	0	0	0
UQCRH	1	0	0	0	0
RPL35A	1	0	0	0	0
NME2	1	0	0	0	0
COL9A2	1	0	0	0	0
AP2M1	1	0	0	0	0
NDUFS5	1	0	0	0	0
ENC1	1	0	0	0	0
ADAMTS6	1	0	0	0	0
MTCH1	1	0	0	0	0
BEST3	1	0	1	1	0
PLD5	1	0	0	0	0
GPR37L1	1	0	1	0	0
OLFM1	1	0	0	0	0
NDUFB2	1	0	1	0	0
PPIA	1	0	0	0	0
APLP1	1	0	0	0	0
AC007376.2	1	0	0	0	0
COL20A1	1	0	1	0	0
RPS21	1	0	0	0	0
RPL34	1	0	0	0	0
RPL28	1	0	0	1	0
LRPAP1	1	0	0	0	0
ATP5PF	1	0	0	1	0
SCG3	1	0	0	0	0
UQCR10	1	0	0	0	0
NDUFV1	1	0	0	0	0
SLC25A3	1	0	0	0	0
RPL24	1	0	0	0	0
MIR9-3HG	1	0	0	0	0
NGRN	1	0	0	0	0
TUBB	1	0	0	0	0
ATP5F1B	1	0	0	0	1
PRDX1	1	0	0	0	0
MZT2B	1	0	0	0	0
RAP1GAP	1	0	0	0	0
NDUFA5	1	0	0	0	0
NT5E	1	0	0	0	0
RPS7	1	0	0	0	0
SOX2	1	0	0	0	0
NPDC1	1	0	0	0	0
SNX3	1	0	0	0	0
CD63	1	0	0	0	0
STMN4	1	0	0	0	1
RPL36	1	0	0	0	0
UQCRB	1	0	0	0	0
SUMO2	1	0	0	0	0
RPL11	1	0	0	0	0
NAA38	1	0	0	0	0
RPSA	1	0	0	0	0
TOMM7	1	0	0	0	0
CALR	1	0	0	0	0
GABARAP	1	0	0	0	0
GRAMD1C	1	0	0	0	0
RPS25	1	0	0	0	0
CEND1	1	0	0	0	0
DNAJA1	1	0	0	0	0
ARL6IP4	1	0	0	0	0
ACACB	1	0	0	0	1
NDUFB1	1	0	0	0	0
CABP1	1	0	0	0	0
TSC22D4	1	0	0	0	0
SCN9A	1	0	0	0	0
AC107223.1	1	0	0	0	1
RPL10A	1	0	0	0	0
SERF2	1	0	0	0	0
FAU	1	0	0	0	0
RPL14	1	0	0	0	0
CPEB2	1	0	0	0	0
HEPN1	1	0	0	0	0
SRSF2	1	0	0	0	0
CNPY2	1	0	0	0	0
ATP6V1D	1	0	0	0	0
CRISPLD2	1	0	0	0	0
CD9	1	0	0	0	0
FMNL3	1	0	0	0	0
CACNG5	1	0	0	1	0
ABCC8	1	0	0	1	0
BMPER	1	0	0	0	1
FOXO1	1	0	0	0	0
PCMT1	1	0	0	0	0
PEX5L	1	0	0	0	0
H3F3A	1	0	0	0	0
ENOSF1	1	0	1	1	1
COL5A3	1	0	0	0	0
NEU4	1	0	0	0	0
YPEL3	1	0	0	0	0
ZBTB16	1	0	0	0	0
AC093865.1	1	0	0	0	0
CPNE5	1	0	0	0	0
NKD1	1	0	0	1	0
SCRG1	1	0	0	0	0
METRN	1	0	0	0	0
RASSF4	1	0	0	0	0
CTSD	1	0	0	1	0
CADM4	1	0	0	0	0
CRIM1	1	0	0	0	0
ADAMTS9-AS2	1	0	0	0	0
MIR34AHG	0	1	0	0	0
AL031293.1	0	1	0	1	0
PADI2	0	1	0	0	0
TRIM62	0	1	0	0	0
RPS8	0	1	0	0	0
MROH7	0	1	0	0	0
LINC01748	0	1	0	0	0
ITGB3BP	0	1	0	0	0
LINC02609	0	1	0	0	0
HHAT	0	1	1	0	0
AL136171.2	0	1	0	0	0
MPV17	0	1	0	0	0
RMDN2	0	1	0	0	0
SLC8A1-AS1	0	1	0	0	0
ST3GAL5	0	1	0	0	0
AC015971.1	0	1	0	0	0
KCNJ3	0	1	1	1	0
METAP1D	0	1	0	0	0
LINC01117	0	1	1	1	0
ZNF804A	0	1	1	0	0
COL4A3	0	1	0	0	0
CHL1	0	1	0	0	0
ATG7	0	1	0	0	0
PDZRN3	0	1	0	0	0
AC078785.1	0	1	0	0	0
TIMMDC1	0	1	0	0	0
MRAS	0	1	0	0	0
SPSB4	0	1	0	0	0
ZBTB38	0	1	0	0	0
TRMT44	0	1	0	0	0
QDPR	0	1	0	0	0
C4orf19	0	1	0	0	1
ATP10D	0	1	0	0	0
NDST3	0	1	0	0	0
PCDH10	0	1	0	1	1
TMEM154	0	1	0	0	0
CYP4V2	0	1	0	0	0
FRG1-DT	0	1	0	0	0
CDH18	0	1	1	0	0
C5orf64	0	1	1	0	0
AC010280.1	0	1	0	0	0
LINC02198	0	1	0	0	0
AC008462.1	0	1	0	0	0
PRR16	0	1	0	0	0
SNCAIP	0	1	1	0	0
PPARGC1B	0	1	0	0	0
ATP10B	0	1	0	0	0
GABRB2	0	1	1	1	0
GABRG2	0	1	0	0	0
MDN1	0	1	0	0	0
FYN	0	1	0	0	0
TSPYL1	0	1	0	0	0
CRPPA	0	1	0	0	0
DPY19L1	0	1	0	0	0
LANCL2	0	1	0	0	0
ZNF713	0	1	0	0	0
LINC02848	0	1	0	0	0
AC006001.2	0	1	0	0	0
HIP1	0	1	0	0	0
PCLO	0	1	0	0	0
RBM48	0	1	0	0	0
ARPC1A	0	1	0	0	0
ZKSCAN1	0	1	0	0	0
GRM8	0	1	1	0	0
CNTNAP2	0	1	1	0	1
PRKAG2	0	1	0	0	0
AC246817.2	0	1	0	0	0
LPL	0	1	0	0	0
AC124290.1	0	1	0	0	0
AC023095.1	0	1	0	0	0
PREX2	0	1	0	0	0
DCAF12	0	1	0	0	0
GCNT1	0	1	0	0	0
AKNA	0	1	1	0	0
FBXW2	0	1	0	0	0
CNTRL	0	1	0	0	0
USP20	0	1	0	0	0
GTPBP4	0	1	0	0	0
IDI2-AS1	0	1	0	0	0
PRKCQ	0	1	0	0	0
SFMBT2	0	1	0	1	0
SLC25A28	0	1	0	0	0
GSTO2	0	1	0	0	0
STK33	0	1	0	0	0
SOX6	0	1	0	0	0
STX3	0	1	0	0	0
AP000857.2	0	1	0	0	0
FAT3	0	1	1	1	0
B3GAT1	0	1	0	0	0
PZP	0	1	0	0	0
AC068774.1	0	1	0	0	0
PDZRN4	0	1	0	0	0
AC090630.1	0	1	0	0	0
TNS2	0	1	0	0	0
AC020611.2	0	1	0	0	0
GLIPR1L2	0	1	0	0	0
AC069437.1	0	1	0	0	0
GLT1D1	0	1	0	0	0
CLYBL	0	1	0	0	0
TNFSF13B	0	1	1	0	0
RASA3	0	1	0	0	0
LINC01551	0	1	0	0	0
ELMSAN1	0	1	0	0	0
NRXN3	0	1	1	1	1
BCL11B	0	1	0	0	0
UNC13C	0	1	0	1	0
ANKDD1A	0	1	0	1	0
DIS3L	0	1	0	0	0
AP3B2	0	1	0	0	0
PCSK6	0	1	0	0	0
KNOP1	0	1	0	0	0
AC087564.1	0	1	0	1	0
ST3GAL2	0	1	0	0	0
CNTNAP4	0	1	1	1	0
WWOX	0	1	0	0	0
KCNG4	0	1	0	0	0
AC005562.1	0	1	0	0	0
PLEKHM1	0	1	0	0	0
AC005821.1	0	1	0	0	0
PRKCA	0	1	1	1	0
SDK2	0	1	0	0	0
MPPE1	0	1	0	0	0
ZBTB7C	0	1	0	0	0
MBD2	0	1	1	0	0
DAZAP1	0	1	0	0	0
PLIN5	0	1	0	0	0
ZNF333	0	1	0	0	0
JUND	0	1	0	0	0
ZNF850	0	1	0	0	0
ZNF528-AS1	0	1	0	0	0
TTYH1	0	1	0	1	0
ZNF587B	0	1	0	0	0
AL133325.3	0	1	0	1	1
HM13	0	1	0	0	0
EYA2	0	1	0	0	0
ZMYND8	0	1	0	0	1
EVA1C	0	1	0	0	0
DUXAP8	0	1	0	0	0
PIK3IP1	0	1	0	0	0
SLC5A4-AS1	0	1	0	0	0
CHKB	0	1	0	0	0
SHANK3	0	1	0	0	0
CASK	0	1	0	0	0
PCDH11X	0	1	0	0	1
AFF2	0	1	0	0	0
PNCK	0	1	0	0	0
EIF4G3	0	0	1	0	0
BMP8B	0	0	1	0	0
AL603839.3	0	0	1	0	0
PIK3R3	0	0	1	0	0
ACOT11	0	0	1	0	0
ZRANB2-AS2	0	0	1	1	0
ERICH3	0	0	1	1	0
ST6GALNAC3	0	0	1	1	0
CDC7	0	0	1	0	0
TLCD4	0	0	1	0	0
WARS2-AS1	0	0	1	0	0
SRGAP2B	0	0	1	1	0
CELF3	0	0	1	0	0
TMCO1	0	0	1	0	0
MPZL1	0	0	1	1	0
PIGC	0	0	1	0	0
RALGPS2	0	0	1	0	0
ERVMER61-1	0	0	1	0	0
INAVA	0	0	1	0	0
SOX13	0	0	1	0	0
KLHDC8A	0	0	1	0	0
SLC30A1	0	0	1	0	0
DNAH14	0	0	1	1	1
FAM89A	0	0	1	0	0
SIPA1L2	0	0	1	0	0
LBH	0	0	1	0	0
CRIPT	0	0	1	0	0
BCL11A	0	0	1	0	0
COMMD1	0	0	1	0	0
UGP2	0	0	1	0	0
AC012494.1	0	0	1	0	0
SUCLG1	0	0	1	0	0
KCMF1	0	0	1	0	0
LINC00342	0	0	1	0	0
EPB41L5	0	0	1	0	0
LIMS2	0	0	1	0	0
ANKRD30BL	0	0	1	0	0
STAM2	0	0	1	0	0
SLC4A10	0	0	1	0	0
IFIH1	0	0	1	1	0
AC073050.1	0	0	1	1	0
SP3	0	0	1	0	0
FLACC1	0	0	1	0	0
STRADB	0	0	1	0	0
ABI2	0	0	1	0	0
ADAM23	0	0	1	0	0
IKZF2	0	0	1	0	0
BARD1	0	0	1	0	0
FARP2	0	0	1	0	0
CNTN6	0	0	1	0	0
CNTN4	0	0	1	1	0
RBMS3-AS3	0	0	1	0	0
GLB1	0	0	1	0	0
ITGA9	0	0	1	0	0
WDR82	0	0	1	0	0
FRMD4B	0	0	1	0	0
PROS1	0	0	1	0	0
PLCXD2	0	0	1	0	0
IGSF11	0	0	1	0	0
SLC15A2	0	0	1	0	0
CPNE4	0	0	1	1	0
GNB4	0	0	1	0	0
IGF2BP2	0	0	1	0	1
NAT8L	0	0	1	0	0
AC108519.1	0	0	1	1	0
SEL1L3	0	0	1	0	1
FAM114A1	0	0	1	0	0
AC079921.1	0	0	1	0	0
KCTD8	0	0	1	0	0
G3BP2	0	0	1	0	0
LIN54	0	0	1	0	0
PTPN13	0	0	1	0	0
CCSER1	0	0	1	0	0
BMPR1B	0	0	1	0	0
USP53	0	0	1	0	0
DDX60	0	0	1	0	1
CBR4	0	0	1	1	0
GALNTL6	0	0	1	1	0
AC097537.1	0	0	1	0	0
AC078881.1	0	0	1	1	0
KLKB1	0	0	1	1	0
DROSHA	0	0	1	0	0
GOLPH3	0	0	1	0	0
AMACR	0	0	1	0	0
C1QTNF3	0	0	1	0	0
RAI14	0	0	1	0	0
ARL15	0	0	1	0	0
ELOVL7	0	0	1	0	0
NAIP	0	0	1	0	1
MAP1B	0	0	1	0	0
AC010260.1	0	0	1	0	0
RASGRF2	0	0	1	0	0
AC114316.1	0	0	1	0	0
FER	0	0	1	0	0
MAN2A1	0	0	1	0	0
AP3S1	0	0	1	0	1
SNX2	0	0	1	0	0
SLC12A2	0	0	1	0	0
FBN2	0	0	1	0	1
HSPA4	0	0	1	0	0
PCDHGC3	0	0	1	1	0
G3BP1	0	0	1	0	0
GRIA1	0	0	1	1	1
AC027312.1	0	0	1	0	0
CAP2	0	0	1	0	1
E2F3	0	0	1	0	0
VARS	0	0	1	0	0
TNFRSF21	0	0	1	0	1
ELOVL5	0	0	1	0	0
KHDRBS2-OT	0	0	1	0	0
KHDRBS2	0	0	1	0	0
AL589935.1	0	0	1	0	0
SNAP91	0	0	1	0	0
CNR1	0	0	1	1	0
ANKRD6	0	0	1	0	0
FAM184A	0	0	1	0	0
TBC1D32	0	0	1	0	0
MOXD1	0	0	1	0	0
EPM2A	0	0	1	0	0
TCP1	0	0	1	0	0
SMOC2	0	0	1	0	0
SDK1	0	0	1	0	0
ACTB	0	0	1	1	0
FAM126A	0	0	1	0	0
SEPTIN7	0	0	1	0	0
ZPBP	0	0	1	0	0
SRRM3	0	0	1	0	0
KIAA1324L	0	0	1	0	0
ZNF804B	0	0	1	1	0
SLC25A13	0	0	1	0	0
FAM3C	0	0	1	0	0
CADPS2	0	0	1	0	0
AC006148.1	0	0	1	0	0
PLXNA4	0	0	1	0	0
STMP1	0	0	1	1	0
VIPR2	0	0	1	0	0
CLN8	0	0	1	0	0
XKR6	0	0	1	0	0
FDFT1	0	0	1	0	0
ZDHHC2	0	0	1	0	0
EXTL3	0	0	1	0	0
PDE7A	0	0	1	0	0
KCNB2	0	0	1	1	0
MIR2052HG	0	0	1	0	0
RPL30	0	0	1	0	0
LRP12	0	0	1	0	0
NDUFB9	0	0	1	0	0
FREM1	0	0	1	0	0
SH3GL2	0	0	1	1	0
UBAP1	0	0	1	0	0
UNC13B	0	0	1	0	0
GLIPR2	0	0	1	0	0
ANKRD18A	0	0	1	0	0
BX664727.3	0	0	1	0	0
LERFS	0	0	1	0	1
WNK2	0	0	1	0	0
FANCC	0	0	1	0	0
GSN	0	0	1	1	0
PDCL	0	0	1	1	0
ZER1	0	0	1	0	0
IDI1	0	0	1	0	0
CAMK1D	0	0	1	0	0
FAM107B	0	0	1	0	0
STAM	0	0	1	0	0
PLXDC2	0	0	1	0	1
AL139815.1	0	0	1	0	0
WAC-AS1	0	0	1	0	0
BICC1	0	0	1	1	0
AC013287.1	0	0	1	0	0
TET1	0	0	1	0	0
VCL	0	0	1	1	0
LRMDA	0	0	1	0	0
SCD	0	0	1	1	0
PCGF6	0	0	1	0	0
ENO4	0	0	1	0	0
PDE3B	0	0	1	0	0
AC103794.1	0	0	1	0	0
IMMP1L	0	0	1	0	0
GLYATL2	0	0	1	0	0
FADS2	0	0	1	0	0
AP002495.1	0	0	1	0	0
SPCS2	0	0	1	0	0
RAB30	0	0	1	0	0
NOX4	0	0	1	1	0
SESN3	0	0	1	1	0
SC5D	0	0	1	1	0
ZNF202	0	0	1	0	0
OPCML	0	0	1	0	0
USP5	0	0	1	0	0
AC092821.3	0	0	1	0	0
PDE3A	0	0	1	1	0
DDX11-AS1	0	0	1	0	0
LINC02406	0	0	1	0	0
LIMA1	0	0	1	0	0
SLC4A8	0	0	1	0	0
GRIP1	0	0	1	0	0
KCNMB4	0	0	1	0	0
TRHDE	0	0	1	0	0
LIN7A	0	0	1	0	0
AC009522.1	0	0	1	0	0
NFYB	0	0	1	0	0
C12orf45	0	0	1	0	0
VPS37B	0	0	1	1	0
SCARB1	0	0	1	0	0
RAN	0	0	1	0	0
IFT88	0	0	1	0	0
B3GLCT	0	0	1	0	0
STARD13	0	0	1	0	0
STARD13-AS	0	0	1	1	0
DNAJC15	0	0	1	0	0
TSC22D1	0	0	1	0	0
ITM2B	0	0	1	0	0
DACH1	0	0	1	0	0
LINC02294	0	0	1	0	0
LINC00609	0	0	1	0	0
LRFN5	0	0	1	0	1
CDKL1	0	0	1	0	0
AL139317.5	0	0	1	0	0
FBXO34	0	0	1	0	0
PPM1A	0	0	1	1	0
HIF1A	0	0	1	0	0
ZBTB25	0	0	1	0	0
DCAF5	0	0	1	0	0
SUSD6	0	0	1	0	0
MLH3	0	0	1	0	0
LINC02316	0	0	1	0	0
TMEM87A	0	0	1	0	0
TRPM7	0	0	1	0	0
PYGO1	0	0	1	0	0
MYO1E	0	0	1	0	0
TMED3	0	0	1	0	0
RHCG	0	0	1	1	1
SLCO3A1	0	0	1	0	0
MEF2A	0	0	1	0	0
USP7	0	0	1	0	0
NOMO2	0	0	1	0	0
SETD6	0	0	1	0	0
LINC01572	0	0	1	0	0
ARHGAP44	0	0	1	0	0
EFCAB5	0	0	1	0	0
MYO19	0	0	1	0	0
ARHGAP23	0	0	1	0	0
SRCIN1	0	0	1	0	0
H3F3B	0	0	1	0	0
TIMP2	0	0	1	0	0
IMPACT	0	0	1	0	0
AQP4-AS1	0	0	1	0	0
DSEL	0	0	1	0	0
DOK6	0	0	1	0	1
ZNF69	0	0	1	0	0
TPM4	0	0	1	0	0
NCAN	0	0	1	1	0
ZNF506	0	0	1	0	0
AC008554.1	0	0	1	0	0
ZNF714	0	0	1	1	0
ZNF208	0	0	1	1	0
ZNF675	0	0	1	0	0
GPI	0	0	1	0	0
GRIK5	0	0	1	0	0
ZNF83	0	0	1	0	0
CSNK2A1	0	0	1	0	0
TMX4	0	0	1	0	0
MACROD2	0	0	1	0	1
RRBP1	0	0	1	0	0
SEC23B	0	0	1	0	0
APMAP	0	0	1	0	0
NORAD	0	0	1	0	0
DHX35	0	0	1	0	0
TSHZ2	0	0	1	0	0
RCAN1	0	0	1	0	0
WDR4	0	0	1	0	0
POLR2F	0	0	1	0	0
SLC25A17	0	0	1	0	0
NHS	0	0	1	0	0
PRRG1	0	0	1	0	0
JADE3	0	0	1	0	0
ZDHHC15	0	0	1	0	0
AMMECR1	0	0	1	0	0
PAK3	0	0	1	0	0
RAP2C	0	0	1	0	0
FGF13	0	0	1	0	0
BGN	0	0	1	0	0
HES5	0	0	0	1	0
NBPF1	0	0	0	1	0
ALPL	0	0	0	1	0
ATPAF1	0	0	0	1	0
CACHD1	0	0	0	1	1
TYW3	0	0	0	1	0
SYDE2	0	0	0	1	0
SELENOF	0	0	0	1	0
VAV3	0	0	0	1	0
AKNAD1	0	0	0	1	0
CELSR2	0	0	0	1	0
LAMTOR5-AS1	0	0	0	1	0
CTTNBP2NL	0	0	0	1	1
CSDE1	0	0	0	1	0
PRKAB2	0	0	0	1	0
CDC42SE1	0	0	0	1	0
INTS3	0	0	0	1	0
PRCC	0	0	0	1	0
NOS1AP	0	0	0	1	0
RO60	0	0	0	1	1
KCNT2	0	0	0	1	1
NEK7	0	0	0	1	0
AC104461.1	0	0	0	1	0
KCNH1	0	0	0	1	0
FLVCR1	0	0	0	1	0
KCNK2	0	0	0	1	0
LBR	0	0	0	1	0
KCNK1	0	0	0	1	0
IRF2BP2	0	0	0	1	1
HEATR1	0	0	0	1	0
CHRM3	0	0	0	1	0
MBOAT2	0	0	0	1	0
AGBL5	0	0	0	1	0
CDC42EP3	0	0	0	1	0
ATL2	0	0	0	1	0
TMEM178A	0	0	0	1	1
AC104781.2	0	0	0	1	0
XPO1	0	0	0	1	0
RAB1A	0	0	0	1	0
TGFA	0	0	0	1	0
SEPTIN10	0	0	0	1	0
SPOPL	0	0	0	1	0
AC061961.1	0	0	0	1	0
PLA2R1	0	0	0	1	0
KCNH7	0	0	0	1	0
CERS6	0	0	0	1	0
GAD1	0	0	0	1	0
CHROMR	0	0	0	1	0
TTN-AS1	0	0	0	1	1
TTN	0	0	0	1	1
FRZB	0	0	0	1	0
SLC40A1	0	0	0	1	0
NEMP2	0	0	0	1	0
AC006460.2	0	0	0	1	0
KLF7	0	0	0	1	1
DIRC3-AS1	0	0	0	1	0
OBSL1	0	0	0	1	0
C2orf72	0	0	0	1	1
AC018832.1	0	0	0	1	0
HRH1	0	0	0	1	0
PPARG	0	0	0	1	0
RBSN	0	0	0	1	0
UBE2E1	0	0	0	1	0
CMTM6	0	0	0	1	0
FBXL2	0	0	0	1	0
LRRFIP2	0	0	0	1	0
POMGNT2	0	0	0	1	0
SNRK	0	0	0	1	0
IP6K2	0	0	0	1	0
WNT5A	0	0	0	1	0
LINC00960	0	0	0	1	0
EPHA6	0	0	0	1	0
BBX	0	0	0	1	0
CD200	0	0	0	1	0
LSAMP-AS1	0	0	0	1	0
AC055733.2	0	0	0	1	0
SLC33A1	0	0	0	1	0
LINC02082	0	0	0	1	0
CLDN11	0	0	0	1	0
NDUFB5	0	0	0	1	0
HES1	0	0	0	1	0
PPP1R2	0	0	0	1	0
DLG1	0	0	0	1	0
NSD2	0	0	0	1	0
CRMP1	0	0	0	1	0
USP46	0	0	0	1	0
SLC4A4	0	0	0	1	0
AC053527.2	0	0	0	1	0
CDKL2	0	0	0	1	0
SCARB2	0	0	0	1	0
CCDC158	0	0	0	1	0
CNOT6L	0	0	0	1	0
FRAS1	0	0	0	1	0
RASGEF1B	0	0	0	1	0
ARHGAP24	0	0	0	1	0
TET2	0	0	0	1	0
UGT8	0	0	0	1	0
METTL14	0	0	0	1	0
ANXA5	0	0	0	1	0
SLC7A11	0	0	0	1	0
LRBA	0	0	0	1	0
NPY1R	0	0	0	1	0
CLCN3	0	0	0	1	0
PDLIM3	0	0	0	1	0
LPCAT1	0	0	0	1	0
AC091946.1	0	0	0	1	0
AC016642.1	0	0	0	1	0
KIF2A	0	0	0	1	0
SREK1IP1	0	0	0	1	0
RAD17	0	0	0	1	0
ARHGEF28	0	0	0	1	1
ZBED3	0	0	0	1	0
SCAMP1	0	0	0	1	0
DMGDH	0	0	0	1	0
ZFYVE16	0	0	0	1	0
SSBP2	0	0	0	1	0
LINC00461	0	0	0	1	1
MEF2C-AS2	0	0	0	1	0
LYSMD3	0	0	0	1	0
ADGRV1	0	0	0	1	0
LUCAT1	0	0	0	1	0
PJA2	0	0	0	1	0
MCC	0	0	0	1	0
CCDC112	0	0	0	1	0
AC011416.4	0	0	0	1	0
FAT2	0	0	0	1	0
SPARC	0	0	0	1	0
UBLCP1	0	0	0	1	0
WRNIP1	0	0	0	1	1
TMEM170B	0	0	0	1	0
ZNF322	0	0	0	1	0
KCTD20	0	0	0	1	0
RIMS1	0	0	0	1	0
MRAP2	0	0	0	1	0
SNHG5	0	0	0	1	0
SMIM8	0	0	0	1	0
RRAGD	0	0	0	1	0
GPR63	0	0	0	1	0
ASF1A	0	0	0	1	0
AL137009.1	0	0	0	1	0
TBPL1	0	0	0	1	0
RGS17	0	0	0	1	1
TIAM2	0	0	0	1	0
AL035530.2	0	0	0	1	0
AGPAT4	0	0	0	1	0
WDR27	0	0	0	1	0
TNRC18	0	0	0	1	0
FSCN1	0	0	0	1	0
KDELR2	0	0	0	1	0
C1GALT1	0	0	0	1	0
HDAC9	0	0	0	1	0
SCRN1	0	0	0	1	1
MTURN	0	0	0	1	0
PSMA2	0	0	0	1	0
ADCY1	0	0	0	1	0
VSTM2A	0	0	0	1	0
AUTS2	0	0	0	1	1
GTF2IRD1	0	0	0	1	0
GNAI1	0	0	0	1	0
SEMA3D	0	0	0	1	0
CYP51A1	0	0	0	1	0
PRKAR2B	0	0	0	1	0
NRCAM	0	0	0	1	0
TMEM168	0	0	0	1	0
MDFIC	0	0	0	1	0
WASL	0	0	0	1	0
POT1-AS1	0	0	0	1	0
KLHDC10	0	0	0	1	1
MTPN	0	0	0	1	0
KIAA1549	0	0	0	1	0
TCAF1	0	0	0	1	0
PSD3	0	0	0	1	0
BNIP3L	0	0	0	1	0
PAG1	0	0	0	1	1
FABP5	0	0	0	1	0
OSGIN2	0	0	0	1	0
LAPTM4B	0	0	0	1	0
UTP23	0	0	0	1	0
RAD21	0	0	0	1	0
ATAD2	0	0	0	1	0
TMEM65	0	0	0	1	0
FAM135B	0	0	0	1	0
PTPRD	0	0	0	1	0
LURAP1L	0	0	0	1	0
ZBTB5	0	0	0	1	0
CBWD6	0	0	0	1	1
FAM27C	0	0	0	1	0
CBWD5	0	0	0	1	0
GNA14	0	0	0	1	0
CEP78	0	0	0	1	0
CENPP	0	0	0	1	0
AL158152.1	0	0	0	1	0
ANP32B	0	0	0	1	0
RAB14	0	0	0	1	0
MIR181A2HG	0	0	0	1	0
HSPA5	0	0	0	1	0
RALGPS1	0	0	0	1	0
ANGPTL2	0	0	0	1	1
DNM1	0	0	0	1	0
FAM13C	0	0	0	1	0
JMJD1C	0	0	0	1	0
PPA1	0	0	0	1	0
GLUD1	0	0	0	1	0
IFIT1	0	0	0	1	0
CC2D2B	0	0	0	1	0
PDCD4	0	0	0	1	0
ATE1	0	0	0	1	0
CD81-AS1	0	0	0	1	0
SPON1	0	0	0	1	0
NCR3LG1	0	0	0	1	0
ANO3	0	0	0	1	0
AL122014.1	0	0	0	1	0
HSD17B12	0	0	0	1	0
AC087521.2	0	0	0	1	0
LRP4	0	0	0	1	0
MTCH2	0	0	0	1	0
DTX4	0	0	0	1	0
MACROD1	0	0	0	1	0
PAK1	0	0	0	1	0
CCDC90B	0	0	0	1	1
CREBZF	0	0	0	1	0
PAFAH1B2	0	0	0	1	0
SIDT2	0	0	0	1	0
AP000892.1	0	0	0	1	0
MCAM	0	0	0	1	0
NECTIN1	0	0	0	1	0
MIR100HG	0	0	0	1	0
NINJ2	0	0	0	1	0
ERC1	0	0	0	1	0
KRAS	0	0	0	1	0
SSPN	0	0	0	1	0
PKP2	0	0	0	1	0
DBX2	0	0	0	1	0
AC008014.1	0	0	0	1	0
TMBIM6	0	0	0	1	0
LINC02389	0	0	0	1	0
DYRK2	0	0	0	1	0
RAB21	0	0	0	1	0
ACSS3	0	0	0	1	0
AC079385.1	0	0	0	1	0
SART3	0	0	0	1	0
CORO1C	0	0	0	1	0
USP30	0	0	0	1	0
FBXO21	0	0	0	1	0
MLEC	0	0	0	1	0
KDM2B-DT	0	0	0	1	0
AC007368.1	0	0	0	1	0
RIMBP2	0	0	0	1	0
GOLGA3	0	0	0	1	0
TPTE2	0	0	0	1	0
RFXAP	0	0	0	1	0
TRPC4	0	0	0	1	0
FREM2	0	0	0	1	0
DLEU2	0	0	0	1	0
PCDH17	0	0	0	1	0
EDNRB	0	0	0	1	1
AL590807.1	0	0	0	1	0
SLITRK5	0	0	0	1	0
AL356737.2	0	0	0	1	0
RAP2A	0	0	0	1	0
AL162497.1	0	0	0	1	0
DAD1	0	0	0	1	0
ZFHX2-AS1	0	0	0	1	0
PRORP	0	0	0	1	0
PSMA6	0	0	0	1	0
MAPK1IP1L	0	0	0	1	0
PELI2	0	0	0	1	0
ARG2	0	0	0	1	0
ZFP36L1	0	0	0	1	1
GPATCH2L	0	0	0	1	0
AC008056.1	0	0	0	1	0
KCNK10	0	0	0	1	0
CCDC88C	0	0	0	1	0
ZNF770	0	0	0	1	0
DISP2	0	0	0	1	0
DNAJC17	0	0	0	1	0
LRRC57	0	0	0	1	0
MYEF2	0	0	0	1	0
GABPB1-AS1	0	0	0	1	0
RFX7	0	0	0	1	0
AC090517.5	0	0	0	1	0
MINAR1	0	0	0	1	0
ABHD17C	0	0	0	1	0
AC013391.3	0	0	0	1	1
AC099489.1	0	0	0	1	0
NOMO3	0	0	0	1	0
ACSM5	0	0	0	1	0
LCMT1-AS1	0	0	0	1	0
SEZ6L2	0	0	0	1	0
GPT2	0	0	0	1	0
SF3B3	0	0	0	1	0
MAF	0	0	0	1	0
AC105411.1	0	0	0	1	0
VPS53	0	0	0	1	0
USP43	0	0	0	1	0
ZNF18	0	0	0	1	0
CENPV	0	0	0	1	0
CDK5R1	0	0	0	1	0
AC243829.1	0	0	0	1	0
LASP1	0	0	0	1	0
FBXL20	0	0	0	1	0
SPAG9	0	0	0	1	0
ANKFN1	0	0	0	1	1
DDX42	0	0	0	1	0
LRRC37A3	0	0	0	1	0
GNA13	0	0	0	1	0
RGS9	0	0	0	1	0
KIF19	0	0	0	1	0
FOXK2	0	0	0	1	0
EPB41L3	0	0	0	1	0
GNAL	0	0	0	1	0
AC025887.2	0	0	0	1	0
DTNA	0	0	0	1	0
AC022601.1	0	0	0	1	0
SYT4	0	0	0	1	0
RTTN	0	0	0	1	0
AC091646.1	0	0	0	1	0
DIPK1C	0	0	0	1	0
PWWP3A	0	0	0	1	0
SCAMP4	0	0	0	1	0
EEF2	0	0	0	1	0
FCHO1	0	0	0	1	0
TSHZ3	0	0	0	1	0
RHPN2	0	0	0	1	0
ZNF573	0	0	0	1	0
ZNF428	0	0	0	1	0
ZNF404	0	0	0	1	0
PNMA8A	0	0	0	1	0
GRIN2D	0	0	0	1	0
PPP2R1A	0	0	0	1	0
SHISA7	0	0	0	1	0
PEG3	0	0	0	1	0
ZNF264	0	0	0	1	0
AC008969.1	0	0	0	1	1
ZNF274	0	0	0	1	0
SOX12	0	0	0	1	0
GPCPD1	0	0	0	1	0
ABHD12	0	0	0	1	0
NDRG3	0	0	0	1	0
RBL1	0	0	0	1	0
SLC13A3	0	0	0	1	0
TP53RK	0	0	0	1	0
ATP9A	0	0	0	1	0
AL109930.1	0	0	0	1	0
TCFL5	0	0	0	1	0
PCMTD2	0	0	0	1	0
CU638689.4	0	0	0	1	0
SIM2	0	0	0	1	0
YBEY	0	0	0	1	0
COMT	0	0	0	1	0
CRKL	0	0	0	1	0
ZNF280B	0	0	0	1	0
HPS4	0	0	0	1	0
SOX10	0	0	0	1	0
SREBF2	0	0	0	1	0
ZBED1	0	0	0	1	0
AC079142.1	0	0	0	1	0
CLCN4	0	0	0	1	0
FRMPD4	0	0	0	1	1
REPS2	0	0	0	1	0
FAM156A	0	0	0	1	0
YIPF6	0	0	0	1	0
HMGN5	0	0	0	1	0
RPS6KA6	0	0	0	1	0
HDX	0	0	0	1	0
APOOL	0	0	0	1	0
BEX4	0	0	0	1	0
TCEAL5	0	0	0	1	0
UBE2A	0	0	0	1	0
AL008633.1	0	0	0	1	0
SMARCA1	0	0	0	1	0
OCRL	0	0	0	1	0
SLC25A14	0	0	0	1	0
HS6ST2	0	0	0	1	0
HPRT1	0	0	0	1	0
FMR1	0	0	0	1	0
MAMLD1	0	0	0	1	0
MT-CO1	0	0	0	1	0
MT-CO2	0	0	0	1	0
MT-ATP6	0	0	0	1	0
MT-ND3	0	0	0	1	0
MT-CYB	0	0	0	1	0
SPSB1	0	0	0	0	1
RNF11	0	0	0	0	1
PRKAA2	0	0	0	0	1
SLC44A5	0	0	0	0	1
AK5	0	0	0	0	1
IFI44	0	0	0	0	1
FNBP1L	0	0	0	0	1
TRMT13	0	0	0	0	1
GPSM2	0	0	0	0	1
MCL1	0	0	0	0	1
TADA1	0	0	0	0	1
ILDR2	0	0	0	0	1
ADORA1	0	0	0	0	1
AL606489.1	0	0	0	0	1
SOX11	0	0	0	0	1
TRIB2	0	0	0	0	1
KCNS3	0	0	0	0	1
CEP68	0	0	0	0	1
LINC01102	0	0	0	0	1
C2orf27A	0	0	0	0	1
ZEB2	0	0	0	0	1
FIGN	0	0	0	0	1
ITGA4	0	0	0	0	1
AC021851.1	0	0	0	0	1
RFTN2	0	0	0	0	1
TNS1	0	0	0	0	1
D2HGDH	0	0	0	0	1
KCNH8	0	0	0	0	1
CLASP2	0	0	0	0	1
MAGI1	0	0	0	0	1
NECTIN3	0	0	0	0	1
SLC12A8	0	0	0	0	1
PLOD2	0	0	0	0	1
HLTF	0	0	0	0	1
AC125613.1	0	0	0	0	1
AC110296.1	0	0	0	0	1
CHIC2	0	0	0	0	1
CXXC4	0	0	0	0	1
SEC24B-AS1	0	0	0	0	1
AC093879.1	0	0	0	0	1
AC093765.3	0	0	0	0	1
AC073475.1	0	0	0	0	1
ANKRD50	0	0	0	0	1
C4orf33	0	0	0	0	1
GRIA2	0	0	0	0	1
MFAP3L	0	0	0	0	1
AADAT	0	0	0	0	1
TENM3	0	0	0	0	1
TARS	0	0	0	0	1
DIMT1	0	0	0	0	1
ATG10	0	0	0	0	1
AC114971.1	0	0	0	0	1
MEF2C	0	0	0	0	1
DELE1	0	0	0	0	1
MFAP3	0	0	0	0	1
GFPT2	0	0	0	0	1
PGBD1	0	0	0	0	1
BRPF3	0	0	0	0	1
CMTR1	0	0	0	0	1
YIPF3	0	0	0	0	1
COL9A1	0	0	0	0	1
COL12A1	0	0	0	0	1
AL391840.1	0	0	0	0	1
HACE1	0	0	0	0	1
MARCKS	0	0	0	0	1
FABP7	0	0	0	0	1
RNF146	0	0	0	0	1
PTPRK	0	0	0	0	1
PDE10A	0	0	0	0	1
THBS2	0	0	0	0	1
SUN1	0	0	0	0	1
OSBPL3	0	0	0	0	1
CREB5	0	0	0	0	1
TRIM73	0	0	0	0	1
CASD1	0	0	0	0	1
AC002429.2	0	0	0	0	1
LMTK2	0	0	0	0	1
COG5	0	0	0	0	1
IFRD1	0	0	0	0	1
RHOBTB2	0	0	0	0	1
ENTPD4	0	0	0	0	1
NSD3	0	0	0	0	1
PKIA-AS1	0	0	0	0	1
ZBTB10	0	0	0	0	1
ZFAND1	0	0	0	0	1
CA13	0	0	0	0	1
AZIN1	0	0	0	0	1
HAS2	0	0	0	0	1
PCA3	0	0	0	0	1
RMI1	0	0	0	0	1
ISCA1	0	0	0	0	1
RNF20	0	0	0	0	1
ZNF483	0	0	0	0	1
PTBP3	0	0	0	0	1
PBX3	0	0	0	0	1
PFKP	0	0	0	0	1
LINC02649	0	0	0	0	1
ZEB1-AS1	0	0	0	0	1
PHYHIPL	0	0	0	0	1
ZNF365	0	0	0	0	1
DNAJC9	0	0	0	0	1
AFAP1L2	0	0	0	0	1
BRSK2	0	0	0	0	1
TSG101	0	0	0	0	1
DPF2	0	0	0	0	1
CCND1	0	0	0	0	1
NAALAD2	0	0	0	0	1
NPAT	0	0	0	0	1
DDX25	0	0	0	0	1
ING4	0	0	0	0	1
PIANP	0	0	0	0	1
KLRC3	0	0	0	0	1
KLRC2	0	0	0	0	1
CPNE8	0	0	0	0	1
ADAMTS20	0	0	0	0	1
SPATS2	0	0	0	0	1
ZNF740	0	0	0	0	1
CBX5	0	0	0	0	1
RPS26	0	0	0	0	1
AC010201.3	0	0	0	0	1
VEZT	0	0	0	0	1
ANO4	0	0	0	0	1
ZNF140	0	0	0	0	1
POLR1D	0	0	0	0	1
TRIM13	0	0	0	0	1
LINC00402	0	0	0	0	1
STK24	0	0	0	0	1
AL110292.1	0	0	0	0	1
SSTR1	0	0	0	0	1
ERO1A	0	0	0	0	1
PCNX4	0	0	0	0	1
MPP5	0	0	0	0	1
VASH1	0	0	0	0	1
IRF2BPL	0	0	0	0	1
FAM189A1	0	0	0	0	1
PPCDC	0	0	0	0	1
RAB26	0	0	0	0	1
AMFR	0	0	0	0	1
PIEZO1	0	0	0	0	1
ALDOC	0	0	0	0	1
C1QL1	0	0	0	0	1
LDLRAD4	0	0	0	0	1
MALT1	0	0	0	0	1
RNF152	0	0	0	0	1
ZNF429	0	0	0	0	1
ZNF536	0	0	0	0	1
ZNF571	0	0	0	0	1
RPL18	0	0	0	0	1
ZNF471	0	0	0	0	1
ZNF417	0	0	0	0	1
NSFL1C	0	0	0	0	1
DSTN	0	0	0	0	1
KIZ-AS1	0	0	0	0	1
NCOA3	0	0	0	0	1
KCNB1	0	0	0	0	1
PMEPA1	0	0	0	0	1
BTG3	0	0	0	0	1
HUNK	0	0	0	0	1
PRMT2	0	0	0	0	1
TTC28-AS1	0	0	0	0	1
PPP2R3B	0	0	0	0	1
DHRSX	0	0	0	0	1
MID1	0	0	0	0	1
IL1RAPL1	0	0	0	0	1
KRBOX4	0	0	0	0	1
UBQLN2	0	0	0	0	1
MTMR8	0	0	0	0	1
DCX	0	0	0	0	1
HTR2C	0	0	0	0	1
GRIA3	0	0	0	0	1
TENM1	0	0	0	0	1
INTS6L	0	0	0	0	1

## Sheet: ExN
gene	ExN_Jeffries	Middle temporal gyrus_ExN	Entorhinal cortex_ExN	Subventricular zone_ExN
TTC9B	1	0	0	0
HES4	1	0	0	0
HPCA	1	0	0	0
HSPA8	1	0	0	0
TUBB2A	1	0	0	0
GNG3	1	0	0	0
RAB3A	1	0	0	0
ARHGDIG	1	0	0	0
C1QTNF4	1	0	0	0
LINC00551	1	0	0	0
C9orf16	1	0	0	0
CCDC85B	1	0	0	0
FAM66A	1	0	0	0
CTXN1	1	0	0	0
LY6E	1	0	0	0
RASL10A	1	0	0	0
LY6H	1	0	0	0
STUB1	1	0	0	0
TUBA1A	1	0	0	0
GPX4	1	0	0	0
FKBP5	1	1	0	0
PRDX5	1	0	0	0
MEIS3	1	0	0	0
TMEM160	1	0	0	0
TPI1	1	0	0	0
GUK1	1	0	0	0
NPTX2	1	0	0	0
ARF5	1	0	0	0
MAP1LC3A	1	0	0	0
KCNF1	1	0	0	0
ATP6V0B	1	0	0	0
RNASEK	1	0	0	0
EDF1	1	0	0	0
RPS3A	1	0	0	0
TUBA4A	1	0	0	0
SLC25A4	1	0	0	0
TUBB3	1	0	0	0
TMEM205	1	0	0	0
ITPR2	1	1	1	0
TRAPPC5	1	0	0	0
RPL29	1	0	0	0
SET	1	0	0	0
PPDPF	1	0	0	0
ATP5F1D	1	0	0	0
ANTKMT	1	0	0	0
ATP6V0E2	1	0	0	0
BRK1	1	0	0	0
UQCR11	1	0	0	0
SYT5	1	1	0	0
AP1S1	1	0	0	0
RPL8	1	0	0	0
PRDX2	1	0	0	0
B4GAT1	1	0	0	0
RPL26	1	0	0	0
ROGDI	1	0	0	0
CDK5R2	1	0	0	0
CDKN2D	1	0	0	0
SEPTIN5	1	0	0	0
AURKAIP1	1	0	0	0
ELOB	1	0	0	0
C4orf48	1	0	0	0
RPL19	1	0	0	0
PSMD8	1	0	0	0
NRN1	1	0	0	0
SELENOH	1	0	0	0
TTYH1	1	0	0	0
RPL7A	1	0	0	0
CHCHD2	1	0	0	0
RABAC1	1	0	0	0
ATP5F1E	1	0	0	0
ATP5MC3	1	0	0	0
AP2M1	1	0	0	0
GABARAP	1	0	0	0
RHBDL3	1	1	1	0
NDUFV1	1	0	0	0
RPL18A	1	0	0	0
MICOS13	1	0	0	0
COX5A	1	0	0	0
CYCS	1	0	0	0
ITM2C	1	0	0	0
AP2S1	1	0	0	0
RPL10A	1	0	0	0
PRELID1	1	0	0	0
ROS1	1	0	1	0
CYC1	1	0	0	0
OAZ1	1	0	0	0
UQCRFS1	1	0	0	0
TGFBR3L	1	0	0	0
INPP4B	1	1	0	0
RPS18	1	0	0	0
RPS27A	1	0	0	0
NDUFC2	1	0	0	0
MOAP1	1	0	0	0
H2AFZ	1	0	0	0
CAMK1	1	0	0	0
INF2	1	0	0	0
NDUFA13	1	0	0	0
FNDC4	1	0	0	0
NAT14	1	0	0	0
RPS5	1	0	0	0
RAN	1	0	0	0
COX5B	1	0	0	0
MCRIP1	1	0	0	0
UBL5	1	0	0	0
RPSA	1	0	0	0
PIN1	1	0	0	0
RPS13	1	0	0	0
COX4I1	1	0	0	0
RPS7	1	0	0	0
FKBP8	1	0	0	0
TUBB4B	1	0	0	0
PSMB6	1	0	0	0
PLK2	1	0	0	0
RPL21	1	0	0	0
SPCS1	1	0	0	0
UBB	1	0	0	0
NDUFA11	1	0	0	0
FIS1	1	0	0	0
CD81	1	0	0	0
METTL26	1	0	0	0
GABARAPL2	1	0	0	0
RPL11	1	0	0	0
OPRM1	1	0	0	0
RPL6	1	0	0	0
SSBP4	1	0	0	0
CNIH2	1	0	0	0
LRPAP1	1	0	0	0
PSMC5	1	0	0	0
ARL6IP4	1	0	0	0
RPS12	1	0	0	0
CTSF	1	0	0	0
RPS15	1	0	0	0
RPL36AL	1	0	0	0
NREP	1	1	0	0
RETREG2	1	0	0	0
AC096576.2	1	0	0	0
CUTA	1	0	0	0
TM7SF2	1	0	0	0
GABRD	1	0	0	0
MYL6	1	0	0	0
NME2	1	0	0	0
PGAM1	1	0	0	0
MED10	1	0	0	0
ATP6V1F	1	0	0	0
RPS6KL1	1	0	0	0
MZT2B	1	0	0	0
NDUFB10	1	0	0	0
RPS21	1	0	0	0
ATP5PF	1	0	0	0
SELENOW	1	0	0	0
TMSB10	1	0	0	0
ATP6V1G2	1	0	0	0
MRPS24	1	0	0	0
GAPDH	1	0	0	0
LDHB	1	0	0	0
ATP6V0D1	1	0	0	0
FAU	1	0	0	0
SERF2	1	0	0	0
TUFM	1	0	0	0
CHGB	1	0	0	0
CHCHD10	1	0	0	0
CES4A	1	0	0	0
DRAP1	1	0	0	0
NDUFB7	1	0	0	0
REX1BD	1	0	0	0
UBE2M	1	0	0	0
RNF187	1	0	0	0
RHBDD2	1	0	0	0
LDHA	1	0	0	0
ZNF428	1	0	0	0
SOD1	1	0	0	0
XKR9	1	0	0	0
PMM1	1	0	0	0
HINT1	1	0	0	0
CEND1	1	0	0	0
PSMA7	1	0	0	0
PSMD2	1	0	0	0
ATP5MC1	1	0	0	0
B3GAT3	1	0	0	0
PARK7	1	0	0	0
JTB	1	0	0	0
AC096576.3	1	0	0	0
NDUFB8	1	0	0	0
CFL1	1	0	0	0
MYL6B	1	0	0	0
RASGRP1	1	0	0	0
TIMM13	1	0	0	0
COX6B1	1	0	0	0
RPL17	1	0	0	0
MIF	1	0	0	0
CLTB	1	0	0	0
RPL12	1	0	0	0
HRAS	1	0	0	0
COX8A	1	0	0	0
ERP29	1	0	0	0
MPG	1	0	0	0
BTF3	1	0	0	0
STX1A	1	0	0	0
DCTN3	1	0	0	0
PTGES2	1	0	0	0
TMEM208	1	0	0	0
PLEKHJ1	1	0	0	0
GPAA1	1	0	0	0
RPL35A	1	0	0	0
PTMS	1	0	0	0
SPOCK3	1	1	0	0
EGFL7	1	0	0	0
PSMC3	1	0	0	0
TMEM240	1	0	0	0
FBXW5	1	0	0	0
RPS23	1	0	0	0
ADAMTS2	1	0	0	0
CIAO2B	1	0	0	0
RPL3	1	0	0	0
FIBP	1	0	0	0
FDX2	1	0	0	0
NEDD8	1	0	0	0
SSNA1	1	0	0	0
PSMD7	1	0	0	0
C1orf122	1	0	0	0
IDI1	1	0	0	0
CHKB	1	0	0	0
CA11	1	0	0	0
SLC30A3	1	0	0	0
EEF1B2	1	0	0	0
RPL15	1	0	0	0
MRFAP1	1	0	0	0
COX7C	1	0	0	0
COX7A2	1	0	0	0
ACTG1	1	0	0	0
AGRN	1	1	0	0
RPS25	1	0	0	0
RANBP1	1	0	0	0
NPDC1	1	0	0	0
VAMP2	1	0	0	0
SEC11C	1	0	0	0
RASGEF1B	1	1	0	0
SPATA2L	1	0	0	0
PINK1	1	0	0	0
ATP5ME	1	0	0	0
VDAC2	1	0	0	0
TMA7	1	0	0	0
CAMKV	1	0	0	0
UST	1	0	0	0
ATP5MF	1	0	0	0
RPL28	1	0	0	0
RTN4R	1	0	0	0
SELENOM	1	0	0	0
RPS19BP1	1	0	0	0
TUSC2	1	0	0	0
KLHDC3	1	0	0	0
PAXX	1	0	0	0
SPSB3	1	0	0	0
RPS26	1	0	0	0
YPEL3	1	0	0	0
NDUFS5	1	0	0	0
SNCB	1	0	0	0
ARPC5L	1	0	0	0
UBC	1	0	0	0
CORO1A	1	0	0	0
YJEFN3	1	0	0	0
RPL18	1	0	0	0
DBNDD2	1	0	0	0
KCTD17	1	0	0	0
RPL35	1	0	0	0
CENPT	1	0	0	0
MRPL4	1	0	0	0
MFSD10	1	0	0	0
MSMO1	1	0	0	0
UQCRQ	1	0	0	0
VGF	1	0	0	0
STMN4	1	0	0	0
MLF2	1	0	0	0
RPS15A	1	0	0	0
ATP5IF1	1	0	0	0
NDUFB2	1	0	0	0
SPRN	1	0	0	0
APLP1	1	0	0	0
RHOT2	1	0	0	0
CRIP2	1	0	0	0
POLR2I	1	0	0	0
TCEA2	1	0	0	0
ATP5PO	1	0	0	0
UQCR10	1	0	0	0
EIF1	1	0	0	0
FLG-AS1	1	0	0	0
FBXL15	1	0	0	0
RPL41	1	0	0	0
SLC25A3	1	0	0	0
COX6A1	1	0	0	0
PGP	1	0	0	0
DIRAS1	1	0	0	0
NECAB3	1	0	1	0
ITPKA	1	0	0	0
RAD23A	1	0	0	0
ISCU	1	0	0	0
ARL16	1	0	0	0
RPL5	1	0	0	0
TMEM132A	1	0	0	0
SRSF9	1	0	0	0
NGRN	1	0	0	0
SUMO2	1	0	0	0
HIGD1A	1	0	0	0
SPEF1	1	0	0	0
COPRS	1	0	0	0
RPL36	1	0	0	0
ATF4	1	0	0	0
NDN	1	0	0	0
ACAT2	1	0	0	0
ATP5MPL	1	0	0	0
LSM4	1	0	0	0
UBE2S	1	0	0	0
SAT2	1	0	0	0
DALRD3	1	0	0	0
REEP2	1	0	0	0
HIST1H4C	1	0	0	0
TOMM7	1	0	0	0
PHPT1	1	0	0	0
GPR162	1	0	0	0
EID1	1	0	0	0
RPL23A	1	0	0	0
NBL1	1	0	0	0
TUBB	1	0	0	0
MRPL51	1	0	0	0
SCAND1	1	0	0	0
ADGRB2	1	0	0	0
RGS4	1	0	0	0
NDUFA4	1	0	0	0
MRPS7	1	0	0	0
PDXP	1	0	0	0
LGALS1	1	0	0	0
TMEM175	1	0	0	0
AC093523.1	1	1	0	0
ATP6V0C	1	0	0	0
ARHGEF2	1	0	0	0
SCG2	1	0	0	0
MTCH1	1	0	0	0
AC006148.1	1	0	0	0
ATP5F1B	1	0	0	0
RPS14	1	0	0	0
TPT1	1	0	0	0
RACK1	1	0	0	0
IFI6	1	0	1	0
HAX1	1	0	0	0
RPL32	1	0	0	0
ABHD14A	1	0	0	0
GOT1	1	0	0	0
BAD	1	0	0	0
NME3	1	0	0	0
ARHGDIA	1	0	0	0
BSG	1	0	0	0
FXYD7	1	0	1	0
H3F3B	1	0	0	0
RPL14	1	0	0	0
FSCN1	1	0	1	0
ELOC	1	0	0	0
NT5C3B	1	0	0	0
KCNH4	1	1	0	0
TMEM38A	1	0	0	0
MRPS34	1	0	0	0
NAPA	1	0	0	0
RPS9	1	0	0	0
FAM241B	1	0	0	0
STARD4-AS1	1	0	0	0
GRINA	1	0	0	0
AL162231.1	1	0	0	0
GPC5	1	1	0	0
CX3CL1	1	1	0	0
LIMD2	1	0	0	0
SNU13	1	0	0	0
DNAJA1	1	0	0	0
RPS2	1	0	0	0
MRPL55	1	0	0	0
FDPS	1	0	0	0
GAB1	1	0	0	0
COPS6	1	0	0	0
CYHR1	1	0	0	0
CTSD	1	0	0	0
THY1	1	0	0	0
NDUFB1	1	0	0	0
MVD	1	0	0	0
FTL	1	0	0	0
SLC17A7	1	0	0	0
MRPS26	1	0	0	0
ANKRD13D	1	0	0	0
JAM2	1	1	0	0
COL16A1	1	0	0	0
USP54	1	1	1	0
NDUFS3	1	0	0	0
PFDN5	1	0	0	0
CD63	1	0	0	0
SAP18	1	0	0	0
PSMC1	1	0	0	0
SNN	1	0	0	0
HSBP1	1	0	0	0
JPT1	1	0	0	0
GADD45GIP1	1	0	0	0
WDR46	1	0	0	0
RPLP2	1	0	0	0
AC103855.2	1	0	0	0
UQCRH	1	0	0	0
MLLT11	1	0	0	0
CXXC5	1	0	0	0
KIF13B	1	1	1	0
SRP14	1	0	0	0
NEIL1	1	0	0	0
CDK5RAP3	1	0	0	0
TMEM59L	1	0	0	0
TBCB	1	0	0	0
STMN3	1	0	0	0
RPS8	1	0	0	0
NDUFS6	1	0	0	0
GRASP	1	0	0	0
NUDT14	1	0	0	0
MRPL28	1	0	0	0
TUBB4A	1	0	0	0
SHFL	1	0	0	0
LINC02613	1	0	0	0
WARS2-AS1	1	0	0	0
RPL9	1	0	0	0
NHP2	1	0	0	0
IDH2	1	0	0	0
NDUFAB1	1	0	0	0
MYL12B	1	0	0	0
BCL2	1	0	0	0
NDUFS7	1	0	0	0
TRIR	1	0	0	0
HIP1	1	1	1	0
RPL38	1	0	0	0
STUM	1	0	0	0
PDIA6	1	0	0	0
PHF24	1	0	0	0
TXN	1	0	0	0
SNHG7	1	0	0	0
UBXN1	1	0	0	0
UNC45A	1	0	0	0
RUNDC3A	1	0	0	0
EEF2	1	0	0	0
CALR	1	0	0	0
PCP4	1	0	0	0
SH3BGRL3	1	0	0	0
ENO1	1	0	0	0
UQCRC1	1	0	0	0
NAT9	1	0	0	0
SMIM29	1	0	0	0
PITHD1	1	0	0	0
LINC02802	1	0	0	0
CGREF1	1	0	0	0
NDUFA8	1	0	0	0
ATP5MD	1	0	0	0
CCS	1	0	0	0
GHITM	1	0	0	0
WSB2	1	0	0	0
AC079117.1	1	0	0	0
C1orf216	1	0	0	0
TMEM155	1	0	0	0
SLC2A6	1	0	0	0
RPS3	1	0	0	0
RHBDL1	1	0	0	0
SEZ6L2	1	0	0	0
NDUFAF8	1	0	0	0
RHOB	1	0	0	0
ADAMTS8	1	0	0	0
HCFC1R1	1	0	0	0
PET100	1	0	0	0
RAB26	1	0	0	0
COPS9	1	0	0	0
LINC02223	1	0	0	0
HMGCS1	1	0	0	0
SHISA4	1	0	0	0
PRR7	1	0	0	0
YIPF3	1	0	0	0
FAM131A	1	0	0	0
ARF3	1	0	0	0
ZNF883	1	0	0	0
TRAPPC1	1	0	0	0
RPL34	1	0	0	0
BNIP3	1	0	0	0
TBRG1	1	0	0	0
TYRO3	1	0	0	0
CDIPT	1	0	0	0
RPL27	1	0	0	0
MAZ	1	0	0	0
CDC37	1	0	0	0
MICOS10	1	0	0	0
P4HTM	1	0	0	0
RELL2	1	0	0	0
NEFL	1	0	0	0
ZFYVE21	1	0	0	0
RPL13	1	0	0	0
C18orf32	1	0	0	0
RPS19	1	0	0	0
ATP6V1G1	1	0	0	0
NME1	1	0	0	0
AUP1	1	0	0	0
RPL24	1	0	0	0
MARCKS	1	0	0	0
DUBR	1	0	0	0
ARL8A	1	0	0	0
WIPF3	1	0	1	0
UROS	1	0	0	0
MOGS	1	0	0	0
TMEM147	1	0	0	0
NDUFB5	1	0	0	0
AC002460.2	1	0	0	0
CUEDC2	1	0	0	0
ARFGAP2	1	0	0	0
EEF1G	1	0	0	0
ULK3	1	0	0	0
CYP51A1	1	0	0	0
LINC02398	1	0	0	0
CACNA1G	1	0	0	0
CDK5	1	0	0	0
TMEM141	1	0	0	0
SERPINF1	1	0	0	0
MRPS21	1	0	0	0
RPS27	1	0	0	0
PTMA	1	0	0	0
CCND3	1	1	1	0
AC016831.1	1	0	0	0
PHYHIP	1	0	0	0
RPS6	1	0	0	0
RNH1	1	0	0	0
DCTN2	1	0	0	0
TMED2	1	0	0	0
POMP	1	0	0	0
STARD13	1	0	0	0
SNRNP25	1	0	0	0
DOC2A	1	0	0	0
VPS28	1	0	0	0
EI24	1	0	0	0
EIF3K	1	0	0	0
ZNF831	1	0	0	0
SEMA6A	1	0	1	0
AC016831.7	1	1	0	0
SARAF	1	0	0	0
UQCRB	1	0	0	0
LAMTOR1	1	0	0	0
ZSCAN18	1	0	0	0
AF165147.1	1	0	0	0
VKORC1	1	0	0	0
KIFC2	1	0	0	0
INTS1	1	0	0	0
OGFR	1	0	1	0
NCBP2AS2	1	0	0	0
POLR2K	1	0	0	0
AGPAT1	1	0	0	0
SNX3	1	0	0	0
SEMA3A	1	0	0	0
RRAGA	1	0	0	0
RPLP1	1	0	0	0
ICAM5	1	0	0	0
C19orf53	1	0	0	0
NDUFS8	1	0	0	0
UBA52	1	0	0	0
FABP3	1	0	0	0
ARL2	1	0	0	0
SSU72	1	0	0	0
DNAJC19	1	0	0	0
TMEM14A	1	0	0	0
TMEM9B	1	0	0	0
NDUFA12	1	0	0	0
HAGHL	1	0	0	0
PNMA8B	1	0	0	0
NDUFA5	1	0	0	0
PRDX1	1	0	0	0
SLC25A11	1	0	0	0
H1FX	1	0	0	0
EIF1B	1	0	0	0
TKT	1	0	0	0
CCNI	1	0	0	0
MDH2	1	0	0	0
PSD	1	0	0	0
PNMA1	1	0	0	0
DHPS	1	0	0	0
PIH1D1	1	0	0	0
RBMS3	1	0	0	0
S100A6	1	0	0	0
EIF4A1	1	0	0	0
NDUFA3	1	0	0	0
ZDHHC8	1	0	0	0
ARHGAP29	1	0	0	0
IGSF8	1	0	0	0
COPS8	1	0	0	0
ANKRD18B	1	0	0	0
SCG5	1	0	0	0
ZNF516	1	0	0	0
QTRT1	1	0	0	0
SGSM3	1	0	0	0
PHB	1	0	0	0
MAMDC2	1	0	0	0
ACAP3	1	0	0	0
FBXO2	1	0	0	0
ZFAND2B	1	0	0	0
VWA5B2	1	0	0	0
AC008780.1	1	0	0	0
RCN2	1	0	0	0
TMEM259	1	0	0	0
RAB5IF	1	0	0	0
NACA	1	0	0	0
AP2A1	1	0	0	0
IER5L	1	0	0	0
TMEM258	1	0	0	0
CA4	1	0	0	0
MZT2A	1	0	0	0
HSPE1	1	0	0	0
PUF60	1	0	0	0
NSMF	1	0	0	0
EMC7	1	0	0	0
RPRML	1	0	0	0
ATP5PD	1	0	0	0
ABHD8	1	0	0	0
NDUFS2	1	0	0	0
SH3GLB2	1	0	0	0
MDH1	1	0	0	0
VDAC1	1	0	0	0
SLC35B1	1	0	0	0
KCNK4	1	0	1	0
WDR18	1	0	0	0
NDUFB4	1	0	0	0
LAMTOR4	1	0	0	0
TMEM151A	1	0	0	0
RPL30	1	0	0	0
FADS3	1	0	0	0
CMAS	1	0	0	0
SYNGR3	1	0	0	0
HSD11B1L	1	0	0	0
DDRGK1	1	0	0	0
AC079382.2	1	0	0	0
MAGEF1	1	0	0	0
AAMP	1	0	0	0
ARL6IP5	1	0	0	0
BSCL2	1	0	0	0
ARPP19	1	0	0	0
RAB5C	1	0	0	0
SLC25A23	1	0	0	0
EEF1A2	1	0	0	0
CACYBP	1	0	0	0
VCP	1	0	0	0
LRRC2	1	0	0	0
GCSH	1	0	0	0
SMDT1	1	0	0	0
CXXC4-AS1	1	0	0	0
SCG3	1	0	0	0
VPS9D1	1	0	0	0
TUBG2	1	0	0	0
POLR2E	1	0	0	0
TLE5	1	0	0	0
FSD1	1	0	0	0
MYDGF	1	0	0	0
FARSA	1	0	0	0
RTN2	1	0	0	0
NNAT	1	0	0	0
BRSK1	1	0	0	0
ARF1	1	0	0	0
PTPRN	1	0	0	0
DMTN	1	0	0	0
STK25	1	0	0	0
VPS29	1	0	0	0
GPR135	1	0	0	0
AC013652.1	1	0	0	0
COPE	1	0	0	0
COPS7A	1	0	0	0
STMN1	1	0	0	0
VDAC3	1	0	0	0
STOML2	1	0	0	0
DIRAS2	1	0	0	0
KCNH3	1	0	0	0
B4GALNT1	1	0	0	0
APEX1	1	0	0	0
CYP46A1	1	1	0	0
MAP2K2	1	0	0	0
ZNF302	1	0	0	0
STRAP	1	0	0	0
ACTR1B	1	0	0	0
CFAP44	1	0	0	0
RNF126	1	0	0	0
CSNK2B	1	0	0	0
DPM2	1	0	0	0
C1orf43	1	0	0	0
TMEM183A	1	0	0	0
CCT7	1	0	0	0
REEP5	1	0	0	0
TSPAN13	1	0	0	0
SNRPA1	1	0	0	0
TGOLN2	1	0	0	0
RHPN1	1	0	0	0
CBWD5	1	0	0	0
45353	1	0	0	0
C1QBP	1	0	0	0
NUDC	1	0	0	0
C1orf115	1	0	0	0
PODXL2	1	0	0	0
DYNLT1	1	0	1	0
PPIA	1	0	0	0
MAPKAPK5-AS1	1	0	0	0
PSMB5	1	0	0	0
FAM219B	1	0	0	0
AC009041.2	1	0	0	0
GSK3A	1	0	0	0
AL583808.1	1	0	0	0
TIMM8B	1	0	0	0
RPL7L1	1	0	0	0
HTR1E	1	0	1	0
CNPY2	1	0	0	0
PKM	1	0	0	0
FOXRED1	1	0	0	0
WBP2	1	0	0	0
ARPC2	1	0	0	0
MAL2	1	0	0	0
SPCS2	1	0	0	0
ATF6B	1	0	0	0
LAMA2	1	0	0	0
ZNF862	1	0	0	0
NRBP2	1	0	0	0
CCDC107	1	0	0	0
PYURF	1	0	0	0
CTSB	1	0	0	0
COX6C	1	0	0	0
UBA6-AS1	1	0	0	0
C12orf76	1	0	0	0
ERG28	1	0	0	0
UFC1	1	0	0	0
FBXL6	1	0	0	0
TAGLN3	1	0	0	0
HOPX	1	0	0	0
CALY	1	0	0	0
CBX6	1	0	0	0
GTF3A	1	0	0	0
MFSD4A	1	0	0	0
YWHAH	1	0	0	0
SYNGR1	1	0	0	0
RAB40C	1	0	0	0
RGS11	1	0	0	0
FBXO44	1	0	0	0
GABARAPL1	1	0	0	0
NGEF	1	0	0	0
FEZ1	1	0	0	0
CAMK2N1	1	1	0	0
LHFPL6	1	1	1	0
SULT4A1	1	0	0	0
PLXDC2	1	0	0	0
ACADVL	1	0	0	0
KAT2A	1	0	0	0
ADAM11	1	0	0	0
SRSF2	1	0	0	0
CIRBP	1	0	0	0
NPTXR	1	0	0	0
NAGPA	1	0	0	0
TMTC1	1	0	0	0
SELENOO	1	0	0	0
ENO2	1	0	0	0
CCK	1	0	0	0
EEF1A1	1	0	0	0
CALM3	1	0	0	0
HMGCR	1	0	0	0
KCNQ1OT1	1	0	0	0
NEFM	1	0	0	0
PEBP1	1	0	0	0
YWHAB	1	0	0	0
ORMDL1	1	0	0	0
HRH2	1	0	0	0
AC098588.3	1	0	0	0
EPHB6	1	0	0	0
JAK2	1	0	0	0
TUBA1B	1	0	0	0
SCAMP5	1	0	0	0
PCMT1	1	0	0	0
RAP1GAP	1	0	0	0
ATP1A3	1	0	0	0
LINGO1	1	0	0	0
AC025159.1	1	0	1	0
DAPK1	1	0	0	0
CDYL2	1	0	0	0
CAMKK2	1	0	0	0
SLC22A17	1	0	0	0
SCN3B	1	0	0	0
NRGN	1	0	0	0
PLD3	1	0	0	0
DYNLL1	1	0	0	0
LINC00513	1	0	0	0
OLFM1	1	0	0	0
MCTP1	1	0	0	0
PVT1	1	0	0	0
EIF4A2	1	0	0	0
FTH1	1	0	0	0
TTC28	1	0	0	0
NR3C2	1	0	0	0
HSP90AB1	1	0	0	0
MIR137HG	1	0	0	0
FAM153B	1	0	0	0
DGKZ	1	0	0	0
CKB	1	0	0	0
STMN2	1	0	0	0
RPL37A	1	0	0	0
DOCK4	1	1	0	0
CBLN2	1	0	0	0
ENC1	1	0	0	0
HSP90AA1	1	0	0	0
ATP1B1	1	0	0	0
ACTB	1	0	0	0
SYN3	1	0	0	0
CABP1	1	0	0	0
AC013287.1	1	0	0	0
CALM2	1	0	0	0
CALM1	1	0	0	0
MAGI2	1	0	1	0
RTN4	1	0	0	0
MEG3	1	0	0	0
TECR	1	0	0	0
FGF1	1	0	0	0
AC139720.1	1	0	0	0
MIR31HG	1	1	1	0
HNRNPA1	1	0	0	0
COL28A1	1	0	0	0
SRM	1	0	0	0
RPS16	1	0	0	0
AC119673.2	1	0	0	0
SLC9A3-AS1	1	0	0	0
GSTK1	1	0	0	0
BLOC1S1	1	0	0	0
GAS2L1	1	0	0	0
ASPHD1	1	0	0	0
ANAPC11	1	0	0	0
ACAA1	1	0	0	0
CHCHD1	1	0	0	0
KCNV1	1	0	0	0
JCAD	1	0	0	0
RPL22	1	0	0	0
VSTM2L	1	0	0	0
AC007368.1	1	0	0	0
NR4A1	1	0	0	0
LINC02254	1	0	0	0
MPC2	1	0	0	0
SELENOK	1	0	0	0
COX7A1	1	0	0	0
USE1	1	0	0	0
TMEM63B	1	0	0	0
NOP56	1	0	0	0
RNF7	1	0	0	0
PIGQ	1	0	0	0
CCDC24	1	0	0	0
M6PR	1	0	0	0
PPP1R35	1	0	0	0
CACHD1	1	0	0	0
CALU	1	0	0	0
NDUFB3	1	0	0	0
SNHG29	1	0	0	0
AC092691.3	1	0	0	0
SQLE	1	0	0	0
ATP2B1-AS1	1	0	0	0
KLC2	1	0	0	0
FXYD1	1	0	0	0
SNHG8	1	0	0	0
TOMM5	1	0	0	0
CSPG5	1	0	0	0
MAML2	1	0	0	0
RHOBTB2	1	0	0	0
KCNJ4	1	0	0	0
FMNL1	1	0	0	0
BANF1	1	0	0	0
USP2	1	0	0	0
PDZD2	1	0	0	0
RXRB	1	0	0	0
MRPL34	1	0	0	0
CHID1	1	0	1	0
TECPR1	1	0	0	0
BABAM1	1	0	0	0
SSR2	1	0	0	0
SLC16A10	1	0	0	0
IL12A-AS1	1	1	1	0
POMGNT1	1	0	0	0
TMED9	1	0	0	0
CCT3	1	0	0	0
TPRG1L	1	0	0	0
OTUB1	1	0	0	0
CREG1	1	0	0	0
PRKAG2-AS1	1	0	0	0
NDUFA2	1	0	0	0
BOC	1	0	0	0
KDELR1	1	0	0	0
NECAP1	1	0	0	0
CKMT1A	1	0	0	0
GLRX5	1	0	0	0
HMOX2	1	0	0	0
PLEKHA2	1	0	0	0
VPS51	1	0	0	0
PDHB	1	0	0	0
PDCD6	1	0	0	0
AK1	1	0	0	0
CRELD2	1	0	0	0
SNHG6	1	0	0	0
H3F3A	1	0	0	0
EMC4	1	0	1	0
SEC61G	1	0	0	0
MRPL57	1	0	0	0
LINC01197	1	0	0	0
CENPV	1	0	0	0
CTSL	1	0	0	0
DPF1	1	0	0	0
EXTL1	1	0	0	0
MCOLN1	1	0	0	0
NENF	1	0	0	0
ZNF667-AS1	1	0	0	0
FAM85B	1	0	0	0
POMT1	1	0	0	0
RPL37	1	0	0	0
CCKBR	1	0	0	0
COMMD7	1	0	0	0
FNDC5	1	0	0	0
SLC25A22	1	0	0	0
PTH2R	1	0	0	0
EMC3	1	0	0	0
AC010280.1	1	1	0	0
LAMTOR5	1	0	0	0
EGR1	1	0	0	0
ABTB1	1	0	0	0
TALDO1	1	0	0	0
B4GALT2	1	1	0	0
TRMT112	1	0	0	0
SMIM19	1	0	0	0
NDUFB9	1	0	0	0
UBASH3B	1	1	0	0
TOMM40	1	0	0	0
CRYM	1	0	0	0
NOC2L	1	0	0	0
UBXN6	1	0	0	0
TMEM70	1	0	0	0
COX14	1	0	0	0
AGAP2	1	0	0	0
C3orf80	1	0	0	0
AC016042.1	1	0	0	0
AC063944.1	1	0	0	0
RPL7	1	0	0	0
N4BP2	1	1	0	0
RNF167	1	0	0	0
DNAJB9	1	0	0	0
GGCT	1	0	0	0
TMEM50A	1	0	0	0
CD59	1	0	0	0
LYRM9	1	0	0	0
ENTPD6	1	0	0	0
NLGN2	1	0	0	0
NSUN5	1	0	0	0
STK32C	1	0	0	0
IRS1	1	0	0	0
RING1	1	0	0	0
AC016745.2	1	0	0	0
PA2G4	1	0	0	0
CHMP4A	1	0	0	0
TIMM17A	1	0	0	0
ATOX1	1	0	0	0
ARPC3	1	0	0	0
STX10	1	0	0	0
SLC29A1	1	0	0	0
PFDN2	1	0	0	0
LSM3	1	0	0	0
MED8	1	0	0	0
COMMD6	1	0	0	0
SCYL1	1	0	0	0
PSMB3	1	0	0	0
RAB11B	1	0	0	0
CTDNEP1	1	0	0	0
SMIM10L1	1	0	0	0
LINC02646	1	0	0	0
PIGZ	1	0	0	0
MIR7-3HG	1	0	0	0
CADM4	1	0	0	0
PWRN1	1	0	0	0
FASN	1	0	0	0
NRSN2	1	0	0	0
SCN2B	1	0	0	0
TMEM219	1	0	0	0
PTS	1	0	0	0
CSTB	1	0	0	0
CFAP54	1	0	0	0
TOMM6	1	0	0	0
RNASEH2C	1	0	0	0
RDH11	1	0	0	0
THYN1	1	0	0	0
PRMT1	1	0	0	0
AC006355.2	1	0	0	0
LIN7B	1	0	0	0
PIP4P1	1	0	0	0
RER1	1	0	0	0
TCTA	1	0	0	0
FBXL16	1	0	0	0
EGLN2	1	0	0	0
RAB27A	1	0	0	0
CHMP5	1	0	0	0
NDUFC1	1	0	0	0
GPR137	1	0	0	0
PLPPR2	1	0	0	0
MRPL38	1	0	0	0
PDCD2	1	0	0	0
LYNX1	1	0	0	0
PLCH2	1	0	0	0
HSPA5	1	0	0	0
PTCH1	1	0	0	0
ABCB8	1	0	0	0
RFK	1	0	0	0
SCN1B	1	1	0	0
DEGS1	1	0	0	0
CACNB3	1	0	0	0
EPB41L4A-AS1	1	0	0	0
RTKN2	1	0	1	0
KIF21B	1	0	0	0
TMEM106C	1	0	0	0
EVI5L	1	0	0	0
ACP1	1	0	0	0
RPAIN	1	0	0	0
ECHS1	1	0	0	0
NUCB1	1	0	0	0
TXN2	1	0	0	0
RPP21	1	0	0	0
PHB2	1	0	0	0
NME4	1	0	0	0
TTC7A	1	0	0	0
MATK	1	0	0	0
GSG1L	1	1	0	0
SF3B2	1	0	0	0
CHRM1	1	0	0	0
SNCG	1	0	0	0
SPRYD3	1	0	0	0
AC002070.1	1	0	0	0
LINC00326	1	0	0	0
FKBP4	1	0	0	0
AC099788.1	1	0	0	0
FAM131B	1	0	0	0
GSTM3	1	1	1	0
RNF217-AS1	1	0	0	0
DLG5	1	0	0	0
PRRT3	1	0	0	0
SLC45A1	1	0	0	0
C4orf3	1	0	0	0
LRFN4	1	0	0	0
ATG9A	1	0	0	0
TMUB2	1	0	0	0
WDR83OS	1	0	0	0
AC021231.1	1	0	0	0
PSMC4	1	0	0	0
DISP1	1	0	0	0
KRTCAP2	1	0	0	0
ZMAT2	1	0	0	0
DNAJC8	1	0	0	0
MRPL27	1	0	0	0
RBIS	1	0	0	0
ZYX	1	0	0	0
BORCS7	1	0	0	0
DDOST	1	0	0	0
ATP5MC2	1	0	0	0
MFSD13A	1	0	0	0
BACE2	1	1	0	0
ATP5PB	1	0	0	0
CERS1	1	0	0	0
AC245060.5	1	0	0	0
PRSS51	1	0	0	0
BX664727.3	1	0	0	0
SEC61B	1	0	0	0
CAPNS1	1	0	0	0
ARL4C	1	0	0	0
AC053513.1	1	0	0	0
AC243829.1	1	0	0	0
MGAT4B	1	0	0	0
MLST8	1	0	0	0
ARPC4	1	0	0	0
GDE1	1	0	0	0
SEZ6	1	0	0	0
PMEPA1	1	0	0	0
NAP1L5	1	0	0	0
BOLA3	1	0	0	0
IFT27	1	0	0	0
HMGN4	1	0	0	0
GNG10	1	0	0	0
MMP24OS	1	0	0	0
CA3	1	0	0	0
MRPL18	1	0	0	0
TRMT1	1	0	0	0
GP1BB	1	0	0	0
MATR3.1	1	0	0	0
TSEN54	1	0	0	0
NDUFA7	1	0	0	0
RASAL1	1	0	0	0
PPP1CA	1	0	0	0
CCDC175	1	0	0	0
CBARP	1	0	0	0
LINC02224	1	0	0	0
TMEM134	1	0	0	0
SRSF8	1	0	0	0
CFAP161	1	1	0	0
DANCR	1	0	0	0
CYB561D1	1	0	0	0
URM1	1	0	0	0
TIMM44	1	0	1	0
SIVA1	1	0	0	0
ZNF441	1	0	0	0
MED31	1	0	0	0
CCT5	1	0	0	0
SCN9A	1	0	0	0
TMEM179B	1	0	0	0
DAD1	1	0	0	0
SEMA6B	1	0	0	0
AL390198.1	1	0	0	0
STOML1	1	0	0	0
SPATA33	1	0	0	0
NEUROD6	1	0	0	0
TADA3	1	0	0	0
CDC34	1	0	0	0
USP5	1	0	0	0
RTN4RL2	1	0	0	0
AC008014.1	1	0	0	0
RSL24D1	1	0	0	0
PLXDC1	1	0	0	0
ZBTB48	1	0	0	0
LINC00923	1	0	0	0
GRM5-AS1	1	0	0	0
ADAP1	1	0	0	0
ST6GALNAC6	1	0	0	0
CRY1	1	0	0	0
ERLEC1	1	0	0	0
CPNE9	1	0	0	0
SERPINE2	1	0	0	0
C9orf78	1	0	0	0
TAF7	1	0	0	0
RIC8A	1	0	0	0
GRB14	1	0	1	0
TMEM223	1	0	0	0
TMEM222	1	0	0	0
LARP6	1	0	0	0
ATP8B4	1	0	0	0
LINC00672	1	0	0	0
RPLP0	1	0	0	0
MSC-AS1	1	1	0	0
C19orf25	1	0	0	0
TIMM50	1	0	0	0
PNKP	1	0	0	0
POLR3H	1	0	0	0
MRPS11	1	0	0	0
TEX9	1	0	0	0
ABHD17A	1	0	0	0
RPUSD3	1	0	0	0
ABHD16A	1	0	0	0
AL355347.1	1	0	0	0
DNAJC5G	1	0	0	0
EIF3D	1	0	0	0
DDA1	1	0	0	0
ILF3-DT	1	0	0	0
CARMIL2	1	0	0	0
FAHD2B	1	0	0	0
ADAMTSL1	1	0	0	0
SLC25A39	1	0	0	0
DUSP6	1	0	0	0
PEX11B	1	0	0	0
ILF2	1	0	0	0
CEBPB	1	0	0	0
PPP1R11	1	0	0	0
PPIB	1	0	0	0
POLR2C	1	0	0	0
CNTLN	1	0	0	0
VASH1	1	0	0	0
MRI1	1	0	0	0
MRPS15	1	0	0	0
HID1	1	0	0	0
AKR1B1	1	0	0	0
PDAP1	1	0	0	0
CORO7	1	0	0	0
ARHGAP10	1	0	0	0
NUDCD2	1	0	0	0
LGI3	1	0	0	0
ZNF354A	1	0	0	0
ARHGAP33	1	0	0	0
ADGRA1	1	0	0	0
BCAS2	1	0	0	0
MRPS36	1	0	0	0
GSS	1	0	0	0
C2CD2L	1	0	0	0
EIF5A	1	0	0	0
FSIP2-AS1	1	0	0	0
GNB2	1	0	0	0
GSTO1	1	0	0	0
LMF2	1	0	0	0
SSTR2	1	0	0	0
LAMA4	1	1	0	0
COMMD2	1	0	0	0
IL34	1	0	1	0
DMWD	1	0	0	0
LRRC47	1	0	0	0
GPS1	1	0	0	0
ACOT8	1	0	0	0
PEF1	1	0	0	0
KATNB1	1	0	0	0
DDN	1	0	0	0
DAGLA	1	0	0	0
POLDIP2	1	0	0	0
ATXN7L3B	1	0	0	0
TAF9	1	0	0	0
EGR3	1	0	0	0
METTL3	1	0	0	0
ARFRP1	1	0	0	0
AL583827.1	1	1	0	0
MZT1	1	0	0	0
REXO2	1	0	0	0
KMT5A	1	0	0	0
C6orf136	1	0	0	0
PKDCC	1	0	0	0
SEPTIN4	1	0	0	0
ADCK5	1	0	0	0
KRT10	1	0	0	0
LZTR1	1	0	0	0
PHKG2	1	0	0	0
PSRC1	1	0	0	0
MMP25-AS1	1	0	0	0
ASPHD2	1	0	0	0
MAPK12	1	0	0	0
MTLN	1	0	0	0
ZCRB1	1	0	0	0
P4HB	1	0	0	0
SFXN4	1	0	0	0
YIPF2	1	0	0	0
SYT17	1	0	0	0
PDZD7	1	0	0	0
RRP7A	1	0	0	0
DCAF11	1	0	0	0
IL7	1	0	0	0
GHR	1	0	1	0
PMPCA	1	0	0	0
EID2B	1	0	0	0
PHAX	1	0	0	0
LTBP4	1	0	1	0
CWC15	1	0	0	0
ENTR1	1	0	0	0
AC027031.2	1	0	0	0
SLITRK1	1	0	0	0
TMEM18	1	0	0	0
E2F4	1	0	0	0
HDAC10	1	0	0	0
PDK2	1	0	0	0
ARRDC1	1	0	0	0
ORAI2	1	0	0	0
BUD23	1	0	0	0
METRN	1	0	0	0
AP4M1	1	0	0	0
CAPN10	1	0	0	0
CNP	1	0	0	0
DIPK1B	1	0	0	0
SGTA	1	0	0	0
MRPL32	1	0	0	0
AL603839.3	1	0	0	0
COPZ1	1	0	0	0
SYF2	1	0	0	0
DUSP26	1	0	0	0
ACAD8	1	0	0	0
COMMD3	1	0	0	0
FLYWCH2	1	0	0	0
SLC4A3	1	1	0	0
MRPS23	1	0	0	0
CCBE1	1	0	1	0
PARP2	1	0	0	0
SIRT7	1	0	0	0
GTF2H2	1	0	0	0
TRIM28	1	0	0	0
SNRPD2	1	0	0	0
MFSD12	1	0	0	0
PLPBP	1	0	0	0
FAM184B	1	0	0	0
NOSIP	1	0	0	0
TRABD	1	0	0	0
DMAP1	1	0	0	0
AC015943.1	1	1	0	0
NOL12	1	0	0	0
MCRS1	1	0	0	0
ZNHIT3	1	0	0	0
EMC10	1	0	0	0
CST3	1	0	0	0
LINC00205	1	0	0	0
TSPAN17	1	0	1	0
MRTO4	1	0	0	0
ZDHHC22	1	0	0	0
SBDS	1	0	0	0
SH2D3C	1	0	0	0
ANKRD13B	1	0	0	0
BAG6	1	0	0	0
SNUPN	1	0	0	0
RBFA	1	0	0	0
B2M	1	0	0	0
APBB3	1	0	0	0
GLIS3	1	0	0	0
MIR3976HG	1	0	0	0
LRGUK	1	0	0	0
CHST9	1	0	0	0
LINC01331	1	0	0	0
NEAT1	1	0	0	0
HES5	0	1	0	0
Z98259.3	0	1	0	0
CAMTA1	0	1	0	0
MIR34AHG	0	1	1	0
PIK3CD	0	1	0	0
PLA2G2C	0	1	0	0
SYTL1	0	1	1	0
MAP3K6	0	1	0	0
EPB41	0	1	0	0
SFPQ	0	1	0	0
INPP5B	0	1	0	0
NT5C1A	0	1	0	0
ZFP69B	0	1	0	0
SLC2A1	0	1	0	0
KNCN	0	1	0	0
AGBL4-IT1	0	1	0	0
TTC39A	0	1	0	0
ZFYVE9	0	1	0	0
ECHDC2	0	1	0	0
PTGER3	0	1	1	0
AL513166.1	0	1	0	0
DDAH1	0	1	1	0
COL24A1	0	1	0	0
AL596214.1	0	1	0	0
HFM1	0	1	0	0
BCAR3	0	1	0	0
PALMD	0	1	0	0
LINC01349	0	1	0	0
RNPC3	0	1	0	0
VTCN1	0	1	1	0
RPRD2	0	1	0	0
ECM1	0	1	0	0
C2CD4D-AS1	0	1	0	0
LMNA	0	1	0	0
AL365181.4	0	1	0	0
IFI16	0	1	0	0
AIM2	0	1	0	0
AL513323.1	0	1	0	0
DNM3	0	1	1	0
AL031290.1	0	1	0	0
SOAT1	0	1	0	0
RGS8	0	1	1	0
AL138927.1	0	1	0	0
LINC02770	0	1	0	0
AC105941.1	0	1	0	0
PKP1	0	1	0	0
TNNT2	0	1	1	0
CHI3L1	0	1	0	0
NFASC	0	1	0	0
KLHDC8A	0	1	1	0
LEMD1	0	1	0	0
BLACAT1	0	1	1	0
CDK18	0	1	0	0
HHAT	0	1	1	0
PTPN14	0	1	0	0
CAPN2	0	1	0	0
LINC01703	0	1	0	0
AL353593.2	0	1	0	0
AL360006.1	0	1	0	0
AL359924.1	0	1	0	0
AL356010.2	0	1	1	0
AL359551.1	0	1	0	0
EFCAB2	0	1	0	0
OR2T33	0	1	0	0
AC098483.1	0	1	0	0
SOX11	0	1	0	0
NRIR	0	1	0	0
LINC01804	0	1	0	0
OSR1	0	1	0	0
RAB10	0	1	0	0
OTOF	0	1	0	0
FAM166C	0	1	0	0
CIB4	0	1	0	0
KCNK3	0	1	0	0
AC074096.1	0	1	0	0
QPCT	0	1	0	0
AC016722.1	0	1	0	0
AC009975.2	0	1	1	0
AC009971.1	0	1	0	0
AC132153.1	0	1	0	0
B3GNT2	0	1	1	0
WDPCP	0	1	1	0
ANXA4	0	1	0	0
GMCL1	0	1	0	0
TLX2	0	1	0	0
EIF2AK3	0	1	0	0
C2orf92	0	1	0	0
GPR45	0	1	0	0
SLC20A1	0	1	1	0
AC013275.1	0	1	0	0
AC018866.1	0	1	1	0
LIMS2	0	1	1	0
LINC01856	0	1	0	0
AC013265.1	0	1	0	0
AC062021.1	0	1	0	0
AC023469.2	0	1	0	0
NEB	0	1	0	0
DPP4	0	1	0	0
SCN7A	0	1	0	0
MAP3K20	0	1	0	0
FRZB	0	1	0	0
AC010983.1	0	1	0	0
ANKRD44	0	1	0	0
CYP20A1	0	1	0	0
AC007038.1	0	1	0	0
ACADL	0	1	1	0
CPS1	0	1	0	0
AC093865.1	0	1	0	0
AC007563.2	0	1	0	0
AC007557.1	0	1	0	0
WNT6	0	1	0	0
MOGAT1	0	1	0	0
SLC19A3	0	1	0	0
DNER	0	1	0	0
INPP5D	0	1	0	0
AC145625.2	0	1	1	0
KAT2B	0	1	0	0
SGO1-AS1	0	1	0	0
THRB	0	1	0	0
SCN5A	0	1	0	0
HHATL	0	1	0	0
ALS2CL	0	1	0	0
KLHL18	0	1	0	0
COL7A1	0	1	0	0
IP6K2	0	1	0	0
SLC25A20	0	1	0	0
ADAMTS9	0	1	0	0
GXYLT2	0	1	0	0
AC133040.1	0	1	1	0
ROBO1	0	1	0	0
AC078980.1	0	1	0	0
CD96	0	1	0	0
ZBTB20	0	1	0	0
AC068633.1	0	1	0	0
GPR156	0	1	0	0
FSTL1	0	1	0	0
ITGB5	0	1	0	0
PLXND1	0	1	0	0
NPHP3	0	1	0	0
STAG1	0	1	0	0
DZIP1L	0	1	0	0
PLOD2	0	1	0	0
PLSCR1	0	1	0	0
MED12L	0	1	0	0
PLCH1	0	1	1	0
AC112770.1	0	1	0	0
LINC02023	0	1	0	0
WDR49	0	1	0	0
EIF4G1	0	1	0	0
THPO	0	1	0	0
LSG1	0	1	0	0
LINC01968	0	1	0	0
ZDHHC19	0	1	0	0
PCYT1A	0	1	0	0
RUBCN	0	1	0	0
MYL5	0	1	0	0
RNF212	0	1	0	0
AC092535.5	0	1	0	0
AC108519.1	0	1	0	0
PROM1	0	1	0	0
AC016687.2	0	1	0	0
AC095060.1	0	1	0	0
GABRB1	0	1	0	0
SPATA18	0	1	0	0
KIAA1211	0	1	0	0
CENPC	0	1	0	0
UTP3	0	1	1	0
SLC4A4	0	1	0	0
AC097709.1	0	1	0	0
MTHFD2L	0	1	0	0
CXCL13	0	1	1	0
FRAS1	0	1	0	0
ARHGAP24	0	1	0	0
PTPN13	0	1	0	0
AFF1	0	1	1	0
EMCN	0	1	0	0
AC004047.1	0	1	0	0
AC004052.1	0	1	0	0
CAMK2D	0	1	0	0
ARSJ	0	1	0	0
PCDH18	0	1	0	0
AC093766.1	0	1	0	0
MGST2	0	1	0	0
CLGN	0	1	0	0
AC107223.1	0	1	0	0
FREM3	0	1	0	0
FHDC1	0	1	0	0
TDO2	0	1	0	0
PALLD	0	1	0	0
GALNTL6	0	1	0	0
CENPU	0	1	0	0
AC110772.2	0	1	0	0
LINC01513	0	1	0	0
LINC02241	0	1	0	0
PURPL	0	1	1	0
AGXT2	0	1	0	0
GDNF-AS1	0	1	0	0
PTGER4	0	1	0	0
PLCXD3	0	1	0	0
HCN1	0	1	0	0
LINC01948	0	1	0	0
AC025470.2	0	1	1	0
AC008780.2	0	1	0	0
HTR1A	0	1	0	0
SREK1	0	1	0	0
AC010280.2	0	1	1	0
ZNF366	0	1	1	0
LINC02122	0	1	0	0
LINC01332	0	1	0	0
RASGRF2	0	1	0	0
CKMT2	0	1	0	0
NR2F1-AS1	0	1	0	0
RHOBTB3	0	1	0	0
EFNA5	0	1	0	0
CAMK4	0	1	0	0
LINC02208	0	1	0	0
AC093206.1	0	1	0	0
AC008568.1	0	1	0	0
AC116362.1	0	1	0	0
LMNB1-DT	0	1	0	0
C5orf56	0	1	0	0
PDGFRB	0	1	0	0
ITK	0	1	0	0
AC109466.1	0	1	0	0
AC011407.1	0	1	1	0
NEURL1B	0	1	0	0
LINC01485	0	1	1	0
GRK6	0	1	0	0
PDLIM7	0	1	0	0
ZNF354C	0	1	0	0
AL392183.1	0	1	0	0
SERPINB6	0	1	0	0
CDYL	0	1	0	0
GCNT2	0	1	0	0
LINC02543	0	1	0	0
ATXN1	0	1	0	0
LINC00581	0	1	0	0
AL512380.2	0	1	1	0
ZBTB9	0	1	1	0
PI16	0	1	0	0
TFEB	0	1	0	0
RSPH9	0	1	0	0
ANKRD66	0	1	0	0
C6orf141	0	1	0	0
AL512427.2	0	1	0	0
AL606923.2	0	1	0	0
AL080316.1	0	1	0	0
MCHR2	0	1	0	0
POPDC3	0	1	1	0
AL591518.1	0	1	0	0
FRK	0	1	0	0
TBC1D32	0	1	0	0
HEBP2	0	1	0	0
AL035446.2	0	1	0	0
AL355596.1	0	1	0	0
STXBP5-AS1	0	1	0	0
PLEKHG1	0	1	0	0
AL078582.2	0	1	0	0
IPCEF1	0	1	0	0
CNKSR3	0	1	0	0
SNX9	0	1	0	0
C6orf118	0	1	1	0
SMOC2	0	1	0	0
ELFN1	0	1	1	0
MMD2	0	1	0	0
SLC29A4	0	1	1	0
RNF216	0	1	0	0
ZNF853	0	1	0	0
AC079804.3	0	1	0	0
AC013470.2	0	1	0	0
AC011287.1	0	1	0	0
AC073332.1	0	1	0	0
AC007091.1	0	1	0	0
MPP6	0	1	0	0
AC009262.1	0	1	1	0
NPSR1	0	1	0	0
ADCY1	0	1	0	0
TNS3	0	1	0	0
PKD1L1	0	1	0	0
UPP1	0	1	0	0
VWC2	0	1	0	0
AC005999.2	0	1	0	0
MLXIPL	0	1	0	0
ELN	0	1	0	0
AC074024.1	0	1	0	0
CD36	0	1	0	0
AC079760.1	0	1	0	0
CYP3A43	0	1	0	0
ZNF3	0	1	0	0
PCOLCE-AS1	0	1	0	0
NAT16	0	1	0	0
SH2B2	0	1	0	0
LHFPL3	0	1	1	0
SRPK2	0	1	1	0
CPA4	0	1	0	0
AC078842.1	0	1	0	0
WDR86	0	1	0	0
AC008060.1	0	1	0	0
AC245123.1	0	1	0	0
AC246817.1	0	1	0	0
FAM66E	0	1	0	0
XKR6	0	1	1	0
SGCZ	0	1	0	0
GFRA2	0	1	0	0
SORBS3	0	1	0	0
AC090197.1	0	1	0	0
EPHX2	0	1	0	0
FUT10	0	1	1	0
AF279873.3	0	1	0	0
AC090993.1	0	1	0	0
FGFR1	0	1	0	0
AC087623.3	0	1	0	0
IDO2	0	1	0	0
ANK1	0	1	0	0
SNTG1	0	1	1	0
ALKAL1	0	1	0	0
RGS20	0	1	1	0
PENK	0	1	0	0
AC012349.1	0	1	1	0
TOX	0	1	0	0
AC023866.2	0	1	0	0
LINC01414	0	1	0	0
ZBTB10	0	1	0	0
AC009812.4	0	1	0	0
E2F5	0	1	0	0
CNBD1	0	1	1	0
CALB1	0	1	0	0
GDF6	0	1	0	0
UBR5	0	1	0	0
RIMS2	0	1	1	0
AC021733.4	0	1	0	0
AC021733.2	0	1	0	0
HAS2-AS1	0	1	0	0
AC037486.1	0	1	1	0
LINC01151	0	1	1	0
LINC00861	0	1	0	0
PCAT1	0	1	0	0
TSNARE1	0	1	0	0
TSTA3	0	1	0	0
EXOSC4	0	1	0	0
MROH1	0	1	0	0
HSF1	0	1	0	0
CPSF1	0	1	0	0
RECQL4	0	1	0	0
AF235103.3	0	1	0	0
ZNF250	0	1	0	0
VLDLR-AS1	0	1	0	0
RCL1	0	1	0	0
GLDC	0	1	0	0
AL162411.1	0	1	0	0
DENND4C	0	1	0	0
TMEM215	0	1	0	0
HRCT1	0	1	0	0
FP326651.1	0	1	0	0
TMC1	0	1	1	0
ALDH1A1	0	1	0	0
TLE4	0	1	0	0
RASEF	0	1	1	0
HABP4	0	1	1	0
TGFBR1	0	1	0	0
ABCA1	0	1	0	0
STXBP1	0	1	0	0
FPGS	0	1	0	0
SWI5	0	1	0	0
CERCAM	0	1	0	0
AL353803.1	0	1	0	0
AL669970.1	0	1	0	0
AL669970.3	0	1	0	0
UAP1L1	0	1	0	0
ANAPC2	0	1	0	0
IDI2-AS1	0	1	0	0
PFKP	0	1	0	0
LINC02660	0	1	0	0
LINC02663	0	1	1	0
CCDC3	0	1	0	0
BEND7	0	1	0	0
BMS1	0	1	1	0
RET	0	1	0	0
DRGX	0	1	0	0
AC022537.1	0	1	0	0
LINC00844	0	1	0	0
SLC16A9	0	1	1	0
ANK3	0	1	0	0
PALD1	0	1	0	0
UNC5B	0	1	0	0
MAT1A	0	1	1	0
AC069540.2	0	1	0	0
FAS	0	1	0	0
AL139340.1	0	1	0	0
HELLS	0	1	0	0
CYP2C18	0	1	0	0
CYP2C19	0	1	0	0
UBTD1	0	1	0	0
LINC02681	0	1	1	0
NPM3	0	1	0	0
SORCS1	0	1	0	0
GPR26	0	1	0	0
AL354950.1	0	1	0	0
STK33	0	1	0	0
NELL1	0	1	0	0
LINC02742	0	1	0	0
AC090791.1	0	1	0	0
AL122014.1	0	1	0	0
AC109635.6	0	1	0	0
SLC43A1	0	1	0	0
SERPING1	0	1	0	0
OR9Q1	0	1	0	0
ATG2A	0	1	0	0
EFEMP2	0	1	0	0
SYT12	0	1	0	0
KDM2A	0	1	0	0
KRTAP5-11	0	1	0	0
AP002761.2	0	1	0	0
AP001372.1	0	1	0	0
EMSY	0	1	0	0
MYO7A	0	1	0	0
MIR4300HG	0	1	0	0
AP002802.1	0	1	0	0
DEUP1	0	1	0	0
SMCO4	0	1	0	0
CARD16	0	1	0	0
EXPH5	0	1	0	0
ZBTB16	0	1	0	0
OR10G4	0	1	0	0
PATE3	0	1	0	0
LINC02725	0	1	1	0
ST14	0	1	0	0
ADAMTS15	0	1	1	0
C11orf44	0	1	0	0
SNX19	0	1	0	0
AP002856.2	0	1	0	0
OPCML-IT2	0	1	0	0
JAM3	0	1	0	0
GLB1L3	0	1	0	0
AP001999.2	0	1	1	0
LRRC23	0	1	0	0
TMEM52B	0	1	0	0
AC092793.1	0	1	0	0
AC092110.1	0	1	0	0
AC048352.1	0	1	1	0
PIK3C2G	0	1	0	0
PLCZ1	0	1	0	0
AC087242.1	0	1	0	0
SLCO1A2	0	1	0	0
AC022509.5	0	1	0	0
STK38L	0	1	1	0
PTHLH	0	1	0	0
AC140847.2	0	1	1	0
MUC19	0	1	0	0
SLC38A4	0	1	0	0
FMNL3	0	1	0	0
FIGNL2-DT	0	1	0	0
SP1	0	1	0	0
ZNF385A	0	1	0	0
ITGA7	0	1	0	0
MARS	0	1	0	0
MSRB3	0	1	1	0
HMGA2-AS1	0	1	0	0
GRIP1	0	1	0	0
SYT1	0	1	0	1
AC112481.1	0	1	0	0
PLXNC1	0	1	0	0
NTN4	0	1	0	0
AC079385.1	0	1	0	0
BTBD11	0	1	1	0
ANKRD13A	0	1	0	0
LINC00173	0	1	0	0
MAP1LC3B2	0	1	0	0
SRRM4	0	1	0	0
PXN	0	1	0	0
KDM2B-DT	0	1	1	0
MLXIP	0	1	0	0
TMEM132B	0	1	0	0
TMEM132D	0	1	0	0
AC055717.1	0	1	0	0
AC073578.2	0	1	0	0
AC073578.1	0	1	0	0
CRYL1	0	1	1	0
AL136962.1	0	1	0	0
AL445985.2	0	1	0	0
AL161891.1	0	1	0	0
MAB21L1	0	1	0	0
LINC00598	0	1	1	0
KCTD4	0	1	0	0
AL159156.1	0	1	0	0
LINC01052	0	1	0	0
ATXN8OS	0	1	1	0
LMO7DN	0	1	0	0
SLAIN1	0	1	0	0
OBI1-AS1	0	1	0	0
AL162493.1	0	1	0	0
OXGR1	0	1	0	0
FGF14	0	1	0	0
MYO16	0	1	0	0
AL163541.1	0	1	0	0
LINC01054	0	1	0	0
RNASE1	0	1	0	0
AL132780.1	0	1	0	0
CPNE6	0	1	0	0
KHNYN	0	1	0	0
LINC02294	0	1	0	0
AL161851.1	0	1	0	0
LINC00517	0	1	0	0
CLEC14A	0	1	0	0
AL355835.1	0	1	0	0
LRR1	0	1	0	0
PTGDR	0	1	0	0
BMP4	0	1	0	0
CGRRF1	0	1	0	0
PELI2	0	1	0	0
SLC35F4	0	1	1	0
AL161804.1	0	1	0	0
GPHB5	0	1	0	0
AKAP5	0	1	0	0
AL121820.3	0	1	0	0
FLVCR2	0	1	0	0
STON2	0	1	0	0
AL355838.1	0	1	0	0
LINC02301	0	1	0	0
KCNK13	0	1	0	0
CLMN	0	1	0	0
SYNE3	0	1	0	0
AL157871.1	0	1	0	0
LINC02280	0	1	0	0
TEDC1	0	1	0	0
MKRN3	0	1	1	0
PWRN2	0	1	0	0
CHRNA7	0	1	0	0
RYR3	0	1	0	0
AC010809.1	0	1	0	0
LINC01852	0	1	0	0
CATSPER2	0	1	0	0
WDR76	0	1	1	0
AC068722.1	0	1	0	0
AC012405.1	0	1	0	0
AC073941.1	0	1	0	0
HDC	0	1	1	0
GLDN	0	1	0	0
FAM81A	0	1	1	0
RORA	0	1	1	0
HERC1	0	1	0	0
IGDCC3	0	1	1	0
IGDCC4	0	1	0	0
UACA	0	1	1	0
AC010931.3	0	1	0	0
AGBL1	0	1	0	0
AC013565.1	0	1	0	0
RHCG	0	1	0	0
KIF7	0	1	0	0
RGMA	0	1	0	0
AC091078.1	0	1	0	0
AC110023.1	0	1	0	0
LINC02207	0	1	0	0
AC103996.2	0	1	0	0
LINC01580	0	1	0	0
AC020704.1	0	1	0	0
FLYWCH1	0	1	1	0
AJ003147.2	0	1	0	0
ZNF263	0	1	0	0
SEPTIN12	0	1	0	0
LINC02177	0	1	0	0
BMERB1	0	1	0	0
AC008551.1	0	1	0	0
QPRT	0	1	0	0
AC136944.2	0	1	0	0
AC018845.3	0	1	0	0
LINC02133	0	1	0	0
NKD1	0	1	0	0
LPCAT2	0	1	0	0
SLC12A3	0	1	0	0
GINS3	0	1	0	0
AC009055.1	0	1	1	0
LINC00922	0	1	0	0
BEAN1	0	1	0	0
DDX19B	0	1	0	0
AC009139.1	0	1	1	0
HSD17B2	0	1	0	0
COTL1	0	1	0	0
AC233723.1	0	1	0	0
KCNAB3	0	1	1	0
ALOXE3	0	1	0	0
TMEM220-AS1	0	1	0	0
AC015908.2	0	1	0	0
SHMT1	0	1	0	0
LINC02076	0	1	0	0
CCDC144NL-AS1	0	1	0	0
MAP2K3	0	1	0	0
AC138761.1	0	1	0	0
AC026620.2	0	1	0	0
SLFN5	0	1	0	0
STAC2	0	1	0	0
GRB7	0	1	0	0
IKZF3	0	1	0	0
CDC6	0	1	0	0
HAP1	0	1	0	0
C17orf113	0	1	0	0
PLEKHH3	0	1	0	0
ITGA2B	0	1	0	0
PLCD3	0	1	0	0
WNT3	0	1	0	0
GOSR2	0	1	0	0
CALCOCO2	0	1	0	0
CA10	0	1	0	0
AC034268.2	0	1	1	0
MSI2	0	1	0	0
RNF43	0	1	0	0
PPM1D	0	1	0	0
MARCH10	0	1	1	0
CDC42EP4	0	1	0	0
DNAI2	0	1	0	0
SEPTIN9	0	1	0	0
SLC26A11	0	1	0	0
AC139149.1	0	1	0	0
L3MBTL4	0	1	0	0
LINC01387	0	1	0	0
AP001381.1	0	1	0	0
GNAL	0	1	0	0
AP005137.1	0	1	0	0
LDLRAD4	0	1	0	0
RMC1	0	1	0	0
TTC39C	0	1	0	0
AC115100.1	0	1	0	0
DSCAS	0	1	0	0
DSG3	0	1	1	0
AC025887.2	0	1	0	0
LINC01416	0	1	0	0
SERPINB11	0	1	0	0
SERPINB2	0	1	0	0
AC110597.1	0	1	0	0
DSEL	0	1	1	0
AC110597.3	0	1	0	0
DIPK1C	0	1	0	0
AC139100.1	0	1	0	0
ARID3A	0	1	0	0
LINGO3	0	1	0	0
TLE2	0	1	0	0
TJP3	0	1	0	0
NRTN	0	1	0	0
INSR	0	1	0	0
STXBP2	0	1	0	0
FBN3	0	1	0	0
ICAM1	0	1	0	0
AC011472.1	0	1	0	0
AC011472.4	0	1	0	0
AC024575.1	0	1	0	0
PKN1	0	1	0	0
GIPC1	0	1	0	0
AC020911.2	0	1	0	0
PGPEP1	0	1	0	0
HAPLN4	0	1	0	0
GATAD2A	0	1	0	0
GMIP	0	1	0	0
ZNF90	0	1	0	0
RHPN2	0	1	0	0
HPN	0	1	0	0
KRTDAP	0	1	0	0
DMKN	0	1	1	0
HAUS5	0	1	0	0
NPHS1	0	1	0	0
KIRREL2	0	1	1	0
ZNF571-AS1	0	1	0	0
YIF1B	0	1	0	0
FBXO17	0	1	0	0
LGALS13	0	1	0	0
LGALS16	0	1	0	0
LYPD5	0	1	0	0
PVR	0	1	0	0
CEACAM19	0	1	0	0
EHD2	0	1	1	0
HSD17B14	0	1	0	0
RCN3	0	1	1	0
IZUMO2	0	1	0	0
MYH14	0	1	0	0
CACNG7	0	1	0	0
AC010327.4	0	1	0	0
ZBTB45	0	1	0	0
SIRPB1	0	1	0	0
EBF4	0	1	0	0
LINC01723	0	1	0	0
DNMT3B	0	1	0	0
RALY	0	1	0	0
MROH8	0	1	0	0
PTPRT	0	1	0	0
KCNS1	0	1	0	0
TSHZ2	0	1	0	0
HRH3	0	1	0	0
SAMSN1	0	1	0	0
C21orf91-OT1	0	1	0	0
CHODL-AS1	0	1	0	0
AP001255.1	0	1	0	0
EVA1C	0	1	1	0
AP000331.1	0	1	0	0
AL773573.1	0	1	0	0
C2CD2	0	1	0	0
AP001066.1	0	1	0	0
CECR2	0	1	0	0
DGCR10	0	1	0	0
SMARCB1	0	1	0	0
SGSM1	0	1	0	0
AL020994.2	0	1	0	0
MN1	0	1	0	0
SEC14L4	0	1	0	0
SEC14L6	0	1	0	0
SFI1	0	1	0	0
ELFN2	0	1	0	0
FAM83F	0	1	0	0
PNPLA3	0	1	0	0
[truncated: 946 more rows]

## Sheet: InN
gene	InN_Jeffries	Middle temporal gyrus_InN	Putamen_InN	Entorhinal cortex_InN	Subventricular zone_InN
HES4	1	1	0	1	0
HSPA8	1	0	0	0	0
LY6H	1	0	0	0	0
TUBB2A	1	0	0	0	0
TUBA1A	1	1	0	0	0
VGF	1	0	0	1	0
TTC9B	1	0	0	0	0
RAB3A	1	0	0	0	0
PRDX2	1	0	0	0	0
SLC25A4	1	0	0	0	0
CCDC85B	1	1	0	1	0
MAP1LC3A	1	0	0	1	1
GPX4	1	0	0	1	0
ARHGDIG	1	0	0	0	0
SST	1	0	0	0	0
RNASEK	1	0	0	0	0
C1QTNF4	1	1	0	1	0
ATP6V0E2	1	0	0	0	0
GUK1	1	0	0	1	0
SLC32A1	1	0	0	1	0
RPL7A	1	1	0	0	0
ATP6V0B	1	0	0	0	0
GNG3	1	0	0	0	0
TUBB3	1	0	0	0	0
B4GAT1	1	0	0	0	0
TPI1	1	0	0	0	0
SELENOW	1	1	0	1	0
C4orf48	1	1	0	0	0
RPS27A	1	1	0	0	0
SCG2	1	1	0	0	0
NPDC1	1	0	0	0	0
RPS3A	1	1	0	0	0
VAMP2	1	0	0	1	0
TMEM59L	1	1	0	0	0
OAZ1	1	0	0	0	0
ATP5F1D	1	0	0	0	0
NDUFV1	1	0	0	0	1
NDUFA13	1	0	0	0	0
THY1	1	1	0	0	1
PRDX5	1	0	0	0	0
EDF1	1	0	0	0	0
CAMK2N2	1	0	0	0	0
SPCS1	1	1	0	0	0
NDUFC2	1	0	0	0	0
PIN1	1	0	0	0	0
GAPDH	1	0	0	0	0
YWHAH	1	0	0	0	0
RPL41	1	1	0	0	0
COX4I1	1	0	0	0	0
AP2M1	1	0	0	0	0
NDUFB8	1	0	0	0	0
EIF1	1	0	0	0	0
PGP	1	0	0	0	0
ACTG1	1	0	0	0	0
CALY	1	1	0	0	0
ATP6V0C	1	1	0	0	0
NDUFA4	1	0	0	0	0
NDN	1	0	0	0	0
IFI6	1	0	0	0	0
CYC1	1	0	0	0	0
SCG5	1	1	0	0	0
FTL	1	0	0	0	0
CAMK2N1	1	1	0	1	0
SARAF	1	0	0	0	0
MDH1	1	0	0	0	0
CCNI	1	0	0	0	0
FTH1	1	0	0	0	0
CALM3	1	0	0	0	0
PEBP1	1	0	0	0	0
CKB	1	0	0	0	0
HSP90AB1	1	0	0	0	0
CALM2	1	1	0	0	0
HSP90AA1	1	0	0	0	0
ATP1B1	1	0	0	0	0
MEG3	1	0	0	0	0
CHGB	1	1	0	0	0
RPL5	1	0	0	0	0
STMN1	1	0	0	0	0
RPL8	1	0	0	0	0
LDHB	1	0	0	0	0
CYCS	1	0	0	0	0
SEZ6L2	1	0	0	0	0
SELENOH	1	0	0	0	0
PSMD8	1	1	0	0	0
C9orf16	1	0	0	0	0
UBB	1	0	0	0	0
PKM	1	0	0	0	0
ATP1A3	1	0	0	1	0
YWHAB	1	0	0	0	0
STUB1	1	0	0	0	0
RPL6	1	1	0	0	0
RPL15	1	0	0	0	0
SLC22A17	1	0	0	0	0
ITM2C	1	0	0	0	0
RPS7	1	1	0	0	0
ANTKMT	1	0	0	1	0
ATP6V1F	1	0	0	1	0
MOAP1	1	0	0	0	0
SAT2	1	0	0	0	0
GABARAP	1	0	0	0	0
FXYD6	1	0	0	0	0
FAM66A	1	0	0	0	0
RPL3	1	0	0	0	0
UBC	1	0	0	0	0
CD81	1	0	0	0	0
TMEM160	1	1	0	0	0
TM7SF2	1	0	0	0	0
COX5B	1	0	0	1	0
TRAPPC5	1	0	0	0	0
RPL26	1	0	0	0	0
GABARAPL2	1	0	0	0	0
SELENOM	1	1	0	1	0
ATP5F1B	1	0	0	0	0
TMEM205	1	0	0	0	1
RPL19	1	1	0	0	0
NRGN	1	0	0	0	0
PNOC	1	1	0	1	0
BSCL2	1	1	0	0	0
HINT1	1	0	0	0	0
LDHA	1	0	0	0	1
UQCRFS1	1	0	0	0	0
ERP29	1	0	0	1	0
SLC25A3	1	0	0	1	0
REX1BD	1	0	0	0	0
ISCU	1	0	0	0	0
RABAC1	1	0	0	0	0
RPSA	1	0	0	0	0
RPL13	1	1	0	0	0
RPL17	1	0	0	1	0
MYL6	1	0	0	0	1
NME3	1	0	0	0	1
COX5A	1	0	0	0	0
CEND1	1	0	0	0	0
ATP6V0D1	1	1	0	0	0
SSBP4	1	1	0	0	0
CUTA	1	0	0	0	0
ECE2	1	0	0	0	0
ARF5	1	0	0	0	0
SEC11C	1	1	0	0	0
ELOB	1	0	0	0	0
TUBB2B	1	0	0	0	0
COX8A	1	0	0	1	0
B3GAT3	1	0	0	1	0
RPS18	1	1	0	0	0
VDAC2	1	0	0	0	0
ATP5MC3	1	0	0	0	0
ITM2B	1	0	0	0	0
RPL21	1	1	0	0	0
MARCKSL1	1	0	0	0	0
EID1	1	0	0	0	0
CLTB	1	0	0	1	0
RPL11	1	0	0	0	0
YPEL3	1	0	0	0	0
MTCH1	1	0	0	0	0
AP1S1	1	0	0	1	0
ARL6IP4	1	0	0	0	0
CHCHD10	1	0	0	0	0
CTSF	1	1	0	0	0
CALR	1	0	0	0	1
RPL18	1	0	0	0	0
ARL4C	1	1	0	0	0
ARL6IP5	1	0	0	0	0
PODXL2	1	0	0	1	0
RPS5	1	0	0	0	0
ATP5MC1	1	0	0	0	0
RPL29	1	0	0	0	0
RPS26	1	1	0	1	0
RPS15	1	0	0	0	0
ATP5PF	1	0	0	1	0
H3F3B	1	0	0	0	0
STMN2	1	0	0	0	0
RPS13	1	0	0	0	0
STMN3	1	0	0	0	0
RPS12	1	1	0	0	0
ATP5PO	1	0	0	0	0
RPS23	1	0	0	0	0
TIMM13	1	0	0	1	0
CFL1	1	0	0	1	0
P4HTM	1	0	0	0	0
TMSB10	1	1	0	0	0
TUBA4A	1	0	0	0	0
CHCHD2	1	0	0	0	0
TUFM	1	0	0	0	0
RETREG2	1	0	0	0	0
EIF4A2	1	0	0	0	0
COX6B1	1	0	0	0	0
GPR162	1	1	0	1	0
CD63	1	0	0	0	0
UQCRH	1	0	0	0	0
SYT5	1	0	0	0	0
NGRN	1	0	0	0	0
RPL28	1	0	0	0	0
RPL18A	1	0	0	0	0
RPL10A	1	0	0	0	0
SET	1	0	0	0	0
SOD1	1	0	0	0	0
PGAM1	1	0	0	0	0
SHFL	1	1	0	0	0
CTSD	1	0	0	0	0
COX7A2	1	0	0	0	0
FAU	1	1	0	0	0
RPL35A	1	1	0	0	0
JTB	1	1	0	0	0
PARK7	1	0	0	0	0
NBL1	1	1	0	0	0
COX7C	1	0	0	0	0
RHBDL1	1	0	0	0	1
SCG3	1	0	0	0	0
PSMC5	1	0	0	1	0
AURKAIP1	1	0	0	0	0
PSMD2	1	0	0	0	0
PSMA7	1	1	0	0	0
REEP5	1	0	0	0	0
RCN2	1	0	0	0	0
APLP1	1	1	0	0	0
UQCR11	1	1	0	0	0
MLF2	1	0	0	0	0
ATP5F1E	1	1	1	1	0
RPL23A	1	1	0	0	1
SRSF9	1	0	0	0	0
ZNF428	1	0	0	0	0
VEGFB	1	0	0	0	0
MZT2B	1	0	0	1	0
REEP2	1	1	0	1	1
MYL6B	1	0	0	1	0
PAXX	1	0	0	1	0
ATP5IF1	1	0	0	0	0
NSG1	1	0	0	0	0
RHBDD2	1	0	0	0	1
EEF1G	1	0	0	0	0
H2AFZ	1	0	0	0	0
HOPX	1	0	0	0	0
COX6A1	1	0	0	0	0
BTF3	1	0	0	0	0
HPCA	1	1	0	1	0
NAT14	1	0	0	1	0
LY6E	1	0	0	0	0
RAN	1	0	0	0	0
SGSM3	1	1	0	0	0
C1orf122	1	0	0	0	0
MICOS13	1	0	0	1	0
CDKN2D	1	0	0	1	0
ABHD14A	1	0	0	0	0
PTPRN	1	0	0	1	1
RPL36AL	1	1	0	0	0
OCIAD1	1	0	0	0	0
NEDD8	1	0	0	1	0
NDUFB10	1	0	0	0	0
RPS15A	1	1	0	0	0
DBNDD2	1	1	0	1	0
RACK1	1	0	0	0	0
TUBB4B	1	0	0	0	0
AP2S1	1	0	0	1	0
MRFAP1	1	0	0	0	0
NDUFB7	1	1	0	0	0
IDI1	1	0	0	0	0
MRPS24	1	0	0	0	0
HLA-A	1	0	0	0	0
RNF187	1	0	0	0	0
PPDPF	1	0	0	0	0
UBE2M	1	0	0	0	0
ANKRD13D	1	1	0	0	0
RPL9	1	1	0	0	0
SRM	1	0	0	0	0
TUBA1B	1	0	0	0	0
SCN2B	1	0	0	0	0
ATP6V1G2	1	0	0	0	0
FDX2	1	0	0	0	0
NDUFA11	1	0	0	0	0
DNAJA1	1	0	0	0	0
RPS25	1	0	0	0	0
DCTN3	1	0	0	0	0
TOMM40	1	0	0	0	0
CYP51A1	1	0	0	0	0
DPP7	1	0	0	0	0
TMEM240	1	1	0	0	0
RPL37A	1	1	0	1	0
RPS21	1	0	0	0	0
CCK	1	0	0	0	0
GRINA	1	1	0	0	0
FKBP8	1	0	0	0	0
DRAP1	1	0	0	0	0
NRIP3	1	0	0	0	0
UBA6-AS1	1	0	0	0	0
ATP5ME	1	0	0	1	0
RPS6KL1	1	0	0	0	0
OLFM1	1	0	0	0	0
ATP13A2	1	0	0	1	0
EPHB6	1	0	0	0	0
RPLP1	1	1	0	0	0
CYHR1	1	0	0	0	0
EEF1B2	1	0	0	0	0
ATP5MF	1	1	0	0	0
ROGDI	1	0	0	0	0
LRPAP1	1	0	0	0	0
HAX1	1	0	0	0	0
RHOT2	1	0	0	0	0
TMEM259	1	1	0	0	0
NDUFS8	1	0	0	0	0
PTGES2	1	0	0	0	0
STX1A	1	1	0	1	0
SPCS2	1	0	0	0	0
FLG-AS1	1	0	0	0	0
HSPA5	1	1	0	0	0
GOT1	1	0	0	0	0
EMC7	1	0	0	0	0
RAD23A	1	0	0	0	0
VPS9D1	1	0	0	1	0
NDUFB9	1	0	0	0	0
MIF	1	0	0	0	0
RELL2	1	0	0	1	0
VDAC3	1	0	0	0	0
FBXL15	1	0	0	0	0
FBXW5	1	0	0	1	0
FDPS	1	0	0	1	0
CYP46A1	1	1	0	1	0
SNU13	1	0	0	0	0
CNPY2	1	0	0	0	0
METTL26	1	1	0	0	0
C18orf32	1	0	0	1	0
NDUFB5	1	0	0	1	1
TKT	1	0	0	0	0
RPL14	1	0	0	0	0
ENO1	1	0	0	0	0
HSBP1	1	0	0	0	0
PINK1	1	0	0	0	0
FIS1	1	0	0	1	0
NME2	1	0	0	0	0
SERF2	1	0	0	0	0
MRPL4	1	0	0	0	0
NDUFB2	1	0	0	1	0
MLLT11	1	0	0	0	0
MPG	1	1	0	0	0
DCTN2	1	0	0	0	1
PHPT1	1	0	0	0	0
PFDN5	1	0	0	0	0
CES4A	1	0	0	0	0
TMA7	1	0	0	0	0
ATP6V1G1	1	0	0	0	0
COPS6	1	1	0	0	0
RPS8	1	1	0	0	0
DIRAS1	1	0	0	0	0
RPS2	1	1	0	1	0
ATP5MD	1	0	0	1	0
SLC3A2	1	0	0	0	0
TMEM132A	1	0	0	1	0
CADM4	1	0	0	1	0
CHKB	1	0	0	0	0
ZSCAN18	1	0	0	1	0
ARF3	1	0	0	0	0
NDUFS2	1	0	0	0	0
H1FX	1	0	0	0	0
NDUFS5	1	0	0	0	0
UQCRC1	1	1	0	1	1
NDUFAB1	1	1	0	1	0
SAP18	1	0	0	0	0
NDUFS7	1	0	0	0	0
UQCR10	1	0	0	0	0
SLC29A4	1	0	0	0	0
MSMO1	1	0	0	0	0
NDUFA12	1	0	0	0	0
GSTK1	1	0	0	0	0
EEF1A2	1	0	0	0	0
SCN1B	1	0	0	0	0
RANBP1	1	0	0	1	0
SPINT2	1	0	0	0	0
TECR	1	0	0	0	0
EIF4A1	1	0	0	0	0
MCRIP1	1	0	0	0	0
MED10	1	0	0	1	0
BSG	1	0	0	0	0
VDAC1	1	0	0	0	0
CIAO2B	1	0	0	1	0
SPSB3	1	0	0	0	0
LAPTM4B	1	0	0	0	0
IGSF8	1	0	0	0	0
TCEA2	1	1	0	0	0
NDUFA5	1	0	0	0	0
PSMB5	1	0	0	0	0
RPL12	1	0	0	0	0
TOMM7	1	1	0	0	0
STMN4	1	0	0	0	0
PDIA6	1	0	0	0	0
ZNF302	1	0	0	0	0
SNCB	1	0	0	0	0
RAB26	1	1	0	0	0
COPRS	1	0	0	1	0
EIF3K	1	0	0	1	0
MDH2	1	0	0	0	0
NDUFS6	1	0	0	0	0
RPS3	1	0	0	1	0
UQCRQ	1	1	0	0	0
SUMO2	1	0	0	0	0
COPE	1	1	0	0	0
PSMC1	1	0	0	0	0
BRK1	1	0	0	0	0
NDUFS3	1	0	0	0	0
PSMD7	1	0	0	0	0
NT5C3B	1	1	0	0	0
RPL27	1	1	0	1	0
UBL5	1	1	0	1	0
CCT7	1	0	0	0	0
NDUFA8	1	0	0	0	0
VPS28	1	0	0	0	0
NAP1L5	1	0	0	0	0
TUBB	1	0	0	0	0
UNC45A	1	0	0	0	0
NDUFB1	1	0	0	0	0
ATP5PD	1	0	0	1	0
YJEFN3	1	0	0	0	0
VSTM2L	1	0	0	0	0
MRPS21	1	0	0	1	1
RNH1	1	1	0	0	0
RGS4	1	0	0	0	0
NRSN2	1	0	0	1	0
C1orf43	1	0	0	0	0
CGREF1	1	0	0	0	0
EEF2	1	1	0	0	0
CDIPT	1	0	0	0	0
TMEM175	1	0	0	0	0
NDUFA3	1	0	0	0	0
CABP1	1	0	0	0	0
CCS	1	0	0	0	0
TAGLN3	1	0	0	0	0
PTMS	1	0	0	0	0
STRAP	1	1	0	0	0
MICOS10	1	0	0	0	0
PDXP	1	0	0	0	0
SYNGR1	1	0	0	0	0
FBXO2	1	0	0	0	0
LAMTOR4	1	1	0	0	0
HSPE1	1	1	0	0	0
TUBG2	1	0	0	0	1
ATP1B2	1	1	0	0	0
TBCB	1	0	1	0	0
DDRGK1	1	0	0	0	0
PNMA1	1	0	0	0	0
CAMKV	1	0	0	0	1
SEPTIN4	1	0	0	0	0
ATF6B	1	1	0	0	0
TBRG1	1	0	0	0	0
PITHD1	1	0	0	0	0
ULK3	1	0	0	0	0
KLHDC3	1	1	0	0	0
SLC25A23	1	0	0	0	0
NECAP1	1	0	0	0	0
MAP2K2	1	0	0	0	0
HNRNPA1	1	0	0	0	0
C1orf216	1	0	0	0	0
SYNGR3	1	0	0	0	0
MYL12B	1	0	0	0	0
NUDC	1	0	0	0	0
SNHG29	1	0	0	0	1
DYNLT1	1	0	0	0	0
B2M	1	0	0	0	0
LGI2	1	0	0	0	0
CDK5RAP3	1	0	0	0	0
MRPS26	1	1	0	0	0
NDUFB4	1	0	0	0	1
MRPL57	1	0	0	1	0
TMEM9B	1	0	0	0	0
DIPK1B	1	0	0	0	0
SLC4A3	1	0	0	1	0
SEC61G	1	1	0	1	0
PET100	1	1	0	1	0
SSU72	1	0	0	0	0
ERLEC1	1	0	0	0	0
FAM131A	1	0	0	1	0
NEIL1	1	0	0	0	0
ZNF862	1	0	0	0	0
PTS	1	0	0	0	0
MAFB	1	0	0	0	0
NOXA1	1	0	0	0	0
DNAJC19	1	0	0	0	0
CDC37	1	0	0	0	0
OS9	1	0	0	0	0
CD59	1	0	0	0	0
FOXRED1	1	0	0	0	0
ELOC	1	0	0	0	0
ILK	1	0	0	1	0
ORMDL1	1	0	0	0	0
TRIR	1	0	0	0	0
CENPT	1	0	0	0	0
PFKM	1	0	0	1	1
TSPAN13	1	1	0	0	0
MZT2A	1	0	0	1	0
CXCL14	1	0	0	0	0
RDH11	1	0	0	0	0
RPL7L1	1	1	0	1	0
TMEM14A	1	0	0	1	0
RER1	1	1	0	0	0
NOP56	1	0	0	0	0
CCT2	1	0	0	0	0
ADGRB2	1	0	0	1	0
DHPS	1	0	0	0	0
M6PR	1	0	0	0	0
NLGN2	1	0	0	0	0
TXN	1	0	0	1	0
PRDX1	1	0	0	0	0
SNX3	1	0	0	1	0
ACAA1	1	0	0	0	0
ARPC3	1	0	0	0	0
PICK1	1	0	0	0	1
PRMT1	1	0	0	0	0
NAPA	1	0	0	0	1
MXRA7	1	0	0	0	1
MCFD2	1	0	0	0	0
WSB2	1	0	0	0	0
EI24	1	0	0	0	0
MTMR4	1	0	0	0	0
NAGPA	1	0	0	0	0
ARFGAP2	1	0	0	0	0
RGS11	1	0	0	0	0
SUMF2	1	0	0	1	0
CCT3	1	0	0	1	0
CTSL	1	0	0	0	0
CARS	1	1	0	1	0
ACTR1B	1	0	0	0	0
AGPAT1	1	1	0	0	0
MVD	1	0	0	1	0
CENPV	1	0	0	0	0
ATF4	1	0	0	0	0
TLE2	1	0	0	0	0
OGFR	1	0	0	0	0
PRXL2A	1	0	0	0	0
PLK2	1	0	0	0	0
RPLP0	1	0	0	0	0
PCP4L1	1	0	0	0	0
CACYBP	1	0	0	0	0
WARS2-AS1	1	0	0	0	0
OBSL1	1	1	0	0	0
COPS8	1	0	0	0	0
CACNA1G	1	0	0	1	0
SNRPA1	1	0	0	0	0
YBX1	1	0	0	1	1
MPC2	1	0	0	0	0
KIAA0895L	1	1	0	1	0
HID1	1	0	0	1	0
ABCB8	1	0	0	0	0
VWA5B2	1	0	0	1	0
DPF1	1	0	0	1	0
GABRD	1	0	0	0	0
FLYWCH1	1	0	0	0	0
HMOX2	1	0	0	0	0
RAB3B	1	0	0	0	0
VPS29	1	0	0	0	0
B4GALNT1	1	0	0	0	0
ATXN7L3B	1	0	0	1	0
CTSA	1	0	0	0	0
RUNX2	1	0	0	0	0
NPAS1	1	0	0	0	0
GHR	1	0	0	0	0
TMED4	1	0	0	0	0
ABHD8	1	0	0	0	0
EMC3	1	0	0	0	0
POMGNT1	1	0	0	0	0
RUSC1	1	1	0	0	0
NUCB1	1	0	0	0	0
PPP2R5B	1	0	0	0	0
CHMP5	1	0	0	0	0
SBDS	1	0	0	0	0
ATXN2L	1	0	0	0	0
CAMK1	1	0	0	1	0
CCT5	1	0	0	1	0
CX3CL1	1	0	0	1	0
FSD1	1	0	0	1	0
DPH7	1	1	0	0	0
PTOV1	1	0	0	0	0
NAA20	1	0	0	0	0
RPAIN	1	1	0	0	0
CSPG5	1	1	0	1	0
BTG1	1	0	0	0	0
PRKG1	1	0	0	0	0
HERPUD1	1	0	0	0	0
COMMD7	1	0	0	0	0
C4orf3	1	0	0	0	1
TMEM222	1	0	0	0	0
SLC29A1	1	0	0	0	0
CPEB2	1	0	0	0	0
DNAJC8	1	0	0	0	0
SEMA6B	1	0	0	0	0
VPS4A	1	0	0	0	0
CREG1	1	0	0	1	0
HSF4	1	0	0	0	0
TAF7	1	0	0	0	0
FDFT1	1	0	0	0	0
ERCC1	1	0	0	1	0
TNNI3K	1	0	0	0	0
PPARG	1	0	0	0	0
PLCG2	1	0	0	0	0
TAC1	1	0	0	0	0
PLCE1	1	0	0	0	0
MIR137HG	1	0	0	0	0
C3orf67-AS1	1	0	0	0	0
CNR1	1	0	0	0	0
NOC2L	0	1	0	1	0
ISG15	0	1	0	0	0
UBE2J2	0	1	0	0	0
ACAP3	0	1	0	0	0
CCNL2	0	1	0	0	0
MRPL20	0	1	0	0	0
SLC35E2B	0	1	0	1	0
PRKCZ	0	1	0	0	0
MORN1	0	1	0	0	0
TNFRSF25	0	1	0	0	0
VAMP3	0	1	0	0	0
Z98884.1	0	1	0	0	0
ERRFI1	0	1	0	1	0
SLC45A1	0	1	0	1	0
ANGPTL7	0	1	0	0	0
FBXO6	0	1	0	0	0
LRRC38	0	1	0	0	0
CAPZB	0	1	0	0	0
EPHA8	0	1	0	0	0
ZNF593	0	1	0	0	0
GPR3	0	1	0	0	0
OPRD1	0	1	0	0	0
ZBTB8A	0	1	0	0	0
TRAPPC3	0	1	0	0	0
MEAF6	0	1	0	0	0
RRAGC	0	1	0	0	0
PPIE	0	1	0	0	0
ZFP69B	0	1	0	0	0
ZFP69	0	1	0	0	0
SVBP	0	1	0	0	0
PTPRF	0	1	0	0	0
KDM4A	0	1	0	0	0
AL162430.2	0	1	0	0	0
BTF3L4	0	1	0	0	1
NDC1	0	1	0	0	0
DAB1	0	1	0	0	0
AL445193.2	0	1	0	0	0
GADD45A	0	1	0	0	0
LRRC7	0	1	0	0	0
AL158840.1	0	1	0	0	0
MCOLN2	0	1	0	0	0
MCOLN3	0	1	0	0	0
COL24A1	0	1	0	0	0
MTF2	0	1	0	0	0
F3	0	1	0	0	0
CELSR2	0	1	0	0	0
CTTNBP2NL	0	1	0	0	0
AL365318.1	0	1	0	0	0
PTGFRN	0	1	0	0	0
TRIM45	0	1	0	0	0
SRGAP2-AS1	0	1	0	0	0
PRKAB2	0	1	0	0	0
NBPF14	0	1	0	0	0
NOTCH2NLC	0	1	0	1	0
APH1A	0	1	1	0	0
SEMA6C	0	1	0	1	0
AL450992.2	0	1	0	0	0
HRNR	0	1	0	0	0
TPM3	0	1	0	0	0
EFNA3	0	1	0	1	0
KRTCAP2	0	1	0	0	0
TMEM79	0	1	0	0	0
MEF2D	0	1	0	0	0
GPATCH4	0	1	0	0	0
CADM3	0	1	0	1	0
VANGL2	0	1	0	0	0
MAEL	0	1	0	0	0
MPZL1	0	1	0	0	0
SUCO	0	1	0	0	0
GPR52	0	1	0	0	0
CACNA1E	0	1	0	0	0
RGS16	0	1	0	0	0
RGS8	0	1	0	0	0
AL136456.1	0	1	0	0	0
TNNT2	0	1	0	0	0
SHISA4	0	1	0	1	0
ATP2B4	0	1	0	0	0
BATF3	0	1	0	0	0
VASH2	0	1	0	0	0
LINC00538	0	1	0	0	0
AL360093.1	0	1	0	0	0
LBR	0	1	0	0	0
STUM	0	1	0	1	0
C1orf131	0	1	0	0	0
ERO1B	0	1	0	0	0
CHRM3-AS2	0	1	0	0	0
AKT3	0	1	0	0	0
DCDC2C	0	1	0	0	0
MBOAT2	0	1	0	1	0
TAF1B	0	1	0	0	0
FAM49A	0	1	0	0	0
SF3B6	0	1	0	1	0
ADCY3	0	1	0	0	0
GAREM2	0	1	0	0	0
HADHA	0	1	0	0	0
ZNF513	0	1	0	0	0
AC092164.1	0	1	0	0	0
AC016907.2	0	1	0	0	0
FEZ2	0	1	0	0	0
GPATCH11	0	1	0	0	0
ABCG5	0	1	0	0	0
TTC7A	0	1	0	0	0
STPG4	0	1	0	1	0
EPCAM	0	1	0	0	0
AC068725.1	0	1	0	0	0
CHAC2	0	1	0	1	0
CCT4	0	1	0	0	0
AC107081.2	0	1	0	0	0
APLF	0	1	0	0	0
TGFA	0	1	0	0	0
MPHOSPH10	0	1	0	0	0
PRADC1	0	1	0	0	0
DGUOK-AS1	0	1	0	0	0
SLC4A5	0	1	0	0	0
SEMA4F	0	1	0	0	0
GGCX	0	1	0	1	0
KCNIP3	0	1	0	0	0
C2orf15	0	1	0	0	0
IL18R1	0	1	0	1	0
MFSD9	0	1	0	0	0
LINC01106	0	1	0	1	0
CHCHD5	0	1	0	0	0
AC016745.2	0	1	0	1	0
AC012508.1	0	1	0	0	0
AC010974.2	0	1	0	0	0
AC079584.1	0	1	0	0	0
AC016910.1	0	1	0	0	0
AC097448.1	0	1	0	1	0
RPRM	0	1	0	0	0
ACVR1C	0	1	0	0	0
PKP4-AS1	0	1	0	0	0
AC011900.1	0	1	0	0	0
AC019197.1	0	1	0	1	0
ITGA6	0	1	0	0	0
AC098617.1	0	1	0	0	0
ANKRD44	0	1	0	0	0
C2CD6	0	1	0	0	0
AC007279.2	0	1	0	0	0
SUMO1	0	1	0	0	0
ABCA12	0	1	0	0	0
AC069155.1	0	1	0	0	0
DNAJB2	0	1	0	0	0
KCNE4	0	1	0	0	0
ACKR3	0	1	0	0	0
CAPN10	0	1	0	0	0
KIF1A	0	1	0	1	0
SNED1	0	1	0	0	0
BOK	0	1	0	0	0
CNTN4-AS2	0	1	0	0	0
AC034195.1	0	1	0	1	0
AC077690.1	0	1	0	0	0
SRGAP3-AS3	0	1	0	0	0
MTMR14	0	1	0	0	0
VHL	0	1	0	0	0
RPL32	0	1	0	0	0
AC090946.1	0	1	0	0	0
ZNF385D-AS2	0	1	0	0	0
CNOT10	0	1	0	0	0
CTDSPL	0	1	0	0	0
OXSR1	0	1	0	0	0
ZKSCAN7	0	1	0	0	0
TMEM42	0	1	0	1	0
ZDHHC3	0	1	0	0	0
SPINK8	0	1	0	1	0
IMPDH2	0	1	0	0	0
AMT	0	1	0	0	0
DAG1	0	1	0	0	0
RBM5	0	1	0	0	0
HYAL1	0	1	0	0	0
CHDH	0	1	0	1	0
CACNA2D3-AS1	0	1	0	0	0
WNT5A	0	1	0	0	0
PXK	0	1	0	0	0
SYNPR-AS1	0	1	0	0	0
ADAMTS9	0	1	0	1	0
AC108749.1	0	1	0	0	0
AC110491.2	0	1	0	0	0
AC078785.2	0	1	0	0	0
QTRT2	0	1	0	0	0
DRD3	0	1	0	0	0
ZBTB20-AS1	0	1	0	0	0
GTF2E1	0	1	0	0	0
ADCY5	0	1	0	0	0
AC092902.4	0	1	0	0	0
SEC61A1	0	1	0	0	0
ATP2C1	0	1	0	0	0
TMEM108-AS1	0	1	0	0	0
SERP1	0	1	0	1	0
MME	0	1	0	0	0
IQCJ-SCHIP1	0	1	0	0	0
SPTSSB	0	1	0	0	0
BCHE	0	1	0	0	1
SLC7A14	0	1	0	0	0
NLGN1-AS1	0	1	0	0	0
USP13	0	1	1	0	0
PEX5L-AS2	0	1	0	1	0
AC125613.1	0	1	0	0	0
DNAJB11	0	1	0	1	0
RFC4	0	1	0	0	0
RPL39L	0	1	0	0	0
MELTF	0	1	0	0	0
TMEM271	0	1	0	0	0
RNF212	0	1	0	0	0
AC092535.4	0	1	0	0	0
CTBP1	0	1	0	0	0
UVSSA	0	1	0	0	0
AC093323.1	0	1	0	0	0
AC108519.1	0	1	0	1	0
AC073648.7	0	1	0	0	0
SLC2A9	0	1	0	0	0
CLNK	0	1	0	0	0
LAP3	0	1	0	1	0
GABRB1	0	1	0	0	0
NOA1	0	1	0	0	0
ADGRL3-AS1	0	1	0	0	0
STBD1	0	1	0	0	0
CCDC158	0	1	0	1	0
CXCL13	0	1	0	0	0
RASGEF1B	0	1	0	0	0
HSD17B13	0	1	0	0	0
MEPE	0	1	0	0	0
AC095059.1	0	1	0	0	0
INTS12	0	1	0	0	0
RPL34	0	1	0	0	0
FAM241A	0	1	0	0	0
SNHG8	0	1	0	0	0
INTU	0	1	0	0	0
C4orf33	0	1	0	0	0
AC139720.2	0	1	0	0	0
AC107223.1	0	1	1	1	0
ARHGAP10	0	1	0	0	0
DCLK2	0	1	0	1	0
DCHS2	0	1	0	0	0
AC097467.3	0	1	0	0	0
GRIA2	0	1	0	0	0
HPGD	0	1	0	0	0
LINC02500	0	1	0	0	0
CCDC110	0	1	0	1	0
FRG1	0	1	0	1	0
CLPTM1L	0	1	0	1	0
UBE2QL1	0	1	0	0	0
AC093305.1	0	1	0	0	0
AC091938.1	0	1	0	0	0
TARS	0	1	0	0	0
ADAMTS12	0	1	0	0	0
EMB	0	1	0	1	0
AC008780.1	0	1	0	0	0
AC008780.2	0	1	0	0	0
DIMT1	0	1	0	0	0
AC122707.1	0	1	0	0	0
NSA2	0	1	0	0	0
AC008496.2	0	1	0	0	0
LINC01949	0	1	0	0	0
LINC00461	0	1	0	0	0
AC026780.1	0	1	0	0	0
NR2F1-AS1	0	1	0	0	0
AC010275.1	0	1	0	0	0
NREP	0	1	0	0	0
SRP19	0	1	0	0	0
TRIM36	0	1	0	0	0
FEM1C	0	1	0	0	0
AP3S1	0	1	0	0	0
LVRN	0	1	0	1	0
DTWD2	0	1	0	0	0
MARCH3	0	1	0	0	0
CCDC192	0	1	0	1	0
ADAMTS19-AS1	0	1	0	0	0
ADAMTS19	0	1	0	0	0
AC008591.1	0	1	0	0	0
ACSL6	0	1	0	0	0
ZCCHC10	0	1	0	0	1
FSTL4	0	1	0	0	0
AC034206.1	0	1	0	0	0
CXXC5	0	1	0	0	0
NDUFA2	0	1	0	1	0
AC005609.1	0	1	0	0	0
PCDHAC2	0	1	0	0	0
AC244517.2	0	1	0	0	0
DPYSL3	0	1	0	0	0
SPINK13	0	1	0	0	0
TCOF1	0	1	0	0	0
SMIM3	0	1	0	0	0
ZNF300	0	1	0	1	0
CCDC69	0	1	0	0	0
LINC01470	0	1	0	0	0
LINC02143	0	1	0	0	0
AC091973.1	0	1	0	0	0
RARS	0	1	0	0	1
DOCK2	0	1	0	0	0
INSYN2B	0	1	0	0	0
AC027312.1	0	1	0	0	0
BNIP1	0	1	0	0	0
NSG2	0	1	0	1	0
AC138956.1	0	1	0	0	0
AC138819.1	0	1	0	0	0
FAM153A	0	1	0	0	0
NHP2	0	1	0	0	0
ZNF354A	0	1	0	0	0
HEIH	0	1	0	1	0
AC008443.4	0	1	0	0	0
AL031963.3	0	1	0	0	0
SLC22A23	0	1	0	0	0
RPP40	0	1	0	0	0
AL359643.3	0	1	0	1	0
DSP	0	1	0	0	0
TXNDC5	0	1	0	0	0
HULC	0	1	0	0	0
ELOVL2	0	1	0	0	0
ELOVL2-AS1	0	1	0	0	0
KDM1B	0	1	0	0	0
AL512380.1	0	1	0	0	0
SOX4	0	1	0	0	0
AL009179.2	0	1	0	1	0
HIST1H2BN	0	1	0	0	0
NKAPL	0	1	0	0	0
IER3	0	1	0	0	0
DDR1	0	1	0	1	0
DDX39B	0	1	0	1	0
RNF5	0	1	0	0	0
PFDN6	0	1	0	0	0
RGL2	0	1	0	1	0
RPS10-NUDT3	0	1	0	0	0
RPS10	0	1	0	0	0
TAF11	0	1	0	0	0
SRSF3	0	1	0	0	0
PPIL1	0	1	0	1	0
TDRG1	0	1	0	0	0
POLR1C	0	1	0	0	0
AL109615.3	0	1	0	0	0
TCTE1	0	1	0	0	0
ENPP4	0	1	0	0	0
PLA2G7	0	1	0	0	0
TNFRSF21	0	1	0	0	0
ADGRB3	0	1	0	0	0
AC019205.1	0	1	0	0	0
TPBG	0	1	0	0	0
MRAP2	0	1	0	0	0
NT5E	0	1	0	0	0
SYNCRIP	0	1	0	1	0
NDUFAF4	0	1	0	0	0
POU3F2	0	1	0	0	0
CD24	0	1	0	0	0
CDK19	0	1	0	0	0
GTF3C6	0	1	0	0	0
MAN1A1	0	1	0	1	0
AL078600.1	0	1	0	1	0
TBC1D32	0	1	0	0	0
AL591428.1	0	1	0	1	0
AL354936.1	0	1	0	0	0
AL356124.1	0	1	0	0	0
AL590867.1	0	1	0	0	0
ACAT2	0	1	0	0	0
SLC22A1	0	1	0	0	0
AL139393.2	0	1	0	0	0
AL139393.3	0	1	0	0	0
SFT2D1	0	1	0	1	0
TTLL2	0	1	0	0	0
ERMARD	0	1	0	0	0
ADAP1	0	1	0	0	0
C7orf50	0	1	0	0	0
AC104129.1	0	1	0	0	0
FSCN1	0	1	0	1	0
ZDHHC4	0	1	0	0	0
AHR	0	1	0	0	0
AC007001.1	0	1	0	0	0
LINC01162	0	1	0	0	0
DNAH11	0	1	0	0	0
CDCA7L	0	1	0	0	0
CCDC126	0	1	0	0	1
NPY	0	1	0	0	0
CPVL	0	1	0	0	0
MTURN	0	1	0	0	0
AC005400.1	0	1	0	0	0
ELMO1	0	1	0	0	0
AC004692.2	0	1	0	0	0
UBE2D4	0	1	0	0	0
POLD2	0	1	0	1	0
CAMK2B	0	1	0	0	0
SNHG15	0	1	0	1	0
EGFR-AS1	0	1	0	0	0
AC073349.1	0	1	0	0	0
VPS37D	0	1	0	0	0
DNAJC30	0	1	0	0	0
AC211486.5	0	1	0	0	0
TRIM73	0	1	0	0	0
HIP1	0	1	1	1	0
TMEM120A	0	1	0	1	0
SPDYE16	0	1	0	0	0
SEMA3A	0	1	0	0	0
SEMA3D	0	1	0	0	0
AC003086.1	0	1	0	0	0
DYNC1I1	0	1	0	0	0
TECPR1	0	1	0	0	0
TMEM130	0	1	0	0	1
PDAP1	0	1	0	1	0
ZNF789	0	1	0	0	0
ZNF394	0	1	0	0	0
MAP11	0	1	0	0	0
ZNHIT1	0	1	0	0	0
AC005064.1	0	1	0	0	0
PRKAR2B	0	1	0	0	0
AC006387.1	0	1	0	1	0
AC002463.1	0	1	0	0	0
GPR85	0	1	0	0	0
CAV2	0	1	0	0	0
ST7	0	1	0	0	0
ST7-AS2	0	1	0	0	0
AASS	0	1	0	0	0
PRRT4	0	1	0	0	0
CALD1	0	1	0	0	0
TMEM140	0	1	0	0	0
AC009542.1	0	1	0	0	0
AC078842.2	0	1	0	1	0
FMC1	0	1	0	0	0
PDIA4	0	1	0	0	0
AC073111.4	0	1	0	0	0
TMUB1	0	1	0	0	0
WDR86	0	1	0	0	0
ACTR3B	0	1	0	0	0
AC009403.1	0	1	0	0	0
AC011899.2	0	1	0	0	0
FAM66E	0	1	1	0	0
MSRA	0	1	0	0	0
AF131215.5	0	1	0	0	0
FAM167A	0	1	0	0	0
SGCZ	0	1	0	0	0
AC100849.1	0	1	0	0	0
SORBS3	0	1	0	0	0
LOXL2	0	1	0	0	0
ENTPD4	0	1	0	0	0
LEPROTL1	0	1	0	0	0
ZMAT4	0	1	0	0	0
POMK	0	1	0	0	0
PRKDC	0	1	0	0	0
LYN	0	1	0	0	0
CHCHD7	0	1	0	0	0
PENK	0	1	0	0	0
AC012349.1	0	1	0	0	0
LINC01301	0	1	0	1	0
AC068389.1	0	1	0	0	0
NKAIN3-IT1	0	1	0	0	0
GGH	0	1	0	0	0
PPP1R42	0	1	0	0	0
PKIA-AS1	0	1	0	0	0
IMPA1	0	1	0	0	0
RBIS	0	1	0	1	0
CALB1	0	1	0	0	0
GEM	0	1	0	0	0
BAALC-AS1	0	1	0	1	1
HAS2-AS1	0	1	0	0	0
AC037486.1	0	1	0	0	0
DERL1	0	1	0	0	0
WASHC5-AS1	0	1	0	0	0
PCAT1	0	1	0	0	0
CASC19	0	1	0	0	0
CASC8	0	1	0	0	0
FAM49B	0	1	0	1	0
AC103706.1	0	1	0	0	0
PEG13	0	1	0	1	0
PTP4A3	0	1	0	0	0
MINCR	0	1	0	0	0
RHPN1	0	1	0	0	0
NRBP2	0	1	0	0	0
GPAA1	0	1	0	1	0
KIFC2	0	1	0	0	0
MFSD3	0	1	0	0	0
VLDLR-AS1	0	1	0	0	0
AL162231.1	0	1	0	1	0
CREB3	0	1	0	0	0
CBWD5	0	1	0	1	0
AL354794.1	0	1	0	0	0
FAM189A2	0	1	0	0	0
ECM2	0	1	0	0	0
FANCC	0	1	0	0	0
TMEFF1	0	1	0	0	0
PLPPR1	0	1	0	0	0
RNF20	0	1	0	0	0
MUSK	0	1	0	0	0
C9orf147	0	1	0	0	0
ZFP37	0	1	0	0	0
PRPF4	0	1	0	0	0
KIF12	0	1	0	0	0
COL27A1	0	1	0	0	0
TNFSF15	0	1	0	0	0
CNTRL	0	1	0	0	0
SCAI	0	1	0	0	0
AL450263.1	0	1	0	0	0
DPM2	0	1	0	1	0
SH3GLB2	0	1	0	0	0
TOR1B	0	1	0	1	0
SURF2	0	1	0	0	0
RXRA	0	1	0	0	0
QSOX2	0	1	0	0	0
GPSM1	0	1	0	0	0
ABCA2	0	1	0	1	0
MAN1B1	0	1	0	1	0
SSNA1	0	1	0	0	0
IDI2-AS1	0	1	0	0	0
SFMBT2	0	1	0	0	0
PLXDC2	0	1	0	0	0
C10orf67	0	1	0	0	0
LINC02680	0	1	0	0	0
MAP3K8	0	1	0	0	0
PARD3	0	1	0	0	0
CCNY	0	1	0	0	0
FAM245B	0	1	0	0	0
OGDHL	0	1	0	0	0
IPMK	0	1	0	0	0
AC022387.2	0	1	0	0	0
MYPN	0	1	0	0	0
HK1	0	1	0	0	0
NUDT13	0	1	0	0	0
SYNPO2L	0	1	0	0	0
AC073389.2	0	1	0	0	0
LIPA	0	1	0	0	0
IFIT1	0	1	0	0	0
SLC16A12	0	1	0	0	0
MARCH5	0	1	0	0	0
SLC35G1	0	1	0	0	0
HELLS	0	1	0	0	0
TCTN3	0	1	0	0	0
FRAT1	0	1	0	0	0
ZFYVE27	0	1	0	1	1
BLOC1S2	0	1	0	0	0
PDZD7	0	1	0	1	0
SORCS1	0	1	0	0	0
AL133395.1	0	1	0	0	0
ENO4	0	1	0	0	0
RGS10	0	1	0	0	0
AC023282.1	0	1	0	0	0
GPR26	0	1	0	1	0
ADAM12	0	1	0	0	0
AL158166.2	0	1	0	0	0
INPP5A	0	1	0	0	0
KNDC1	0	1	0	0	1
ECHS1	0	1	0	1	1
SPRN	0	1	0	1	0
AP006621.3	0	1	0	0	0
KCNQ1OT1	0	1	1	0	0
OSBPL5	0	1	0	0	0
SMPD1	0	1	0	0	0
SBF2-AS1	0	1	0	0	0
SBF2	0	1	0	0	0
AC011092.2	0	1	0	0	0
LYVE1	0	1	0	0	0
MRVI1	0	1	0	0	0
CTR9	0	1	0	0	0
ZBED5-AS1	0	1	0	0	0
CALCB	0	1	0	0	0
SERGEF	0	1	0	0	0
AC131571.1	0	1	0	1	0
RCN1	0	1	0	0	0
CAT	0	1	0	0	0
SLC1A2	0	1	0	0	0
TRIM44	0	1	0	1	0
LDLRAD3	0	1	0	0	0
TP53I11	0	1	0	1	0
CRY2	0	1	0	1	0
PEX16	0	1	0	0	0
ARHGAP1	0	1	0	1	0
LRP4-AS1	0	1	0	0	0
MTCH2	0	1	0	1	0
UBE2L6	0	1	0	0	0
GLYAT	0	1	0	0	0
TMEM258	0	1	0	0	0
KCNK4	0	1	0	0	0
NRXN2	0	1	0	0	0
AP001092.1	0	1	0	0	0
ATG2A	0	1	0	0	0
VPS51	0	1	0	1	0
CAPN1	0	1	0	1	0
NEAT1	0	1	0	0	0
LRFN4	0	1	0	0	0
ALG1L9P	0	1	0	0	0
PDE2A	0	1	0	0	0
AP001972.3	0	1	0	0	0
AP003110.1	0	1	0	0	0
AP000857.2	0	1	0	0	0
SCARNA9	0	1	0	0	0
CCDC82	0	1	0	0	0
JRKL	0	1	0	0	0
LINC02552	0	1	0	0	0
C11orf65	0	1	0	0	0
NCAM1-AS1	0	1	0	0	0
SLC37A4	0	1	0	0	0
HYOU1	0	1	0	0	0
HINFP	0	1	0	1	0
STT3A	0	1	0	0	0
AP002833.2	0	1	0	0	0
C12orf57	0	1	0	0	0
LPCAT3	0	1	0	0	0
PRR4	0	1	0	0	0
ARNTL2-AS1	0	1	0	0	0
PPFIBP1	0	1	0	0	1
PTHLH	0	1	0	0	0
BICD1	0	1	0	0	0
AC026356.2	0	1	0	0	0
LINC02471	0	1	0	0	0
PDZRN4	0	1	0	0	0
DDN	0	1	0	0	0
ASIC1	0	1	0	0	0
COX14	0	1	0	0	0
MAP3K12	0	1	0	0	0
ITGA7	0	1	0	0	0
DNAJC14	0	1	0	0	0
COQ10A	0	1	0	0	0
LRP1	0	1	0	1	0
AVPR1A	0	1	0	0	0
TMBIM4	0	1	0	0	0
AC073530.1	0	1	0	0	0
CPM	0	1	0	0	0
AC025159.1	0	1	0	1	0
LINC02821	0	1	0	0	0
TMEM19	0	1	0	0	0
CSRP2	0	1	0	0	0
SOCS2-AS1	0	1	0	1	0
USP44	0	1	0	0	0
ANKS1B	0	1	0	0	0
ACTR6	0	1	0	0	0
HSP90B1	0	1	0	0	0
AC089983.1	0	1	0	0	0
AC089985.1	0	1	0	0	0
HVCN1	0	1	0	0	0
MAPKAPK5-AS1	0	1	0	0	0
AC004551.1	0	1	0	0	0
HRK	0	1	0	0	0
P2RX4	0	1	0	0	0
VPS37B	0	1	0	0	0
AC117503.5	0	1	0	0	0
RFLNA	0	1	0	0	0
AC007368.1	0	1	0	0	0
AC068787.2	0	1	0	0	0
ADGRD1	0	1	0	0	0
MMP17	0	1	0	0	0
AL139327.2	0	1	0	0	0
MTUS2-AS2	0	1	0	0	0
CCDC169	0	1	0	0	0
ENOX1-AS1	0	1	0	0	0
CPB2	0	1	0	0	0
ALG11	0	1	0	0	0
VPS36	0	1	0	0	0
AL359513.1	0	1	0	0	0
CNMD	0	1	0	1	0
PCDH9	0	1	0	0	0
AL590807.1	0	1	0	0	0
UGGT2	0	1	0	0	0
LINC00343	0	1	0	0	0
NAXD	0	1	0	1	0
LAMP1	0	1	0	0	1
TMCO3	0	1	0	0	0
UPF3A	0	1	0	0	0
OSGEP	0	1	0	1	0
METTL17	0	1	0	0	0
BCL2L2-PABPN1	0	1	0	1	0
MDP1	0	1	0	0	0
AL161665.1	0	1	0	0	0
RPS29	0	1	0	1	0
SOS2	0	1	0	0	0
PYGL	0	1	0	1	0
AL139021.2	0	1	0	0	0
MTHFD1	0	1	0	0	0
TMEM229B	0	1	0	0	1
AC004828.2	0	1	0	0	0
AC004828.1	0	1	0	0	0
LTBP2	0	1	0	0	0
VASH1-AS1	0	1	0	0	0
AC007686.4	0	1	0	0	0
TMED8	0	1	0	0	0
SLIRP	0	1	0	0	0
AC009396.1	0	1	0	0	0
AC008056.3	0	1	0	0	0
LINC02316	0	1	0	0	0
FBLN5	0	1	0	0	0
RIN3	0	1	0	0	0
TMEM251	0	1	0	0	0
ASB2	0	1	0	0	0
AL163051.1	0	1	0	0	0
SETD3	0	1	0	0	0
CCDC85C	0	1	0	0	0
DEGS2	0	1	0	0	0
SLC25A29	0	1	0	0	0
XRCC3	0	1	0	0	0
ZFYVE21	0	1	0	0	0
ATP5MPL	0	1	0	1	0
KIF26A	0	1	0	1	0
CLBA1	0	1	0	0	0
SNHG14	0	1	0	0	0
ATP10A	0	1	0	0	0
GABRB3	0	1	0	0	0
EMC4	0	1	0	0	0
DISP2	0	1	0	1	0
HAUS2	0	1	0	0	0
UBR1	0	1	0	0	0
SHF	0	1	0	0	0
AC068722.1	0	1	1	0	0
AC012405.1	0	1	1	0	0
AC023905.1	0	1	0	0	0
GABPB1-AS1	0	1	0	1	1
LEO1	0	1	0	0	0
MAPK6	0	1	0	1	0
MYO5C	0	1	0	0	0
PPIB	0	1	0	0	0
GLCE	0	1	0	0	0
BBS4	0	1	0	0	0
ADPGK	0	1	0	0	0
HCN4	0	1	0	1	0
NPTN	0	1	0	0	0
INSYN1	0	1	0	0	0
INSYN1-AS1	0	1	0	0	0
CLK3	0	1	0	0	0
SCAMP2	0	1	0	1	0
LINGO1	0	1	0	0	0
TMED3	0	1	0	0	0
AC016705.1	0	1	0	0	0
RPS17	0	1	0	0	0
ZNF592	0	1	0	0	0
ABHD2	0	1	0	0	0
RCCD1	0	1	0	0	0
VPS33B-DT	0	1	0	0	0
AC012409.3	0	1	0	0	0
LINC02251	0	1	0	0	0
MEF2A	0	1	0	0	0
MRPL28	0	1	0	0	0
DECR2	0	1	0	0	0
RAB40C	0	1	0	1	0
MEIOB	0	1	0	0	0
SNHG19	0	1	0	0	0
FLYWCH2	0	1	0	0	0
PAQR4	0	1	0	0	0
MMP25-AS1	0	1	0	0	0
NAA60	0	1	0	0	0
NMRAL1	0	1	0	0	0
UBN1	0	1	0	0	0
SEC14L5	0	1	0	0	0
METTL22	0	1	0	0	0
AC087190.1	0	1	0	0	0
AC007220.1	0	1	0	0	0
NOMO2	0	1	0	0	0
COQ7	0	1	0	0	0
AC092119.2	0	1	0	0	0
DCTN5	0	1	0	0	0
NFATC2IP	0	1	0	0	0
AC109460.2	0	1	0	1	0
AC009133.1	0	1	0	1	0
SULT1A3	0	1	0	0	0
AC002310.2	0	1	0	0	0
ZNF689	0	1	0	0	0
MIR762HG	0	1	0	1	0
ARMC5	0	1	0	0	0
SHCBP1	0	1	0	0	0
ABCC11	0	1	0	0	0
AC026470.2	0	1	0	0	0
SLC6A2	0	1	0	0	0
AC007495.1	0	1	0	0	0
AC009102.4	0	1	0	0	0
GOT2	0	1	0	0	0
NUTF2	0	1	0	1	0
PSMB10	0	1	0	1	0
SLC7A6OS	0	1	0	1	0
COG8	0	1	0	0	0
TERF2	0	1	0	0	0
EXOSC6	0	1	0	0	0
AC046158.1	0	1	0	0	0
AC092718.5	0	1	0	0	0
AC092718.1	0	1	0	0	0
CMIP	0	1	0	0	0
SPATA33	0	1	0	0	0
FANCA	0	1	0	0	0
DEF8	0	1	0	0	0
MRM3	0	1	0	0	0
SERPINF1	0	1	0	0	0
DPH1	0	1	0	0	0
MNT	0	1	0	0	0
EMC6	0	1	0	0	0
ANKFY1	0	1	0	0	0
ARRB2	0	1	0	0	0
MED11	0	1	0	0	0
RABEP1	0	1	0	0	0
NUP88	0	1	0	0	0
WSCD1	0	1	0	0	0
MIR497HG	0	1	0	0	0
SLC16A13	0	1	0	0	0
ACADVL	0	1	0	0	0
DVL2	0	1	0	0	0
FGF11	0	1	0	0	0
CHRNB1	0	1	0	0	0
TP53	0	1	0	0	0
EFNB3	0	1	0	0	0
CHD3	0	1	0	1	0
NTN1	0	1	0	0	0
DNAH9	0	1	0	1	0
AC002553.1	0	1	0	0	0
CCDC144A	0	1	0	1	0
MPRIP	0	1	0	1	0
SREBF1	0	1	0	0	0
EPN2	0	1	0	1	0
EPN2-AS1	0	1	0	0	0
B9D1	0	1	0	0	0
RNF112	0	1	0	0	0
AC004448.2	0	1	0	0	0
ULK2	0	1	0	0	0
POLDIP2	0	1	0	0	0
AC024619.3	0	1	0	0	0
CRYBA1	0	1	0	0	0
EVI2B	0	1	0	0	0
AC004253.1	0	1	0	0	0
AC004147.3	0	1	0	0	0
AC243829.1	0	1	0	0	0
RPL23	0	1	0	0	0
MSL1	0	1	0	0	0
GHDC	0	1	0	0	0
PSMC3IP	0	1	0	0	0
CCR10	0	1	0	0	0
RAMP2-AS1	0	1	0	0	0
PSME3	0	1	0	0	0
DUSP3	0	1	0	1	0
UBTF	0	1	0	0	0
GRN	0	1	0	0	0
FAM171A2	0	1	0	0	0
RPRML	0	1	0	0	0
SCRN2	0	1	0	0	0
AC015909.2	0	1	0	0	0
AC021491.2	0	1	0	0	0
HLF	0	1	0	0	0
TSPOAP1	0	1	0	1	0
CA4	0	1	0	0	0
TEX2	0	1	0	0	0
DDX5	0	1	0	0	0
FAM20A	0	1	0	0	0
LINC01482	0	1	0	0	0
AC005208.1	0	1	0	0	0
RNF157-AS1	0	1	0	0	0
AC015802.6	0	1	0	1	0
TIMP2	0	1	0	0	0
RBFOX3	0	1	0	0	0
NDUFAF8	0	1	0	0	0
AC027601.6	0	1	0	0	0
CCDC137	0	1	0	0	0
ARL16	0	1	0	0	0
P4HB	0	1	0	0	0
ANAPC11	0	1	0	0	0
PCYT2	0	1	0	1	0
RFNG	0	1	0	1	0
SLC16A3	0	1	0	1	0
NARF	0	1	0	0	1
AC124283.1	0	1	0	0	0
RAB40B	0	1	0	1	0
AP005230.1	0	1	0	0	0
AP002478.1	0	1	0	0	0
ZBTB14	0	1	0	0	0
AP005899.1	0	1	0	0	0
GREB1L	0	1	0	0	1
AC015878.1	0	1	0	0	0
TMEM241	0	1	0	1	0
AC090772.2	0	1	0	0	0
AC090403.1	0	1	0	0	0
AC009835.1	0	1	0	0	0
FHOD3	0	1	0	1	0
SLC14A2-AS1	0	1	0	0	0
EPG5	0	1	0	0	0
RNF165	0	1	0	1	0
STARD6	0	1	0	0	0
TCF4-AS1	0	1	0	0	0
MALT1	0	1	0	0	0
AC091576.1	0	1	0	0	0
AC113137.1	0	1	0	0	0
AC105094.2	0	1	0	0	0
RNF152	0	1	0	1	0
TXNL4A	0	1	0	1	0
PLPPR3	0	1	0	0	0
FAM174C	0	1	0	0	0
PLK5	0	1	0	0	0
AC012615.1	0	1	0	0	0
DOT1L	0	1	0	0	0
PLEKHJ1	0	1	0	1	0
SGTA	0	1	0	0	0
ZFR2	0	1	0	1	0
TNFAIP8L1	0	1	0	0	0
MYDGF	0	1	0	1	0
PTPRS	0	1	0	1	0
RPL36	0	1	0	0	0
SLC25A41	0	1	0	0	0
MCOLN1	0	1	0	0	0
CAMSAP3	0	1	0	1	0
EVI5L	0	1	0	1	0
MYO1F	0	1	0	0	0
ZNF426	0	1	0	1	0
ZNF121	0	1	0	0	0
ILF3-DT	0	1	0	0	0
DOCK6	0	1	0	0	0
PLPPR2	0	1	0	1	0
ZNF440	0	1	0	0	0
ZNF433	0	1	0	0	0
IER2	0	1	0	0	0
C19orf57	0	1	0	0	0
ADGRL1	0	1	0	1	0
SLC1A6	0	1	0	1	0
OCEL1	0	1	0	0	0
DDA1	0	1	0	0	0
KCNN1	0	1	0	0	0
PDE4C	0	1	0	0	0
HOMER3	0	1	0	0	0
ZNF90	0	1	0	0	0
AC011447.3	0	1	0	0	0
AC010300.1	0	1	0	0	0
AC006504.7	0	1	0	0	0
ZNF599	0	1	0	0	0
FXYD7	0	1	0	1	0
ARHGAP33	0	1	0	0	0
AC002116.2	0	1	0	0	0
ZNF565	0	1	0	0	0
ZNF529	0	1	0	0	0
ZNF461	0	1	0	0	0
AC010632.1	0	1	0	0	0
ZNF585A	0	1	1	0	0
ZNF571	0	1	0	0	0
RYR1	0	1	0	0	0
PAF1	0	1	0	0	0
ZNF780A	0	1	0	1	0
LTBP4	0	1	0	1	0
SNRPA	0	1	0	0	0
POU2F2	0	1	0	0	0
TMEM145	0	1	0	0	0
PSG11	0	1	0	0	0
ZNF283	0	1	0	0	0
ZNF223	0	1	0	0	0
TRAPPC6A	0	1	0	0	0
DMWD	0	1	0	1	0
IGFL2-AS1	0	1	0	0	0
DACT3	0	1	0	0	0
SAE1	0	1	0	0	0
PLA2G4C	0	1	0	0	0
LIG1	0	1	0	0	0
AC011466.1	0	1	0	0	0
GRWD1	0	1	0	0	0
AC022154.1	0	1	0	0	0
PPFIA3	0	1	0	1	0
CD37	0	1	0	0	0
RPL13A	0	1	0	0	0
FAM71E1	0	1	0	0	0
LRRC4B	0	1	0	1	0
CLEC11A	0	1	0	0	0
ZNF649	0	1	0	0	0
TNNT1	0	1	0	0	0
TMEM238	0	1	0	0	0
SHISA7	0	1	0	1	0
ISOC2	0	1	0	1	0
ZNF667	0	1	0	1	0
ZFP28	0	1	0	1	0
ZNF419	0	1	0	1	0
ZNF551	0	1	0	0	0
ZNF418	0	1	0	0	0
ZNF606	0	1	0	1	0
AC008969.1	0	1	0	1	0
ZNF329	0	1	0	1	0
AC010642.2	0	1	0	1	0
ZNF446	0	1	0	0	0
SDCBP2	0	1	0	1	0
EBF4	0	1	0	0	1
C20orf27	0	1	0	0	0
AP5S1	0	1	0	0	0
GPCPD1	0	1	0	1	0
AL035448.1	0	1	0	0	0
MACROD2-AS1	0	1	0	0	0
SMIM26	0	1	0	0	0
APMAP	0	1	0	1	0
AL035252.2	0	1	0	0	0
ZNF337-AS1	0	1	0	0	0
DYNLRB1	0	1	0	0	1
GGT7	0	1	0	1	0
GSS	0	1	0	0	0
ERGIC3	0	1	0	1	0
CPNE1	0	1	0	0	0
ROMO1	0	1	0	1	0
GDAP1L1	0	1	0	1	1
PLTP	0	1	0	0	0
PCIF1	0	1	0	0	0
RIPOR3	0	1	0	0	0
AL133335.1	0	1	0	0	0
RTF2	0	1	0	0	0
APCDD1L-DT	0	1	0	0	0
LAMA5	0	1	0	0	0
LINC01749	0	1	0	0	0
CHRNA4	0	1	0	0	0
TPD52L2	0	1	0	1	0
LIPI	0	1	0	0	0
CXADR	0	1	0	1	0
LINC01687	0	1	0	0	0
MIR155HG	0	1	0	0	0
AP000248.1	0	1	0	0	0
URB1-AS1	0	1	0	0	0
IFNGR2	0	1	0	0	0
CLIC6	0	1	0	0	0
PCP4	0	1	0	0	0
RRP1B	0	1	0	0	0
PDXK	0	1	0	1	0
PFKL	0	1	0	0	0
MCM3AP	0	1	0	1	0
PCNT	0	1	0	0	0
AC000068.1	0	1	0	0	0
COMT	0	1	0	0	0
ZDHHC8	0	1	0	0	0
SCARF2	0	1	0	0	0
P2RX6	0	1	0	0	0
TMEM191C	0	1	0	1	0
TOP3B	0	1	0	0	0
GNAZ	0	1	0	0	0
AL022323.4	0	1	0	0	0
ASPHD2	0	1	0	0	0
MN1	0	1	1	0	0
AC003681.1	0	1	0	0	0
MTFP1	0	1	0	0	0
PIK3IP1-AS1	0	1	0	0	0
PATZ1	0	1	0	0	0
LARGE1	0	1	0	0	0
LARGE-AS1	0	1	0	0	0
RASD2	0	1	0	0	0
FOXRED2	0	1	0	0	0
KCTD17	0	1	0	0	0
GGA1	0	1	0	0	0
AL022238.2	0	1	0	0	0
RBX1	0	1	0	1	0
CSDC2	0	1	0	1	0
SERHL2	0	1	0	0	0
Z95331.1	0	1	0	0	0
WNT7B	0	1	0	0	0
PPARA	0	1	0	0	0
TRMU	0	1	0	0	0
DENND6B	0	1	0	0	0
MXRA5	0	1	0	0	0
NLGN4X	0	1	0	1	0
AL121578.3	0	1	0	0	0
SYTL5	0	1	0	0	0
ATP6AP2	0	1	0	0	0
TRO	0	1	0	0	0
AL050309.1	0	1	0	1	0
RPL36A	0	1	0	0	0
NRK	0	1	0	0	0
FRMPD3-AS1	0	1	0	0	0
FRMPD3	0	1	0	0	0
PLS3	0	1	0	0	0
ARHGAP36	0	1	0	0	0
PDZD4	0	1	0	1	0
NAA10	0	1	0	0	0
LAGE3	0	1	0	0	0
AC240274.1	0	1	0	1	0
NBPF1	0	0	1	0	1
EIF4G3	0	0	1	1	0
RHCE	0	0	1	0	0
RIMKLA	0	0	1	1	0
SERBP1	0	0	1	0	0
LRRIQ3	0	0	1	0	0
ADGRL2	0	0	1	0	0
CYB561D1	0	0	1	1	0
SYT6	0	0	1	0	0
SRGAP2C	0	0	1	0	0
F11R	0	0	1	0	0
NMNAT2	0	0	1	1	0
ACBD3	0	0	1	0	0
FMN2	0	0	1	0	0
MYT1L	0	0	1	0	0
HAAO	0	0	1	0	0
TCF7L1	0	0	1	0	0
KIF5C	0	0	1	0	0
AC009315.1	0	0	1	0	0
ANKZF1	0	0	1	0	0
NGEF	0	0	1	0	0
IL17RC	0	0	1	0	0
WDR48	0	0	1	0	0
ABI3BP	0	0	1	0	0
PARP14	0	0	1	0	0
PCCB	0	0	1	0	0
PLSCR1	0	0	1	0	0
MRPL47	0	0	1	0	0
AC098829.1	0	0	1	0	0
AC131944.1	0	0	1	0	0
AC109361.1	0	0	1	0	0
EXOC3	0	0	1	0	0
KIF2A	0	0	1	1	0
NLN	0	0	1	1	0
MCTP1	0	0	1	0	1
ELL2	0	0	1	0	0
SPINK9	0	0	1	1	0
CSNK1A1	0	0	1	0	0
AC139795.2	0	0	1	0	0
RIPOR2	0	0	1	0	0
HLA-F	0	0	1	0	0
AL445250.1	0	0	1	0	0
AL160262.1	0	0	1	0	0
ELOVL4	0	0	1	0	0
AL008730.1	0	0	1	0	0
MTRF1L	0	0	1	0	0
SLC22A3	0	0	1	0	0
PHF14	0	0	1	0	0
AC003093.1	0	0	1	0	0
PDE1C	0	0	1	0	0
POLM	0	0	1	0	0
ZNF107	0	0	1	0	0
AUTS2	0	0	1	0	0
AC021097.1	0	0	1	0	0
C8orf34	0	0	1	0	0
STAU2	0	0	1	1	0
AC004083.1	0	0	1	0	0
KANK1	0	0	1	0	0
ZDHHC21	0	0	1	0	0
ANKRD18B	0	0	1	0	0
LERFS	0	0	1	0	0
GADD45G	0	0	1	0	0
HDHD3	0	0	1	0	0
IER5L	0	0	1	0	0
LCNL1	0	0	1	0	0
FRMD4A	0	0	1	0	0
LINC00839	0	0	1	0	0
AC013287.1	0	0	1	0	0
NHLRC2	0	0	1	0	0
GDPD5	0	0	1	0	0
THAP12	0	0	1	1	0
HTR3A	0	0	1	0	0
DSCAML1	0	0	1	0	0
AP001924.1	0	0	1	0	0
FAM234B	0	0	1	0	0
GYS2	0	0	1	0	0
AC010198.2	0	0	1	0	0
AC008124.1	0	0	1	0	0
SRGAP1	0	0	1	0	0
PAN3	0	0	1	0	0
FOXG1-AS1	0	0	1	0	0
ARF6	0	0	1	0	0
TSHR	0	0	1	0	0
AL049775.1	0	0	1	0	0
EFCAB11	0	0	1	0	0
GSKIP	0	0	1	1	0
AHNAK2	0	0	1	1	0
GABRG3	0	0	1	0	0
AC068724.3	0	0	1	0	0
SEMA6D	0	0	1	0	0
ALPK3	0	0	1	0	0
MIR9-3HG	0	0	1	0	0
AC130650.2	0	0	1	0	0
AC012645.1	0	0	1	0	0
NETO2	0	0	1	0	0
LINC02136	0	0	1	0	0
FAM157C	0	0	1	0	0
ASGR1	0	0	1	0	0
SEZ6	0	0	1	0	0
NF1	0	0	1	1	0
LINC02073	0	0	1	0	0
TMEM235	0	0	1	0	0
OGFOD3	0	0	1	1	0
TMEM200C	0	0	1	0	0
AP001099.1	0	0	1	0	0
MAST3	0	0	1	0	0
ZNF675	0	0	1	1	0
ZNF233	0	0	1	0	0
AC073548.2	0	0	1	0	0
CA11	0	0	1	0	0
ZNF83	0	0	1	0	0
ZNF331	0	0	1	0	0
BMP2	0	0	1	0	0
ZMYND8	0	0	1	0	0
KCNG1	0	0	1	0	0
IGSF5	0	0	1	0	0
LRRC75B	0	0	1	0	0
ATXN10	0	0	1	0	0
PHEX	0	0	1	0	0
CFAP47	0	0	1	0	0
CASK	0	0	1	1	0
SATL1	0	0	1	0	0
SMIM10L2B	0	0	1	1	0
B3GALT6	0	0	0	1	0
CPTP	0	0	0	1	0
ATAD3B	0	0	0	1	0
AL645728.1	0	0	0	1	0
NADK	0	0	0	1	0
GNB1	0	0	0	1	0
CHD5	0	0	0	1	0
RPL22	0	0	0	1	0
GPR153	0	0	0	1	0
ACOT7	0	0	0	1	0
NOL9	0	0	0	1	0
ZBTB48	0	0	0	1	0
DNAJC11	0	0	0	1	0
SLC25A33	0	0	0	1	0
CTNNBIP1	0	0	0	1	0
LZIC	0	0	0	1	0
KIF1B	0	0	0	1	0
PGD	0	0	0	1	0
DFFA	0	0	0	1	0
UBIAD1	0	0	0	1	0
DISP3	0	0	0	1	0
PLEKHM2	0	0	0	1	0
AL049569.1	0	0	0	1	0
SDHB	0	0	0	1	0
IFFO2	0	0	0	1	0
CDC42	0	0	0	1	0
GALE	0	0	0	1	0
TMEM50A	0	0	0	1	0
AHDC1	0	0	0	1	0
SDC3	0	0	0	1	0
FABP3	0	0	0	1	0
SERINC2	0	0	0	1	0
ZBTB8B	0	0	0	1	0
RNF19B	0	0	0	1	0
AGO1	0	0	0	1	0
EPHA10	0	0	0	1	0
SF3A3	0	0	0	1	0
MACF1	0	0	0	1	0
AL442071.1	0	0	0	1	0
RLF	0	0	0	1	0
AL050341.2	0	0	0	1	0
ZNF684	0	0	0	1	0
SCMH1	0	0	0	1	0
PPCS	0	0	0	1	0
EBNA1BP2	0	0	0	1	0
B4GALT2	0	0	0	1	0
UROD	0	0	0	1	0
FAAH	0	0	0	1	0
AL049637.1	0	0	0	1	0
AC093425.1	0	0	0	1	0
FGGY	0	0	0	1	0
AC135803.1	0	0	0	1	0
CRYZ	0	0	0	1	0
NEXN	0	0	0	1	0
PTGFR	0	0	0	1	0
LINC01362	0	0	0	1	0
GNG5	0	0	0	1	0
SSX2IP	0	0	0	1	0
C1orf52	0	0	0	1	0
PKN2-AS1	0	0	0	1	0
GTF2B	0	0	0	1	0
RBMXL1	0	0	0	1	0
CDC7	0	0	0	1	0
DNTTIP2	0	0	0	1	0
LINC02607	0	0	0	1	0
MFSD14A	0	0	0	1	0
HENMT1	0	0	0	1	0
AL160171.1	0	0	0	1	0
CLCC1	0	0	0	1	0
WDR47	0	0	0	1	0
GPR61	0	0	0	1	0
AHCYL1	0	0	0	1	1
SLC6A17	0	0	0	1	0
DENND2D	0	0	0	1	0
ATP5PB	0	0	0	1	0
DDX20	0	0	0	1	0
VANGL1	0	0	0	1	0
CD58	0	0	0	1	0
SPAG17	0	0	0	1	0
FP700111.1	0	0	0	1	0
NBPF20	0	0	0	1	0
ANKRD34A	0	0	0	1	0
NBPF12	0	0	0	1	0
ACP6	0	0	0	1	0
C1orf56	0	0	0	1	0
VPS72	0	0	0	1	0
PIP5K1A	0	0	0	1	0
UBE2Q1	0	0	0	1	0
DPM3	0	0	0	1	0
FAM189B	0	0	0	1	0
SCAMP3	0	0	0	1	0
CLK2	0	0	0	1	0
AL353807.5	0	0	0	1	0
LAMTOR2	0	0	0	1	0
SLC25A44	0	0	0	1	0
ISG20L2	0	0	0	1	0
B4GALT3	0	0	0	1	0
TOMM40L	0	0	0	1	0
MGST3	0	0	0	1	1
TADA1	0	0	0	1	0
EEF1AKNMT	0	0	0	1	0
Z99127.1	0	0	0	1	0
RALGPS2	0	0	0	1	0
QSOX1	0	0	0	1	0
KIAA1614	0	0	0	1	0
TMEM9	0	0	0	1	0
PKP1	0	0	0	1	0
ETNK2	0	0	0	1	0
LRRN2	0	0	0	1	0
TRAF3IP3	0	0	0	1	0
PYCR2	0	0	0	1	0
PARP1	0	0	0	1	0
AL353689.3	0	0	0	1	0
C1orf35	0	0	0	1	0
TRIM11	0	0	0	1	0
AGT	0	0	0	1	0
ARV1	0	0	0	1	0
SIPA1L2	0	0	0	1	0
FH	0	0	0	1	0
KIF26B-AS1	0	0	0	1	0
SH3BP5L	0	0	0	1	0
ZNF672	0	0	0	1	0
AC018685.2	0	0	0	1	0
RNASEH1-AS1	0	0	0	1	0
SOX11	0	0	0	1	0
AC007463.1	0	0	0	1	0
LINC00298	0	0	0	1	0
LINC00299	0	0	0	1	0
IAH1	0	0	0	1	0
AC080162.1	0	0	0	1	0
LINC00276	0	0	0	1	0
AC068286.2	0	0	0	1	0
NBAS	0	0	0	1	0
RDH14	0	0	0	1	0
AC011239.1	0	0	0	1	0
PTRHD1	0	0	0	1	0
AC012074.1	0	0	0	1	0
KIF3C	0	0	0	1	0
DPYSL5	0	0	0	1	0
MAPRE3	0	0	0	1	0
FOSL2	0	0	0	1	0
AC009234.1	0	0	0	1	0
PEX13	0	0	0	1	0
AC018462.1	0	0	0	1	0
EHBP1	0	0	0	1	0
SLC1A4	0	0	0	1	0
CEP68	0	0	0	1	0
MCEE	0	0	0	1	0
BOLA3	0	0	0	1	0
HTRA2	0	0	0	1	0
AC068616.2	0	0	0	1	0
MAT2A	0	0	0	1	0
TMEM150A	0	0	0	1	0
POLR1A	0	0	0	1	0
PROM2	0	0	0	1	0
TSGA10	0	0	0	1	0
AC092645.2	0	0	0	1	0
POLR1B	0	0	0	1	0
DBI	0	0	0	1	0
TMEM177	0	0	0	1	0
NIFK	0	0	0	1	0
POLR2D	0	0	0	1	0
CCDC74A	0	0	0	1	0
R3HDM1	0	0	0	1	0
CCDC148-AS1	0	0	0	1	0
XIRP2	0	0	0	1	0
AC019080.5	0	0	0	1	0
AC012499.1	0	0	0	1	0
PRKRA	0	0	0	1	0
TTN	0	0	0	1	0
AC009948.2	0	0	0	1	0
AC010680.1	0	0	0	1	0
AC007319.1	0	0	0	1	0
SF3B1	0	0	0	1	0
MOB4	0	0	0	1	0
TYW5	0	0	0	1	0
WDR12	0	0	0	1	0
ABI2	0	0	0	1	0
IDH1	0	0	0	1	0
LINC00607	0	0	0	1	0
ZFAND2B	0	0	0	1	0
GPC1	0	0	0	1	0
STK25	0	0	0	1	0
THAP4	0	0	0	1	0
ATG4B	0	0	0	1	0
CNTN6	0	0	0	1	0
SUMF1	0	0	0	1	0
GRM7	0	0	0	1	0
AC066585.1	0	0	0	1	0
THUMPD3-AS1	0	0	0	1	0
TADA3	0	0	0	1	0
ARPC4	0	0	0	1	0
RPUSD3	0	0	0	1	0
TATDN2	0	0	0	1	0
TIMP4	0	0	0	1	0
TMEM43	0	0	0	1	0
LSM3	0	0	0	1	0
RBSN	0	0	0	1	0
PP2D1	0	0	0	1	0
DCLK3	0	0	0	1	0
SCN11A	0	0	0	1	0
GORASP1	0	0	0	1	0
CTNNB1	0	0	0	1	0
POMGNT2	0	0	0	1	0
PTH1R	0	0	0	1	0
SCAP	0	0	0	1	0
ELP6	0	0	0	1	0
USP19	0	0	0	1	0
USP4	0	0	0	1	0
MST1	0	0	0	1	0
RNF123	0	0	0	1	0
GNAI2	0	0	0	1	0
MANF	0	0	0	1	0
NISCH	0	0	0	1	0
SMIM4	0	0	0	1	0
SELENOK	0	0	0	1	0
FLNB	0	0	0	1	0
AC109587.1	0	0	0	1	0
UBA3	0	0	0	1	0
GPR27	0	0	0	1	0
AC108690.1	0	0	0	1	0
CPOX	0	0	0	1	0
AC129803.1	0	0	0	1	0
TRMT10C	0	0	0	1	0
ZBTB11	0	0	0	1	0
HHLA2	0	0	0	1	0
LINC02614	0	0	0	1	0
PLXNA1	0	0	0	1	0
TPRA1	0	0	0	1	0
PIK3R4	0	0	0	1	0
CHST2	0	0	0	1	0
COMMD2	0	0	0	1	0
SIAH2	0	0	0	1	0
C3orf33	0	0	0	1	0
AC092954.1	0	0	0	1	0
[truncated: 1,102 more rows]

## Sheet: Microglia
gene	Microglia_Jeffries	Middle temporal gyrus_Microglia	Putamen_Microglia	Entorhinal cortex_Microglia	Subventricular zone_Microglia
RASGEF1C	1	1	0	1	1
FOXP1	1	0	0	1	1
SPP1	1	0	0	0	1
DPYD	1	0	0	0	1
LINC01684	1	0	0	1	1
DOCK5	1	0	0	0	1
NRGN	1	0	0	0	0
NAV2	1	0	0	0	0
MS4A6A	1	0	1	1	1
AC008050.1	1	0	0	0	1
GLDN	1	0	0	0	0
AC008691.1	1	0	0	1	1
GAPDH	1	0	0	0	0
LINC02642	1	0	0	0	1
TUBB2A	1	0	0	0	0
ARHGAP15	1	0	1	0	0
VAMP2	1	0	0	0	0
SLC1A3	1	0	0	0	0
TUBA1A	1	0	0	0	0
TMSB10	1	0	0	0	0
UBC	1	0	0	0	0
CKB	1	0	0	0	1
HSPA8	1	0	0	0	0
FKBP5	1	0	0	0	0
VSNL1	1	0	0	0	0
NDUFA4	1	0	0	0	0
CYFIP1	1	0	0	0	0
LTC4S	1	0	0	0	0
PDE4B	1	0	0	0	0
CECR2	1	0	0	1	1
FTH1	1	0	0	0	0
STMN1	1	0	0	1	0
ARHGAP26	1	1	0	0	1
SNAP25	1	0	0	0	0
MDH1	1	0	0	0	0
CHSY3	1	0	0	0	0
TUBB3	1	0	0	0	0
PEBP1	1	0	0	0	0
UBB	1	0	0	0	0
LINC02712	1	0	0	1	1
BMP2K	1	0	0	0	1
OXR1	1	0	0	0	0
SLC11A1	1	0	0	0	0
HOPX	1	0	0	0	0
FRMD4B	1	0	0	0	1
TAGLN3	1	0	0	0	0
ZFPM2-AS1	1	0	0	0	1
NCK2	1	0	0	0	0
HTRA1	1	0	0	0	1
CALM2	1	0	0	0	0
SCIN	1	1	0	1	1
GNG3	1	0	0	0	0
YWHAH	1	0	0	0	0
NRN1	1	0	0	0	0
PRDX2	1	0	0	0	0
CALM3	1	0	0	0	0
ZBTB16	1	0	0	0	0
CCK	1	0	0	0	0
COX5B	1	0	0	0	0
ATP5F1D	1	0	0	0	0
LHFPL2	1	0	0	0	0
SOD1	1	0	0	0	0
PRDX5	1	0	0	0	0
BASP1	1	0	0	0	0
GPX4	1	0	0	0	0
LDHB	1	0	0	0	0
TPI1	1	0	0	0	0
RGS4	1	0	0	0	0
SLC22A23	1	0	0	0	1
BCL2	1	0	0	0	0
OAZ1	1	0	0	0	0
TLR2	1	0	0	0	0
FMN1	1	0	0	0	0
ARPP19	1	0	0	0	0
SKAP2	1	0	0	0	0
YWHAB	1	0	0	0	1
STMN2	1	0	0	0	0
GABARAPL2	1	0	0	0	0
RTN1	1	0	0	0	0
EID1	1	0	0	0	0
PARK7	1	0	0	0	0
LINC02649	1	0	0	0	0
SPATA6	1	0	0	0	0
CFL1	1	0	0	0	0
MIF	1	0	0	0	0
GAP43	1	0	0	0	0
HSP90AA1	1	0	0	0	0
AC006230.1	1	0	0	1	0
EIF1	1	0	0	0	0
SNRPN	1	0	0	0	0
PIN1	1	0	0	0	0
AP2M1	1	0	0	0	0
CHCHD2	1	0	0	0	0
CAMK2N1	1	0	0	0	0
CX3CR1	1	0	0	0	1
NDUFA13	1	0	0	0	0
MARCKS	1	0	0	0	0
TGFBR1	1	1	0	1	1
ALCAM	1	0	0	0	0
FNDC3B	1	0	0	0	0
RPL37A	1	0	0	0	0
SPTLC2	1	0	0	0	0
COX6C	1	0	0	0	0
SCG5	1	0	0	0	0
EDF1	1	0	0	0	0
ZFP36L2	1	0	0	0	1
COX7C	1	0	0	0	0
PMEPA1	1	0	1	0	0
NDUFA5	1	0	0	0	0
PPIA	1	0	0	0	0
ATP5F1E	1	0	0	0	0
COX7A2	1	0	0	0	0
RNF150	1	0	0	0	0
COX4I1	1	0	0	0	0
UCHL1	1	0	0	0	0
RPS3A	1	0	0	0	0
CYCS	1	0	0	0	0
RNASEK	1	0	0	0	0
DTNA	1	0	0	0	0
ELOB	1	0	0	0	0
COX6B1	1	0	0	0	0
ATP5IF1	1	0	0	0	0
AC025569.1	1	0	0	0	0
GUK1	1	0	0	0	0
B3GNT5	1	0	0	0	0
TRPS1	1	0	0	0	0
NDUFB8	1	0	0	0	0
EML1	1	0	0	1	1
LINC01268	1	0	0	0	0
TANC2	1	0	0	0	0
OSBPL3	1	0	0	1	0
RPL15	1	0	0	0	0
RPL19	1	0	0	1	0
RPS15	1	0	0	0	0
ATP6V0B	1	0	0	0	0
ATP5MC3	1	0	0	0	0
UBL5	1	0	0	0	0
FMNL2	1	0	0	0	1
MLLT11	1	0	0	0	0
CALY	1	0	0	0	0
MIS18BP1	1	0	0	0	0
ENC1	1	0	1	0	0
ATP5MD	1	0	0	0	0
OLFM1	1	0	0	0	0
PLD3	1	0	0	0	0
COX6A1	1	0	0	0	0
RPL29	1	0	0	0	0
UQCRH	1	0	0	0	0
CCDC85B	1	0	0	0	0
NEFL	1	0	0	0	0
BACH1	1	0	0	0	0
NDUFC2	1	0	0	0	1
THY1	1	0	0	0	0
YPEL3	1	0	0	0	0
SOX5	1	0	1	1	1
GABARAP	1	0	0	0	0
EPS8	1	0	0	0	0
CST3	1	0	0	0	0
SND1	1	0	0	0	0
ACER3	1	0	0	0	1
P2RY13	1	0	0	0	0
ATP5F1B	1	0	0	0	0
ATP5MPL	1	0	0	0	0
RPL7A	1	0	0	0	0
SERPINI1	1	0	0	0	0
TUBB	1	0	0	0	0
RPL26	1	0	0	0	0
RPL6	1	0	0	0	0
SH3RF3	1	0	0	0	0
AC087564.1	1	0	0	0	0
RPL21	1	0	0	0	0
SHTN1	1	0	0	0	0
ATP5PF	1	0	0	0	0
SCFD2	1	0	0	0	0
AL357522.1	1	0	0	0	0
SERF2	1	0	0	0	0
SNX3	1	0	0	0	0
FAM168A	1	0	0	0	0
RPL17	1	0	0	0	0
B2M	1	0	0	0	0
NLRP1	1	0	0	0	0
SLC25A3	1	0	0	0	0
FAM49A	1	0	0	0	0
DNM1	1	0	1	0	0
GRID2	1	0	0	0	0
KBTBD12	1	1	0	0	1
MRC2	1	0	0	0	0
NAALADL2	1	0	0	0	0
BIN2	1	0	0	0	0
HSP90B1	1	0	0	0	0
MTSS1	1	0	0	0	0
ATG7	1	0	0	1	1
KCNK13	1	0	0	0	0
RPL23A	1	0	0	0	0
P2RX7	1	0	0	0	0
NHSL1	1	1	0	1	0
HIST1H2AC	1	0	0	0	0
CYTH4	1	0	0	0	0
ASAP1	1	0	0	1	0
DENND1A	1	0	0	0	0
RASA1	1	0	0	0	0
ITPR1	1	0	0	0	0
HDAC4	1	0	0	0	0
AP003086.1	1	0	0	0	0
HLA-DRB1	1	0	0	0	0
AC068587.4	1	0	0	0	0
LRRC8D	1	0	0	0	0
TFEC	1	0	0	0	0
C1QC	1	0	0	0	0
RASSF8	1	0	0	0	0
CHST15	1	0	0	0	0
UGGT2	1	0	0	0	0
DLEU7	1	0	0	0	0
ASCC3	1	0	0	0	0
CARMIL1	1	0	0	0	0
RNGTT	1	0	0	0	0
GTDC1	1	0	0	0	0
RPS6KC1	1	0	0	0	0
FNIP2	1	0	0	0	0
ZNF407	1	0	0	0	0
GAS7	1	0	0	0	1
DNM3	1	0	0	0	0
RANBP2	1	0	0	0	0
HSPH1	1	0	0	0	0
ARHGEF10L	0	1	0	0	1
RABGGTB	0	1	0	0	0
KYNU	0	1	1	1	0
LINC01266	0	1	0	0	0
PARP9	0	1	0	0	0
ZXDC	0	1	0	0	0
XXYLT1	0	1	0	0	0
STK32B	0	1	0	0	0
DDX60L	0	1	0	0	0
SNX24	0	1	0	1	0
LCP2	0	1	1	0	0
KCNIP1	0	1	0	0	0
ESR1	0	1	0	1	1
ZFP36L1	0	1	1	0	0
ALKBH1	0	1	0	0	0
IL4R	0	1	0	0	0
XAF1	0	1	0	0	0
COX10	0	1	0	0	0
TPM4	0	1	0	0	0
MORC3	0	1	0	0	0
PARVG	0	1	0	0	0
C22orf34	0	1	1	1	1
CROCC	0	0	1	0	1
CDC42	0	0	1	0	0
WDTC1	0	0	1	0	0
CSF3R	0	0	1	0	0
CCDC30	0	0	1	0	1
PTPRF	0	0	1	0	0
ARMH1	0	0	1	0	0
LINC01748	0	0	1	0	0
AK4	0	0	1	0	0
GNG12-AS1	0	0	1	0	0
BTBD8	0	0	1	0	0
SLC6A17	0	0	1	0	0
ST7L	0	0	1	0	0
SLC22A15	0	0	1	0	0
ATP1A1	0	0	1	0	0
AC239809.3	0	0	1	0	0
SYT11	0	0	1	0	0
MEF2D	0	0	1	0	0
FCGR3A	0	0	1	0	0
DPYSL5	0	0	1	0	0
AC104781.2	0	0	1	0	0
TSGA10	0	0	1	0	0
MAP3K20	0	0	1	0	0
PDE1A	0	0	1	0	0
FAM171B	0	0	1	0	0
GULP1	0	0	1	0	0
ITM2C	0	0	1	0	0
SNORC	0	0	1	0	0
AC090945.1	0	0	1	0	0
NEK10	0	0	1	0	0
RBMS3	0	0	1	1	0
LINC01811	0	0	1	0	0
MOBP	0	0	1	0	0
AC006058.1	0	0	1	0	0
TMEM158	0	0	1	0	0
AC126121.3	0	0	1	0	0
MAGI1	0	0	1	0	0
GRAMD1C	0	0	1	0	0
RAB6B	0	0	1	0	0
GPR149	0	0	1	0	0
LINC01322	0	0	1	0	0
KLHL6	0	0	1	0	0
AC073365.1	0	0	1	0	0
CRMP1	0	0	1	0	0
CPEB2-DT	0	0	1	0	0
MED28	0	0	1	0	0
AC079298.3	0	0	1	0	0
NAIP	0	0	1	0	0
GTF2H2	0	0	1	0	0
ADGRV1	0	0	1	0	0
TMEM232	0	0	1	0	0
NREP	0	0	1	1	0
SEPTIN8	0	0	1	0	0
AC011346.1	0	0	1	0	0
CD74	0	0	1	1	0
SYCP2L	0	0	1	0	0
SIRT5	0	0	1	0	0
KIAA0319	0	0	1	0	0
GABBR1	0	0	1	0	0
HLA-E	0	0	1	0	0
AK9	0	0	1	0	0
TRAF3IP2	0	0	1	0	0
FAM184A	0	0	1	0	0
CNKSR3	0	0	1	0	0
THSD7A	0	0	1	0	0
AMPH	0	0	1	0	0
ZNF713	0	0	1	0	0
AUTS2	0	0	1	0	0
CLDN12	0	0	1	0	0
PEX1	0	0	1	0	0
PEG10	0	0	1	0	0
CASTOR3	0	0	1	0	0
CCDC136	0	0	1	0	1
PTN	0	0	1	0	0
TRIM24	0	0	1	0	0
CTSB	0	0	1	0	0
FZD3	0	0	1	0	0
PPP2CB	0	0	1	0	0
PREX2	0	0	1	0	0
LY96	0	0	1	0	0
MIR2052HG	0	0	1	0	0
TMEM64	0	0	1	0	0
SDC2	0	0	1	0	0
PTPRD	0	0	1	0	0
LINGO2	0	0	1	0	0
ELP1	0	0	1	0	0
LINC00710	0	0	1	0	0
FAM171A1	0	0	1	0	1
C10orf67	0	0	1	0	0
MPP7	0	0	1	0	1
BICC1	0	0	1	0	0
SCD	0	0	1	0	0
RBM20	0	0	1	0	0
PDCD4	0	0	1	0	0
GAS2	0	0	1	0	0
MS4A7	0	0	1	0	0
NEAT1	0	0	1	0	1
RAB6A	0	0	1	0	0
RAB30	0	0	1	0	0
DLG2	0	0	1	0	0
RAB39A	0	0	1	0	0
IL18	0	0	1	0	0
MIR100HG	0	0	1	0	0
HEPACAM	0	0	1	0	0
DCP1B	0	0	1	0	0
PRMT8	0	0	1	0	0
SYT10	0	0	1	0	0
AC076968.2	0	0	1	0	0
DPY19L2	0	0	1	0	0
CPM	0	0	1	0	0
LIN7A	0	0	1	0	0
METTL25	0	0	1	0	0
LINC01619	0	0	1	0	0
CLN5	0	0	1	0	1
GPR183	0	0	1	1	0
FAM155A	0	0	1	0	0
AL392023.2	0	0	1	0	0
AL139317.5	0	0	1	0	0
TECPR2	0	0	1	0	0
AC087457.1	0	0	1	0	0
LINC02853	0	0	1	0	0
AC068875.1	0	0	1	0	0
AC013652.1	0	0	1	0	0
MAP1A	0	0	1	0	0
IQCH	0	0	1	0	0
EDC3	0	0	1	0	0
PCSK6	0	0	1	0	0
ERVK13-1	0	0	1	0	0
CLEC16A	0	0	1	0	0
LPCAT2	0	0	1	0	0
CFDP1	0	0	1	0	0
JPH3	0	0	1	0	0
PPP1R1B	0	0	1	0	0
YPEL2	0	0	1	0	0
RBFOX3	0	0	1	0	0
RIT2	0	0	1	0	0
EVI5L	0	0	1	0	0
JUND	0	0	1	0	0
ZNF626	0	0	1	0	0
BRSK1	0	0	1	0	0
MMP24	0	0	1	0	0
SERINC3	0	0	1	0	0
RIMS4	0	0	1	0	0
CLCN4	0	0	1	0	0
TENM1	0	0	1	0	0
SLITRK4	0	0	1	0	0
SLITRK2	0	0	1	0	0
ARHGAP4	0	0	1	0	0
KLHL21	0	0	0	1	0
PER3	0	0	0	1	0
LAPTM5	0	0	0	1	0
SLC44A5	0	0	0	1	0
HFM1	0	0	0	1	0
AP4B1	0	0	0	1	0
CD58	0	0	0	1	0
ENSA	0	0	0	1	0
FLG-AS1	0	0	0	1	0
FCGR2A	0	0	0	1	1
ASTN1	0	0	0	1	0
NIBAN1	0	0	0	1	0
LINC00862	0	0	0	1	0
ZNF281	0	0	0	1	0
PROX1	0	0	0	1	1
PTPN14	0	0	0	1	0
MARK1	0	0	0	1	0
DISP1	0	0	0	1	0
ABCB10	0	0	0	1	0
PLEKHH2	0	0	0	1	0
ANTXR1	0	0	0	1	0
C2orf68	0	0	0	1	0
AFF3	0	0	0	1	0
FIGN	0	0	0	1	0
PGAP1	0	0	0	1	0
SUMF1	0	0	0	1	0
THUMPD3-AS1	0	0	0	1	0
TRANK1	0	0	0	1	0
ITGA9	0	0	0	1	0
SUCLG2-AS1	0	0	0	1	0
TFG	0	0	0	1	0
SLC15A2	0	0	0	1	1
RAB43	0	0	0	1	0
TPRG1	0	0	0	1	1
P3H2	0	0	0	1	0
AC005699.1	0	0	0	1	0
LAP3	0	0	0	1	0
SLIT2	0	0	0	1	1
C4orf19	0	0	0	1	1
HPSE	0	0	0	1	0
IL15	0	0	0	1	1
PDGFC	0	0	0	1	0
FSTL5	0	0	0	1	1
TARS	0	0	0	1	0
CD14	0	0	0	1	1
ARHGEF37	0	0	0	1	0
NEDD9	0	0	0	1	0
CD83	0	0	0	1	1
CASC15	0	0	0	1	0
HLA-DMB	0	0	0	1	0
HLA-DPB1	0	0	0	1	0
PEX6	0	0	0	1	0
TNFRSF21	0	0	0	1	0
FILIP1	0	0	0	1	0
GPNMB	0	0	0	1	0
VWC2	0	0	0	1	0
BET1	0	0	0	1	0
TCAF1	0	0	0	1	0
LINC00996	0	0	0	1	1
FDFT1	0	0	0	1	0
ASAH1	0	0	0	1	0
POLB	0	0	0	1	0
DPYS	0	0	0	1	0
UTP23	0	0	0	1	0
COL14A1	0	0	0	1	0
SLA	0	0	0	1	0
RPL8	0	0	0	1	0
GLIS3	0	0	0	1	1
CNTNAP3B	0	0	0	1	0
FAM189A2	0	0	0	1	0
PTCH1	0	0	0	1	0
PBX3	0	0	0	1	0
GARNL3	0	0	0	1	0
LINC00963	0	0	0	1	0
PAXX	0	0	0	1	0
KLF6	0	0	0	1	0
HACD1	0	0	0	1	0
PCDH15	0	0	0	1	0
CDH23	0	0	0	1	0
VSIR	0	0	0	1	0
TIAL1	0	0	0	1	0
DNAJC24	0	0	0	1	0
PRDM11	0	0	0	1	1
MS4A4E	0	0	0	1	0
MALAT1	0	0	0	1	0
CD163L1	0	0	0	1	0
CD163	0	0	0	1	1
DUSP16	0	0	0	1	0
AC024145.1	0	0	0	1	1
LRRK2	0	0	0	1	1
CFAP54	0	0	0	1	0
C12orf75	0	0	0	1	1
USP12	0	0	0	1	0
FOXO1	0	0	0	1	1
NEK3	0	0	0	1	0
GPR137C	0	0	0	1	0
SAMD4A	0	0	0	1	0
DAAM1	0	0	0	1	0
SGPP1	0	0	0	1	0
ZBTB1	0	0	0	1	0
IRF2BPL	0	0	0	1	0
LINC02328	0	0	0	1	0
APBA2	0	0	0	1	1
SECISBP2L	0	0	0	1	0
MYO1E	0	0	0	1	1
AC009432.2	0	0	0	1	1
AC009061.2	0	0	0	1	0
CDH13	0	0	0	1	0
ELAC2	0	0	0	1	0
COX10-AS1	0	0	0	1	0
MSL1	0	0	0	1	0
TTYH2	0	0	0	1	0
SYNGR2	0	0	0	1	0
CEP76	0	0	0	1	0
PTPN2	0	0	0	1	0
MOB3A	0	0	0	1	0
ZNF208	0	0	0	1	0
RPS16	0	0	0	1	0
ZNF780A	0	0	0	1	0
TMEM91	0	0	0	1	0
ZNF234	0	0	0	1	0
ZNF112	0	0	0	1	0
APOE	0	0	0	1	0
MYH14	0	0	0	1	0
NINL	0	0	0	1	0
TSHZ2	0	0	0	1	0
CASS4	0	0	0	1	1
DOP1B	0	0	0	1	0
PDE9A	0	0	0	1	1
DIP2A	0	0	0	1	1
H1F0	0	0	0	1	0
EFCAB6	0	0	0	1	0
NLGN4X	0	0	0	1	0
TMEM47	0	0	0	1	0
JADE3	0	0	0	1	0
WNK3	0	0	0	1	0
COL4A5	0	0	0	1	0
MECP2	0	0	0	1	0
LZIC	0	0	0	0	1
UBIAD1	0	0	0	0	1
PADI2	0	0	0	0	1
MICOS10	0	0	0	0	1
LINC01141	0	0	0	0	1
LUZP1	0	0	0	0	1
NIPAL3	0	0	0	0	1
NCMAP	0	0	0	0	1
RSRP1	0	0	0	0	1
PTAFR	0	0	0	0	1
EPB41	0	0	0	0	1
AZIN2	0	0	0	0	1
C1orf122	0	0	0	0	1
SF3A3	0	0	0	0	1
SSBP3	0	0	0	0	1
GTF2B	0	0	0	0	1
DR1	0	0	0	0	1
DPYD-AS1	0	0	0	0	1
SNX7	0	0	0	0	1
FRRS1	0	0	0	0	1
GSTM2	0	0	0	0	1
AHCYL1	0	0	0	0	1
AL121999.1	0	0	0	0	1
LINC01138	0	0	0	0	1
PLEKHO1	0	0	0	0	1
GATAD2B	0	0	0	0	1
PEA15	0	0	0	0	1
PBX1	0	0	0	0	1
RGS18	0	0	0	0	1
KDM5B	0	0	0	0	1
PLXNA2	0	0	0	0	1
TRAF5	0	0	0	0	1
GPR137B	0	0	0	0	1
RNF144A	0	0	0	0	1
EFR3B	0	0	0	0	1
NRBP1	0	0	0	0	1
CRIM1	0	0	0	0	1
SOS1	0	0	0	0	1
C2orf74	0	0	0	0	1
MCEE	0	0	0	0	1
CTNNA2	0	0	0	0	1
ZNF514	0	0	0	0	1
BCL2L11	0	0	0	0	1
CACNB4	0	0	0	0	1
OSBPL6	0	0	0	0	1
TTN	0	0	0	0	1
LINC01934	0	0	0	0	1
ZNF804A	0	0	0	0	1
SLC40A1	0	0	0	0	1
ANKRD44	0	0	0	0	1
ORC2	0	0	0	0	1
CASP10	0	0	0	0	1
CREB1	0	0	0	0	1
PLEKHM3	0	0	0	0	1
SP140	0	0	0	0	1
ATG4B	0	0	0	0	1
IQSEC1	0	0	0	0	1
OXNAD1	0	0	0	0	1
NR1D2	0	0	0	0	1
TGFBR2	0	0	0	0	1
AC006059.1	0	0	0	0	1
SNRK	0	0	0	0	1
ZNF197	0	0	0	0	1
ZNF589	0	0	0	0	1
GNAI2	0	0	0	0	1
WDR82	0	0	0	0	1
CACNA2D3	0	0	0	0	1
EIF4E3	0	0	0	0	1
CBLB	0	0	0	0	1
BBX	0	0	0	0	1
NECTIN3	0	0	0	0	1
CD96	0	0	0	0	1
SIDT1	0	0	0	0	1
USF3	0	0	0	0	1
ZBTB20	0	0	0	0	1
FAM162A	0	0	0	0	1
PARP15	0	0	0	0	1
MSL2	0	0	0	0	1
ZBTB38	0	0	0	0	1
TNIK	0	0	0	0	1
IL1RAP	0	0	0	0	1
CCDC50	0	0	0	0	1
PPP1R2	0	0	0	0	1
RUBCN	0	0	0	0	1
KIAA0232	0	0	0	0	1
AC108519.1	0	0	0	0	1
SLC2A9	0	0	0	0	1
LDB2	0	0	0	0	1
TBC1D19	0	0	0	0	1
KLF3-AS1	0	0	0	0	1
RHOH	0	0	0	0	1
GABRB1	0	0	0	0	1
AC053527.2	0	0	0	0	1
CNOT6L	0	0	0	0	1
AC131944.1	0	0	0	0	1
AC096564.1	0	0	0	0	1
ANKRD50	0	0	0	0	1
NDUFC1	0	0	0	0	1
AC097376.3	0	0	0	0	1
TBC1D9	0	0	0	0	1
LINC02432	0	0	0	0	1
SMAD1	0	0	0	0	1
ARHGAP10	0	0	0	0	1
NR3C2	0	0	0	0	1
GASK1B	0	0	0	0	1
AC098679.6	0	0	0	0	1
AC105285.1	0	0	0	0	1
ACSL1	0	0	0	0	1
DAP	0	0	0	0	1
OTULINL	0	0	0	0	1
ANKH	0	0	0	0	1
RETREG1	0	0	0	0	1
FBXO4	0	0	0	0	1
EMB	0	0	0	0	1
SNX18	0	0	0	0	1
LINC02057	0	0	0	0	1
MEF2C-AS2	0	0	0	0	1
CAMK4	0	0	0	0	1
STARD4	0	0	0	0	1
MARCH3	0	0	0	0	1
PAIP2	0	0	0	0	1
AC010378.2	0	0	0	0	1
TNIP1	0	0	0	0	1
AC008703.1	0	0	0	0	1
DUSP1	0	0	0	0	1
NSG2	0	0	0	0	1
RNF44	0	0	0	0	1
MAML1	0	0	0	0	1
SMIM13	0	0	0	0	1
RIPOR2	0	0	0	0	1
BTN3A1	0	0	0	0	1
ZSCAN16-AS1	0	0	0	0	1
ZNF318	0	0	0	0	1
KCNQ5	0	0	0	0	1
DOP1A	0	0	0	0	1
SLC35A1	0	0	0	0	1
FUT9	0	0	0	0	1
FYN	0	0	0	0	1
MAN1A1	0	0	0	0	1
AFDN	0	0	0	0	1
CRPPA	0	0	0	0	1
IGF2BP3	0	0	0	0	1
MPP6	0	0	0	0	1
LINC01176	0	0	0	0	1
EEPD1	0	0	0	0	1
STK17A	0	0	0	0	1
GRB10	0	0	0	0	1
ZKSCAN1	0	0	0	0	1
FIS1	0	0	0	0	1
KCND2	0	0	0	0	1
AC016831.5	0	0	0	0	1
KDM7A	0	0	0	0	1
SLC37A3	0	0	0	0	1
AC004918.1	0	0	0	0	1
DENND11	0	0	0	0	1
MGAM	0	0	0	0	1
PSD3	0	0	0	0	1
ATP6V1B2	0	0	0	0	1
ENTPD4	0	0	0	0	1
IKBKB	0	0	0	0	1
AC044893.1	0	0	0	0	1
TOX	0	0	0	0	1
PDE7A	0	0	0	0	1
PEX2	0	0	0	0	1
RNF19A	0	0	0	0	1
EXT1	0	0	0	0	1
C8orf76	0	0	0	0	1
ZNF251	0	0	0	0	1
MLLT3	0	0	0	0	1
MIR31HG	0	0	0	0	1
CDKN2A	0	0	0	0	1
AL445623.2	0	0	0	0	1
LERFS	0	0	0	0	1
PIP5K1B	0	0	0	0	1
NMRK1	0	0	0	0	1
OSTF1	0	0	0	0	1
VPS13A	0	0	0	0	1
DAPK1	0	0	0	0	1
SEMA4D	0	0	0	0	1
NFIL3	0	0	0	0	1
UGCG	0	0	0	0	1
RGS3	0	0	0	0	1
MIR181A2HG	0	0	0	0	1
FAM102A	0	0	0	0	1
ZMYND11	0	0	0	0	1
AL137186.2	0	0	0	0	1
PRKCQ	0	0	0	0	1
OPTN	0	0	0	0	1
AC044781.1	0	0	0	0	1
PARD3	0	0	0	0	1
TMEM273	0	0	0	0	1
ANK3	0	0	0	0	1
PPA1	0	0	0	0	1
DDIT4	0	0	0	0	1
HTR7	0	0	0	0	1
OGA	0	0	0	0	1
SUFU	0	0	0	0	1
ARL3	0	0	0	0	1
CNNM2	0	0	0	0	1
PLEKHA1	0	0	0	0	1
LRRC27	0	0	0	0	1
KCNC1	0	0	0	0	1
CD44	0	0	0	0	1
AP001636.3	0	0	0	0	1
MS4A4A	0	0	0	0	1
NPAT	0	0	0	0	1
REXO2	0	0	0	0	1
GRIK4	0	0	0	0	1
TBCEL	0	0	0	0	1
ARHGAP32	0	0	0	0	1
ZBTB44	0	0	0	0	1
LPAR5	0	0	0	0	1
CLEC2B	0	0	0	0	1
ATF7IP	0	0	0	0	1
ARHGDIB	0	0	0	0	1
ST8SIA1	0	0	0	0	1
ETNK1	0	0	0	0	1
NELL2	0	0	0	0	1
SLC38A1	0	0	0	0	1
PCED1B	0	0	0	0	1
AC008083.3	0	0	0	0	1
CERS5	0	0	0	0	1
LEMD3	0	0	0	0	1
IRAK3	0	0	0	0	1
GLIPR1	0	0	0	0	1
AC073571.1	0	0	0	0	1
POC1B	0	0	0	0	1
GNPTAB	0	0	0	0	1
IGF1	0	0	0	0	1
APPL2	0	0	0	0	1
TMEM119	0	0	0	0	1
RBM19	0	0	0	0	1
TESC	0	0	0	0	1
RHOF	0	0	0	0	1
SLC7A1	0	0	0	0	1
ALOX5AP	0	0	0	0	1
STARD13	0	0	0	0	1
EPSTI1	0	0	0	0	1
KLF12	0	0	0	0	1
EFNB2	0	0	0	0	1
HNRNPC	0	0	0	0	1
DAD1	0	0	0	0	1
PRKD1	0	0	0	0	1
ARMH4	0	0	0	0	1
FOS	0	0	0	0	1
AC007376.2	0	0	0	0	1
CCDC88C	0	0	0	0	1
TC2N	0	0	0	0	1
BCL11B	0	0	0	0	1
WDR20	0	0	0	0	1
RASGRP1	0	0	0	0	1
SRP14-AS1	0	0	0	0	1
TMOD2	0	0	0	0	1
TMOD3	0	0	0	0	1
FAM214A	0	0	0	0	1
RORA	0	0	0	0	1
TLN2	0	0	0	0	1
CLPX	0	0	0	0	1
CORO2B	0	0	0	0	1
PAQR5	0	0	0	0	1
ARPIN	0	0	0	0	1
MCTP2	0	0	0	0	1
ARRDC4	0	0	0	0	1
ATF7IP2	0	0	0	0	1
SYT17	0	0	0	0	1
GPT2	0	0	0	0	1
SALL1	0	0	0	0	1
NUDT21	0	0	0	0	1
NFATC3	0	0	0	0	1
ZNF821	0	0	0	0	1
NPIPB15	0	0	0	0	1
GSE1	0	0	0	0	1
SLC7A5	0	0	0	0	1
NXN	0	0	0	0	1
ATP2A3	0	0	0	0	1
SPNS2	0	0	0	0	1
ZBTB4	0	0	0	0	1
CRLF3	0	0	0	0	1
IKZF3	0	0	0	0	1
GSDMB	0	0	0	0	1
AC008105.3	0	0	0	0	1
CDC27	0	0	0	0	1
SKAP1	0	0	0	0	1
FAM117A	0	0	0	0	1
RGS9	0	0	0	0	1
EIF4A3	0	0	0	0	1
RNF213-AS1	0	0	0	0	1
ENOSF1	0	0	0	0	1
NPC1	0	0	0	0	1
KCTD1	0	0	0	0	1
SMAD4	0	0	0	0	1
ZNF846	0	0	0	0	1
DOCK6	0	0	0	0	1
ADGRE2	0	0	0	0	1
ZNF253	0	0	0	0	1
ZNF737	0	0	0	0	1
AC006504.5	0	0	0	0	1
VSTM2B	0	0	0	0	1
ZNF567	0	0	0	0	1
ZNF790	0	0	0	0	1
ZFP36	0	0	0	0	1
CCDC97	0	0	0	0	1
ERF	0	0	0	0	1
FCGRT	0	0	0	0	1
LRRC4B	0	0	0	0	1
PLCB1	0	0	0	0	1
GGT7	0	0	0	0	1
ACSS2	0	0	0	0	1
SRC	0	0	0	0	1
MAFB	0	0	0	0	1
AL139351.3	0	0	0	0	1
PTPN1	0	0	0	0	1
C2CD2	0	0	0	0	1
MIAT	0	0	0	0	1
RFPL1S	0	0	0	0	1
MYH9	0	0	0	0	1
NCF4	0	0	0	0	1
GRAP2	0	0	0	0	1
TNFRSF13C	0	0	0	0	1
NUP50-DT	0	0	0	0	1
CASK	0	0	0	0	1
SLC9A7	0	0	0	0	1
ARMCX5-GPRASP2	0	0	0	0	1
ALG13	0	0	0	0	1
XACT	0	0	0	0	1
PHF6	0	0	0	0	1

## Sheet: Astrocyte
gene	Astrocyte_Jeffries	Middle temporal gyrus_Astrocyte	Putamen_Astrocyte	Entorhinal cortex_Astrocyte	Subventricular zone_Astrocyte
GFAP	1	0	1	1	0
COLEC12	1	1	1	0	1
NRGN	1	0	0	0	0
APOE	1	0	0	0	0
TRPM3	1	0	0	0	0
CKB	1	0	0	0	0
NEAT1	1	0	0	0	1
GAPDH	1	0	1	0	0
ANGPTL4	1	0	0	0	0
GLIS3	1	0	0	0	0
TUBB2A	1	0	0	0	0
YWHAH	1	0	0	0	0
ITPKB	1	0	0	0	1
HSPA8	1	0	0	0	0
CST3	1	0	0	0	0
LRMDA	1	1	0	0	0
AF279873.3	1	1	1	1	0
BASP1	1	0	0	0	0
FKBP5	1	0	0	0	0
ERBIN	1	0	0	0	1
FTH1	1	0	0	0	0
TMSB10	1	0	0	0	0
AC012405.1	1	0	1	1	0
VSNL1	1	0	0	0	0
UBA6-AS1	1	0	0	0	0
VAMP2	1	0	0	1	0
NDUFA4	1	0	0	0	0
STMN1	1	0	0	0	0
UBB	1	0	0	0	0
SNAP25	1	0	0	0	0
TUBA1A	1	0	0	0	0
COL5A3	1	0	1	0	0
SCG3	1	0	0	0	0
HPSE2	1	0	0	0	0
GRM3	1	0	1	0	0
ZNF98	1	0	0	0	0
TTYH1	1	0	0	0	1
ALDH1A1	1	0	0	0	0
RERG	1	0	0	0	0
PEBP1	1	0	1	0	0
AL591686.2	1	0	0	0	0
MDH1	1	0	0	0	0
CALM3	1	0	0	0	0
MMD2	1	0	0	0	0
NDRG2	1	0	1	0	0
PLEKHA5	1	0	1	0	0
AC002429.2	1	0	0	0	0
SLC7A2	1	0	0	0	0
PRDX5	1	0	0	0	0
CCK	1	0	0	0	0
TUBB3	1	0	0	0	1
SNORC	1	1	0	0	0
PRDX2	1	0	0	0	0
TUBA4A	1	0	0	0	0
STMN2	1	0	0	0	0
LCNL1	1	0	0	0	0
AC079385.1	1	0	0	0	0
BCL6	1	0	0	0	1
AC093535.1	1	0	0	0	0
EFEMP1	1	1	0	1	0
TAGLN3	1	0	0	0	0
IMMP2L	1	0	0	0	0
OAF	1	0	0	0	0
CFL1	1	0	0	0	0
SOD1	1	0	0	0	0
FGFR3	1	0	0	0	0
ARPP19	1	0	0	0	0
RGS4	1	0	0	0	0
KANSL1	1	0	0	0	0
TPI1	1	0	0	0	0
RPS18	1	0	0	0	0
MBNL1	1	0	0	0	0
RPL19	1	0	1	0	0
YWHAB	1	0	0	0	0
OSBPL11	1	0	0	0	0
CA8	1	0	0	0	0
TUBA1B	1	0	0	0	0
ATP5F1D	1	0	0	0	0
SNRPN	1	0	0	0	0
COX5B	1	0	0	0	0
LINC01138	1	1	0	0	1
RPS15	1	0	0	0	0
ITGB4	1	0	0	1	0
BICC1	1	0	0	1	0
ATP5PO	1	0	0	0	0
TUBB	1	0	0	0	0
SERINC5	1	0	0	0	0
RPL37A	1	0	0	0	0
VCAN	1	0	0	0	0
EDF1	1	0	0	0	0
SCG5	1	0	0	0	0
COX4I1	1	0	0	0	0
TSC22D4	1	0	0	0	0
GAP43	1	0	0	0	1
PPFIA2	1	0	1	0	0
RPL26	1	0	0	0	0
TPST1	1	0	0	0	1
NDUFA13	1	0	0	0	0
UNC5D	1	1	1	0	0
ATP5F1B	1	0	0	0	0
ATP5F1E	1	0	0	0	0
CHCHD2	1	0	0	0	0
ATP5ME	1	0	0	0	0
TBC1D1	1	0	0	0	0
RPS27A	1	0	0	0	0
DIO2	1	1	1	0	0
PARK7	1	0	0	0	0
ABCC9	1	1	0	0	0
COX6C	1	0	1	0	1
ATP5MC3	1	0	0	0	0
ADGRB1	1	0	0	0	0
ATP1B2	1	0	0	1	0
PDK4	1	0	0	0	0
UCHL1	1	0	0	0	0
RPS3A	1	0	0	0	0
OAZ1	1	0	0	0	0
GUK1	1	0	0	0	0
RPL8	1	0	0	0	0
CSPG5	1	0	1	1	0
COX6A1	1	0	0	0	0
PCDH9-AS2	1	0	0	0	0
CHCHD10	1	0	0	0	0
RPL29	1	0	0	0	0
NDUFB8	1	0	0	0	0
RPL15	1	0	0	0	0
HOPX	1	0	0	0	0
WIF1	1	0	0	0	0
XKR6	1	0	0	0	0
LDHB	1	0	0	0	0
ELOB	1	0	0	0	0
RPL23A	1	0	0	0	0
CCDC85B	1	0	0	0	0
ATP6V0B	1	0	0	0	0
GPX4	1	0	0	0	0
AC093879.1	1	0	0	0	0
COX6B1	1	0	0	0	0
RPL38	1	0	0	0	0
RTN1	1	0	0	0	0
RNF19A	1	0	1	0	0
GPR37L1	1	0	0	0	0
EID1	1	0	0	0	0
SAMD4A	1	0	0	0	0
AMER2	1	0	0	0	0
NDUFB4	1	0	0	0	0
PRDM16-DT	1	0	0	0	0
ATP6V0E2	1	0	1	0	0
RNASEK	1	0	0	0	0
RPS25	1	0	0	0	0
GABARAPL2	1	0	0	0	0
NDUFA5	1	0	1	0	0
EIF3K	1	0	0	0	0
STAT3	1	0	0	0	0
NDUFC2	1	0	0	0	0
TAFA1	1	0	0	0	0
MFGE8	1	0	1	0	0
UBL5	1	0	0	0	0
LINC01727	1	0	0	0	0
TECR	1	0	0	0	0
MRAS	1	1	0	0	0
UQCR11	1	0	0	0	0
CYP46A1	1	0	0	0	0
BCAN	1	0	0	0	1
ENC1	1	0	0	0	0
RPL17	1	0	0	0	0
MSMO1	1	0	0	0	0
GAB2	1	0	0	0	0
TMEM59L	1	0	0	0	0
SUMO2	1	0	0	0	0
AC068308.1	1	0	0	0	0
CACNA1C	1	0	0	0	1
TSPOAP1	1	0	1	0	0
GNA12	1	0	0	0	0
HMBOX1	1	0	0	0	0
MFSD4B	1	0	0	0	0
AP2M1	1	0	0	0	0
CNN3	1	0	0	0	0
SERF2	1	0	0	0	0
RPL21	1	0	0	0	0
MAP1LC3A	1	0	0	0	0
TMTC1	1	0	0	0	0
SLC25A48	1	0	0	0	0
SLC25A3	1	0	0	0	0
NEDD8	1	0	0	0	0
ITGB8	1	0	0	0	0
LINC00513	1	0	0	0	0
DPYSL3	1	0	0	0	0
NDUFV1	1	0	0	0	0
SNX3	1	0	0	0	0
HIPK3	1	0	0	0	1
ENHO	1	0	0	0	0
LINC00609	1	0	0	0	0
SMAD1	1	0	0	0	0
RORA-AS1	1	0	0	0	0
CAB39L	1	0	1	0	0
AC097518.2	1	0	0	0	0
MYL6	1	0	0	0	0
MIR4300HG	1	0	0	0	0
FXYD1	1	0	0	0	0
CD38	1	0	0	0	0
BAALC-AS1	1	0	0	0	0
TUBB2B	1	0	0	0	0
METRN	1	0	0	0	0
PKIA	1	0	0	0	0
AGT	1	0	0	0	0
FAXDC2	1	0	0	0	0
45354	1	0	0	0	0
CERS6	1	0	0	0	0
CPNE8	1	1	0	0	0
B4GALT5	1	0	0	0	0
LYST	1	0	0	0	0
AIFM3	1	0	0	0	0
ZFYVE28	1	0	0	0	1
SLC35E2B	0	1	0	0	0
DISP3	0	1	0	0	0
TMCO4	0	1	0	0	1
EPB41	0	1	0	0	1
AGBL4	0	1	0	0	0
AC119674.1	0	1	0	0	0
WLS	0	1	0	0	0
ZNHIT6	0	1	0	0	0
BTBD8	0	1	0	0	0
ALG14	0	1	0	0	0
GSTM2	0	1	0	0	1
KCND3	0	1	0	0	1
AC245297.3	0	1	0	0	0
AC244033.2	0	1	0	0	0
PRDX6	0	1	0	0	0
LINC01344	0	1	0	0	0
AL713852.1	0	1	0	0	0
KIF21B	0	1	0	0	0
RBBP5	0	1	0	0	0
AC119673.2	0	1	0	0	0
KCTD3	0	1	0	0	0
TGFB2	0	1	0	0	0
IARS2	0	1	0	0	0
NID1	0	1	1	0	0
ZNF124	0	1	0	0	0
RAB10	0	1	0	0	0
RBKS	0	1	0	0	1
CLIP4	0	1	0	0	0
DYNC2LI1	0	1	0	0	0
EPAS1	0	1	0	0	0
AC092835.1	0	1	0	0	1
LRP1B	0	1	0	0	0
METAP1D	0	1	0	0	0
RBM45	0	1	0	0	0
GULP1	0	1	1	0	1
CARF	0	1	0	0	0
TNS1	0	1	1	0	0
LINC01237	0	1	0	0	0
ANKRD28	0	1	0	1	1
STIMATE	0	1	0	0	0
CACNA2D3	0	1	1	0	0
PROS1	0	1	0	0	0
TIMMDC1	0	1	0	0	0
SLC41A3	0	1	0	0	0
CEP70	0	1	0	0	0
FAIM	0	1	0	0	0
PLSCR4	0	1	0	0	0
GYG1	0	1	0	0	0
ST6GAL1	0	1	0	0	0
TPRG1	0	1	0	0	0
HES1	0	1	0	0	1
MOB1B	0	1	0	0	0
LINC01094	0	1	0	0	0
CDS1	0	1	0	0	0
PKD2	0	1	0	0	0
MFSD8	0	1	0	0	0
JADE1	0	1	0	0	0
LINC00499	0	1	0	0	0
FAM198B-AS1	0	1	1	0	0
HPF1	0	1	0	0	0
AC124852.1	0	1	0	0	0
ICE1	0	1	0	0	0
LINC02196	0	1	0	0	0
SPEF2	0	1	0	0	0
OSMR-AS1	0	1	0	0	0
GHR	0	1	0	0	0
C5orf64	0	1	0	0	0
SLF1	0	1	0	0	0
AC104123.1	0	1	0	0	0
AC008629.1	0	1	0	0	1
SNX24	0	1	0	0	0
AC106791.1	0	1	0	0	0
FAM53C	0	1	0	1	0
GMPR	0	1	1	0	1
AL022068.1	0	1	0	0	1
AL590999.1	0	1	0	0	0
VEGFA	0	1	0	0	0
CD109	0	1	0	0	0
SH3BGRL2	0	1	0	0	0
PPIL6	0	1	0	0	0
WASF1	0	1	0	0	0
RNF217	0	1	0	0	0
SOGA3	0	1	0	0	0
TAB2	0	1	0	0	0
AL080276.2	0	1	0	0	0
PACRG	0	1	0	0	0
FGFR1OP	0	1	0	0	0
FAM20C	0	1	0	0	1
OSBPL3	0	1	0	0	0
TRIL	0	1	0	0	0
NOD1	0	1	0	0	0
EEPD1	0	1	0	0	0
CLIP2	0	1	0	0	0
GSAP	0	1	0	0	0
AC002069.2	0	1	0	0	0
FAM185A	0	1	0	0	0
FBXL13	0	1	0	0	0
CPED1	0	1	0	0	0
AC015983.2	0	1	0	0	0
MGAM	0	1	1	0	0
MYOM2	0	1	0	0	1
MFHAS1	0	1	0	0	0
FGL1	0	1	0	0	0
AC087854.1	0	1	0	0	1
POLB	0	1	0	0	0
RGS20	0	1	0	0	0
LINC01301	0	1	0	0	0
CYP7B1	0	1	0	0	0
ZC2HC1A	0	1	0	0	0
FZD6	0	1	0	0	0
SYBU	0	1	0	0	0
EIF3H	0	1	0	0	0
WASHC5	0	1	0	0	0
KCNQ3	0	1	1	0	1
LRRC6	0	1	0	0	0
RFX3	0	1	0	0	0
SHB	0	1	0	0	0
WDR31	0	1	0	0	0
RGS3	0	1	0	0	0
WHRN	0	1	0	0	0
CNTRL	0	1	0	0	0
PFKP	0	1	1	0	0
NRP1	0	1	0	0	0
TMEM72-AS1	0	1	0	0	1
AL512662.2	0	1	0	0	0
SLF2	0	1	0	0	0
ADD3-AS1	0	1	0	0	0
ZDHHC6	0	1	0	0	0
CASC2	0	1	0	0	0
OAT	0	1	0	0	0
C10orf90	0	1	1	0	0
STK32C	0	1	0	0	0
STK33	0	1	0	0	0
SWAP70	0	1	0	0	0
PAUPAR	0	1	0	0	0
LRRC4C	0	1	0	0	0
PYGM	0	1	0	0	0
FZD4-DT	0	1	0	0	0
MTMR2	0	1	0	0	0
CEP126	0	1	0	0	0
LINC02698	0	1	0	0	0
SIAE	0	1	0	0	0
WNT5B	0	1	1	1	1
DCP1B	0	1	0	0	0
ETNK1	0	1	0	1	0
CASC1	0	1	0	0	0
DAZAP2	0	1	0	0	0
GLIPR1L2	0	1	0	0	0
AC138123.1	0	1	0	0	0
CFAP54	0	1	0	0	0
ZNF26	0	1	0	0	0
GPC6	0	1	0	0	0
ZIC2	0	1	0	0	0
TMTC4	0	1	0	0	1
RTRAF	0	1	0	0	0
DAAM1	0	1	0	0	1
VIPAS39	0	1	0	0	0
LINC02328	0	1	0	0	0
OTUD7A	0	1	0	0	0
TMEM62	0	1	0	0	0
CGNL1	0	1	0	0	0
NEO1	0	1	0	0	0
GOLGA6L9	0	1	0	0	0
MIR9-3HG	0	1	0	0	0
IDH2-DT	0	1	0	0	0
FAM174B	0	1	1	0	0
IGF1R	0	1	0	0	0
AC090825.1	0	1	1	0	0
MIR193BHG	0	1	0	0	0
COG7	0	1	0	0	0
HEATR3	0	1	0	0	0
RPGRIP1L	0	1	0	0	0
GSE1	0	1	0	0	1
MINK1	0	1	0	0	0
NLGN2	0	1	0	0	0
TMEM220	0	1	0	0	0
AKAP10	0	1	1	0	0
RFFL	0	1	0	0	0
AATF	0	1	0	0	0
BECN1	0	1	0	0	0
STRADA	0	1	0	0	0
CDC42EP4	0	1	1	0	0
LAMA1	0	1	1	0	0
DSCAS	0	1	0	0	0
SEC11C	0	1	0	0	1
PALM	0	1	0	0	0
TLE5	0	1	0	0	0
ZBTB7A	0	1	0	0	0
ZNF559	0	1	0	0	0
CYP4F11	0	1	0	0	1
JUND	0	1	0	0	0
SUGP2	0	1	0	0	0
LGI4	0	1	0	0	0
SPACA6	0	1	0	1	0
ZNF160	0	1	0	0	0
NECAB3	0	1	0	0	0
PLCG1	0	1	1	0	0
PKIG	0	1	0	0	0
SLC9A8	0	1	0	0	0
C2CD2	0	1	0	0	1
LINC00205	0	1	0	0	0
BID	0	1	0	0	0
MN1	0	1	0	0	0
GTPBP1	0	1	0	0	0
WNT7B	0	1	0	0	0
GYG2	0	1	0	0	1
PTCHD1-AS	0	1	0	0	0
PTCHD1	0	1	0	0	0
MAOB	0	1	0	0	1
AL050309.1	0	1	0	0	0
FAAH2	0	1	0	1	0
RAP2C-AS1	0	1	0	0	0
AC007325.2	0	1	0	0	0
HES4	0	0	1	1	0
KLHL21	0	0	1	0	1
ENO1	0	0	1	0	0
ARHGEF10L	0	0	1	0	0
UBR4	0	0	1	0	0
ASAP3	0	0	1	0	0
RPL11	0	0	1	0	0
MAN1C1	0	0	1	0	1
HDAC1	0	0	1	0	0
RLF	0	0	1	1	0
RPS8	0	0	1	0	0
NASP	0	0	1	0	0
C1orf87	0	0	1	0	0
TM2D1	0	0	1	0	0
COL24A1	0	0	1	0	0
KYAT3	0	0	1	0	0
LRRC8C	0	0	1	1	0
MFSD14A	0	0	1	0	0
AKNAD1	0	0	1	0	0
KCNA2	0	0	1	0	0
SLC22A15	0	0	1	0	0
LINC00623	0	0	1	0	0
PRUNE1	0	0	1	0	0
COLGALT2	0	0	1	0	1
CHI3L1	0	0	1	1	0
LYPLAL1-AS1	0	0	1	0	0
KCNK1	0	0	1	0	1
RGS7	0	0	1	0	0
CATSPERE	0	0	1	0	0
HPCAL1	0	0	1	0	0
FAM49A	0	0	1	0	0
PEX13	0	0	1	0	0
SPRED2	0	0	1	0	0
PCYOX1	0	0	1	1	0
CTNNA2	0	0	1	0	0
AC016716.2	0	0	1	0	0
SUCLG1	0	0	1	0	0
KCMF1	0	0	1	1	0
IL1R1	0	0	1	0	0
SLC20A1	0	0	1	0	0
HS6ST1	0	0	1	0	0
NEB	0	0	1	1	0
OSBPL6	0	0	1	0	0
AC007319.1	0	0	1	0	0
C2orf88	0	0	1	0	0
SATB2	0	0	1	0	1
NOP58	0	0	1	0	0
ITPR1	0	0	1	0	0
AC077690.1	0	0	1	0	0
THUMPD3-AS1	0	0	1	0	0
THUMPD3	0	0	1	0	0
RPL32	0	0	1	0	0
HDAC11	0	0	1	1	0
GALNT15	0	0	1	1	1
OXNAD1	0	0	1	0	0
EFHB	0	0	1	0	0
EPM2AIP1	0	0	1	0	0
SCN11A	0	0	1	0	0
MYRIP	0	0	1	0	0
NCKIPSD	0	0	1	0	0
DCP1A	0	0	1	0	0
C3orf14	0	0	1	0	0
CADPS	0	0	1	0	0
PRICKLE2	0	0	1	0	0
RYBP	0	0	1	0	0
CHMP2B	0	0	1	0	0
GPR156	0	0	1	0	0
MYLK	0	0	1	0	0
LINC02614	0	0	1	0	0
TF	0	0	1	0	0
SRPRB	0	0	1	0	0
P2RY1	0	0	1	1	0
WDR49	0	0	1	0	0
ETV5	0	0	1	1	0
LINC02028	0	0	1	0	1
AC092535.4	0	0	1	0	0
ABLIM2	0	0	1	0	0
AC108519.1	0	0	1	0	0
AC073648.7	0	0	1	0	0
PPARGC1A	0	0	1	0	0
CCDC149	0	0	1	0	0
WDR19	0	0	1	0	0
CLOCK	0	0	1	1	0
SCARB2	0	0	1	0	0
SPARCL1	0	0	1	0	0
GRID2	0	0	1	0	0
EGF	0	0	1	0	1
SCLT1	0	0	1	0	0
ELMOD2	0	0	1	0	0
INPP4B	0	0	1	0	0
AC097658.2	0	0	1	0	0
TMEM144	0	0	1	0	0
ADCY2	0	0	1	0	0
AC093305.1	0	0	1	0	1
SUB1	0	0	1	0	0
NIM1K	0	0	1	0	0
NLN	0	0	1	0	1
NAIP	0	0	1	0	0
MAP1B	0	0	1	0	0
RPS23	0	0	1	0	0
LINC02144	0	0	1	0	0
AC114971.1	0	0	1	0	0
CAMK4	0	0	1	0	0
STARD4-AS1	0	0	1	0	0
PSD2	0	0	1	0	0
SPRY4	0	0	1	0	0
AC011346.1	0	0	1	0	0
KCNIP1	0	0	1	0	0
RANBP17	0	0	1	0	0
UBTD2	0	0	1	0	0
SFXN1	0	0	1	0	0
RNF130	0	0	1	0	0
SYCP2L	0	0	1	0	0
SMIM13	0	0	1	0	0
HLA-A	0	0	1	1	1
MDGA1	0	0	1	1	0
SRF	0	0	1	0	0
TMEM63B	0	0	1	0	0
AL512422.1	0	0	1	0	0
ADGRB3	0	0	1	0	0
TMEM30A	0	0	1	1	0
NT5E	0	0	1	0	0
AL591519.1	0	0	1	0	0
MAN1A1	0	0	1	0	1
AL078600.1	0	0	1	0	0
LAMA2	0	0	1	0	0
L3MBTL3	0	0	1	0	0
AL133346.1	0	0	1	0	0
MOXD1	0	0	1	0	0
CCDC170	0	0	1	0	0
CNKSR3	0	0	1	0	1
SLC22A3	0	0	1	0	0
PDE10A	0	0	1	0	0
TTYH3	0	0	1	0	0
AC083864.5	0	0	1	0	0
AC083864.2	0	0	1	0	0
VOPP1	0	0	1	0	0
ELN	0	0	1	0	1
POR	0	0	1	1	0
LINC00972	0	0	1	0	0
AC005009.2	0	0	1	0	0
CDK14	0	0	1	1	0
AASS	0	0	1	0	0
HILPDA	0	0	1	0	1
STRIP2	0	0	1	0	0
CYREN	0	0	1	0	0
SLC13A4	0	0	1	0	0
DENND2A	0	0	1	0	0
DENND11	0	0	1	0	0
TMEM176B	0	0	1	0	1
ABCF2	0	0	1	0	0
WDR86	0	0	1	1	1
MSRA	0	0	1	0	0
PPP2R2A	0	0	1	1	0
EXTL3	0	0	1	1	0
AC090204.1	0	0	1	0	0
AC087855.2	0	0	1	0	0
ATP6V1H	0	0	1	0	0
LYN	0	0	1	0	0
AC011853.2	0	0	1	0	0
SULF1	0	0	1	0	0
GDAP1	0	0	1	1	0
IL7	0	0	1	0	0
AC083837.1	0	0	1	0	0
RALYL	0	0	1	0	0
CA2	0	0	1	0	0
RGS22	0	0	1	0	0
ANGPT1	0	0	1	0	0
PVT1	0	0	1	0	1
NDRG1	0	0	1	0	0
WASHC1	0	0	1	0	0
SAXO1	0	0	1	0	0
AL162231.2	0	0	1	0	0
CEMIP2	0	0	1	1	0
PRUNE2	0	0	1	0	0
KIF27	0	0	1	0	0
SHC3	0	0	1	0	0
AL158152.1	0	0	1	0	0
LINC02603	0	0	1	1	0
AL160272.1	0	0	1	0	0
NIBAN2	0	0	1	0	0
PHYHD1	0	0	1	0	0
TTF1	0	0	1	0	0
RALGDS	0	0	1	0	1
OLFM1	0	0	1	0	0
PPP1R26-AS1	0	0	1	0	0
PTGDS	0	0	1	0	0
PITRM1-AS1	0	0	1	0	0
PROSER2-AS1	0	0	1	0	0
FAM13C	0	0	1	0	0
STOX1	0	0	1	0	0
SFTPD-AS1	0	0	1	0	0
PAPSS2	0	0	1	0	0
MARCH5	0	0	1	1	0
ENTPD1	0	0	1	0	0
AL391684.1	0	0	1	0	0
AL731574.1	0	0	1	0	0
KNDC1	0	0	1	0	0
TOLLIP	0	0	1	0	0
TMEM41B	0	0	1	0	0
ADM	0	0	1	0	1
FIBIN	0	0	1	0	0
LINC02755	0	0	1	0	0
SLC1A2	0	0	1	0	0
PAMR1	0	0	1	0	0
SERPING1	0	0	1	0	0
TMEM132A	0	0	1	0	0
AHNAK	0	0	1	0	0
SART1	0	0	1	0	0
ARAP1	0	0	1	0	0
ALG8	0	0	1	0	0
DLG2	0	0	1	0	0
EXPH5	0	0	1	0	0
LINC02715	0	0	1	0	0
UBE4A	0	0	1	0	0
C1RL	0	0	1	0	1
GABARAPL1	0	0	1	0	1
STRAP	0	0	1	0	0
LMNTD1	0	0	1	0	0
CCDC65	0	0	1	0	0
TNS2	0	0	1	1	1
PFDN5	0	0	1	0	0
RPL41	0	0	1	0	0
LINC02231	0	0	1	0	0
CPSF6	0	0	1	1	0
ZFC3H1	0	0	1	0	0
AC069228.1	0	0	1	0	0
POC1B-AS1	0	0	1	0	0
APPL2	0	0	1	0	0
TPCN1	0	0	1	0	0
HSPB8	0	0	1	0	0
KDM2B	0	0	1	0	0
UBC	0	0	1	0	0
MTMR6	0	0	1	0	0
RGCC	0	0	1	0	0
DNAJC15	0	0	1	0	0
EBPL	0	0	1	0	0
ABCC4	0	0	1	0	0
RAP2A	0	0	1	0	0
AL137139.2	0	0	1	0	0
EFNB2	0	0	1	0	0
ARHGEF7	0	0	1	0	0
LAMP1	0	0	1	1	0
ARHGEF40	0	0	1	0	0
AL136419.3	0	0	1	0	0
AL133304.3	0	0	1	0	0
TRIM9	0	0	1	0	0
AL358334.4	0	0	1	0	0
SOCS4	0	0	1	0	0
FBXO34	0	0	1	1	0
AL359317.1	0	0	1	0	0
GALNT16	0	0	1	0	0
IRF2BPL	0	0	1	1	0
FOXN3	0	0	1	0	0
CLMN	0	0	1	0	0
CYFIP1	0	0	1	0	0
AC055874.1	0	0	1	0	0
RYR3	0	0	1	0	0
AC010809.1	0	0	1	0	0
INO80	0	0	1	1	0
OIP5	0	0	1	0	0
PDIA3	0	0	1	1	0
AC073941.1	0	0	1	0	0
PRTG	0	0	1	0	0
AC087482.1	0	0	1	0	0
RPLP1	0	0	1	0	0
HEXA	0	0	1	0	0
CPEB1	0	0	1	0	0
BTBD1	0	0	1	1	0
ZNF592	0	0	1	0	0
KLHL25	0	0	1	0	0
DET1	0	0	1	0	0
LINC02207	0	0	1	0	0
ARRDC4	0	0	1	0	0
SYNM	0	0	1	0	1
ADAMTS17	0	0	1	0	0
AC027020.2	0	0	1	0	0
SRRM2	0	0	1	1	0
CLUAP1	0	0	1	0	0
RBFOX1	0	0	1	0	0
USP7	0	0	1	0	0
CRYM	0	0	1	0	0
GGA2	0	0	1	0	0
MT1M	0	0	1	0	0
MT1X	0	0	1	0	0
C16orf95	0	0	1	0	0
DLG4	0	0	1	0	0
SAT2	0	0	1	0	0
ULK2	0	0	1	0	0
PHF12	0	0	1	1	0
AC243829.1	0	0	1	0	0
RAPGEFL1	0	0	1	0	0
FKBP10	0	0	1	0	0
RAB5C	0	0	1	0	0
CNTNAP1	0	0	1	0	0
DHX8	0	0	1	0	0
AC005670.3	0	0	1	0	0
CUEDC1	0	0	1	0	0
RNFT1	0	0	1	1	0
WIPI1	0	0	1	0	0
LINC02097	0	0	1	0	0
SLC9A3R1	0	0	1	0	0
GGA3	0	0	1	0	0
SPIRE1	0	0	1	0	0
FHOD3	0	0	1	0	0
KIAA1328	0	0	1	0	0
CELF4	0	0	1	0	0
AC009899.1	0	0	1	0	0
SETBP1	0	0	1	0	0
SLC14A2	0	0	1	0	0
DIPK1C	0	0	1	1	0
FSTL3	0	0	1	0	1
CBARP	0	0	1	0	0
ADAMTS10	0	0	1	0	0
OLFM2	0	0	1	0	0
CACNA1A	0	0	1	0	0
DDA1	0	0	1	0	0
PGPEP1	0	0	1	0	0
SAMD4B	0	0	1	0	0
PSMC4	0	0	1	1	0
MAP3K10	0	0	1	0	0
NUMBL	0	0	1	0	0
AXL	0	0	1	1	0
IRGQ	0	0	1	0	0
NECTIN2	0	0	1	0	0
AC007785.1	0	0	1	0	0
PIH1D1	0	0	1	0	0
LRRC4B	0	0	1	0	0
KMT5C	0	0	1	0	0
SEC23B	0	0	1	1	0
EPB41L1	0	0	1	0	0
BLCAP	0	0	1	0	0
PDE9A	0	0	1	0	0
YPEL1	0	0	1	0	0
CASTOR1	0	0	1	0	0
TBC1D10A	0	0	1	0	0
SF3A1	0	0	1	0	0
GGA1	0	0	1	0	0
ARFGAP3	0	0	1	0	0
CERK	0	0	1	1	0
TAFA5	0	0	1	0	0
FRMPD4	0	0	1	0	1
IL13RA1	0	0	1	0	1
RPL39	0	0	1	0	0
AC240274.1	0	0	1	1	1
DVL1	0	0	0	1	0
CEP104	0	0	0	1	0
VAMP3	0	0	0	1	0
ERRFI1	0	0	0	1	0
RERE	0	0	0	1	0
SLC25A33	0	0	0	1	0
CLSTN1	0	0	0	1	0
DFFA	0	0	0	1	0
SDHB	0	0	0	1	0
EIF4G3	0	0	0	1	0
USP48	0	0	0	1	0
CDC42	0	0	0	1	0
KDM1A	0	0	0	1	0
HNRNPR	0	0	0	1	0
EYA3	0	0	0	1	0
YTHDF2	0	0	0	1	0
ZCCHC17	0	0	0	1	0
BSDC1	0	0	0	1	0
C1orf216	0	0	0	1	0
THRAP3	0	0	0	1	0
LINC01137	0	0	0	1	0
AKIRIN1	0	0	0	1	0
PIK3R3	0	0	0	1	0
ELAVL4	0	0	0	1	0
ZYG11B	0	0	0	1	0
CZIB	0	0	0	1	0
TMEM59	0	0	0	1	0
MIER1	0	0	0	1	0
SERBP1	0	0	0	1	0
MIGA1	0	0	0	1	0
FUBP1	0	0	0	1	0
FNBP1L	0	0	0	1	0
STXBP3	0	0	0	1	0
KCNC4	0	0	0	1	0
LAMTOR5-AS1	0	0	0	1	0
MOV10	0	0	0	1	0
RSBN1	0	0	0	1	0
CSDE1	0	0	0	1	0
SEC22B	0	0	0	1	0
ANP32E	0	0	0	1	0
CIART	0	0	0	1	0
RPRD2	0	0	0	1	0
ARNT	0	0	0	1	0
PIP5K1A	0	0	0	1	0
ILF2	0	0	0	1	0
GATAD2B	0	0	0	1	0
SYT11	0	0	0	1	0
ETV3	0	0	0	1	0
CADM3	0	0	0	1	0
PEA15	0	0	0	1	0
SDHC	0	0	0	1	0
UHMK1	0	0	0	1	0
TMCO1	0	0	0	1	0
MPZL1	0	0	0	1	0
TIPRL	0	0	0	1	0
NME7	0	0	0	1	0
CCDC181	0	0	0	1	0
F5	0	0	0	1	0
RABGAP1L	0	0	0	1	0
EDEM3	0	0	0	1	0
RO60	0	0	0	1	0
TMEM9	0	0	0	1	0
KDM5B	0	0	0	1	0
PPP1R15B	0	0	0	1	0
MDM4	0	0	0	1	0
LRRN2	0	0	0	1	0
ELK4	0	0	0	1	0
MAPKAPK2	0	0	0	1	0
FLVCR1	0	0	0	1	0
MARK1	0	0	0	1	0
MARC2	0	0	0	1	0
BROX	0	0	0	1	0
AL392172.1	0	0	0	1	0
CNIH3	0	0	0	1	0
SDE2	0	0	0	1	0
H3F3A	0	0	0	1	0
ACBD3	0	0	0	1	0
EGLN1	0	0	0	1	0
ARID4B	0	0	0	1	0
GGPS1	0	0	0	1	0
DESI2	0	0	0	1	0
HNRNPU	0	0	0	1	0
ZNF496	0	0	0	1	0
EIPR1	0	0	0	1	0
ADAM17	0	0	0	1	0
YWHAQ	0	0	0	1	0
ODC1	0	0	0	1	0
ROCK2	0	0	0	1	0
E2F6	0	0	0	1	0
NBAS	0	0	0	1	0
PUM2	0	0	0	1	0
ATAD2B	0	0	0	1	0
PPM1G	0	0	0	1	0
NDUFAF7	0	0	0	1	0
GALM	0	0	0	1	0
SRSF7	0	0	0	1	0
MAP4K3	0	0	0	1	0
EML4	0	0	0	1	0
PSME4	0	0	0	1	0
SPTBN1	0	0	0	1	0
AC092839.1	0	0	0	1	0
VPS54	0	0	0	1	0
AAK1	0	0	0	1	0
ZNF638	0	0	0	1	0
TET3	0	0	0	1	0
LOXL3	0	0	0	1	0
KRCC1	0	0	0	1	0
REV1	0	0	0	1	0
NCK2	0	0	0	1	0
RANBP2	0	0	0	1	0
AC016745.1	0	0	0	1	0
GPR39	0	0	0	1	0
LYPD1	0	0	0	1	0
CCNT2	0	0	0	1	0
ORC4	0	0	0	1	0
MARCH7	0	0	0	1	0
AC016723.1	0	0	0	1	0
UBR3	0	0	0	1	0
GORASP2	0	0	0	1	0
HAT1	0	0	0	1	0
HNRNPA3	0	0	0	1	0
PLEKHA3	0	0	0	1	0
ORMDL1	0	0	0	1	0
SF3B1	0	0	0	1	0
C2orf69	0	0	0	1	0
ALS2	0	0	0	1	0
FZD7	0	0	0	1	0
SUMO1	0	0	0	1	0
CREB1	0	0	0	1	0
STK36	0	0	0	1	0
MRPL44	0	0	0	1	0
TRIP12	0	0	0	1	0
NCL	0	0	0	1	0
AC019130.1	0	0	0	1	0
CNTN6	0	0	0	1	0
AC034195.1	0	0	0	1	1
SETD5	0	0	0	1	0
SLC6A11	0	0	0	1	0
AC027128.1	0	0	0	1	0
MRPS25	0	0	0	1	0
TBC1D5	0	0	0	1	0
UBE2E1	0	0	0	1	0
STT3B	0	0	0	1	0
CLASP2	0	0	0	1	0
KIAA1143	0	0	0	1	0
LARS2	0	0	0	1	0
SACM1L	0	0	0	1	0
SMARCC1	0	0	0	1	0
SEMA3B	0	0	0	1	0
DCAF1	0	0	0	1	0
WDR82	0	0	0	1	0
ARF4	0	0	0	1	0
RPP14	0	0	0	1	0
MAGI1	0	0	0	1	0
MAGI1-AS1	0	0	0	1	0
SUCLG2	0	0	0	1	0
PCNP	0	0	0	1	0
ZBTB11	0	0	0	1	0
CEP97	0	0	0	1	0
SLC35A5	0	0	0	1	0
USF3	0	0	0	1	0
NAA50	0	0	0	1	0
ATP6V1A	0	0	0	1	0
GSK3B	0	0	0	1	0
KPNA1	0	0	0	1	0
ZNF148	0	0	0	1	0
RYK	0	0	0	1	0
MSL2	0	0	0	1	0
STAG1	0	0	0	1	0
AC117383.1	0	0	0	1	0
DIPK2A	0	0	0	1	0
SELENOT	0	0	0	1	0
ERICH6-AS1	0	0	0	1	0
DHX36	0	0	0	1	1
SLC33A1	0	0	0	1	0
GMPS	0	0	0	1	0
LEKR1	0	0	0	1	0
KPNA4	0	0	0	1	0
PPM1L	0	0	0	1	0
MYNN	0	0	0	1	0
PHC3	0	0	0	1	0
TTC14	0	0	0	1	0
SENP2	0	0	0	1	0
TRA2B	0	0	0	1	0
AC072022.2	0	0	0	1	1
UBXN7	0	0	0	1	0
PIGX	0	0	0	1	0
PAK2	0	0	0	1	0
FYTTD1	0	0	0	1	0
RPL35A	0	0	0	1	0
ZNF141	0	0	0	1	0
TMEM129	0	0	0	1	0
NELFA	0	0	0	1	0
NAT8L	0	0	0	1	0
OCIAD1	0	0	0	1	0
SGCB	0	0	0	1	0
POLR2B	0	0	0	1	0
SLC4A4	0	0	0	1	0
CCNI	0	0	0	1	0
HNRNPDL	0	0	0	1	0
EIF4E	0	0	0	1	0
DNAJB14	0	0	0	1	0
CISD2	0	0	0	1	0
SPRY1	0	0	0	1	0
RNF150	0	0	0	1	0
USP38	0	0	0	1	0
AC098588.3	0	0	0	1	0
NR3C2	0	0	0	1	0
ARFIP1	0	0	0	1	0
SFRP2	0	0	0	1	0
DCHS2	0	0	0	1	0
PDGFC	0	0	0	1	0
NAF1	0	0	0	1	0
CLCN3	0	0	0	1	0
GALNT7	0	0	0	1	0
WWC2	0	0	0	1	0
FAT1	0	0	0	1	0
MTMR12	0	0	0	1	0
NIPBL	0	0	0	1	0
TTC33	0	0	0	1	0
AC025171.1	0	0	0	1	0
NDUFS4	0	0	0	1	0
SNX18	0	0	0	1	0
IL6ST	0	0	0	1	0
MIER3	0	0	0	1	0
RNF180	0	0	0	1	0
TNPO1	0	0	0	1	0
TBCA	0	0	0	1	0
ARSB	0	0	0	1	0
JMY	0	0	0	1	0
CCNH	0	0	0	1	0
MEF2C	0	0	0	1	0
LYSMD3	0	0	0	1	0
FAM172A	0	0	0	1	0
FAM174A	0	0	0	1	0
PJA2	0	0	0	1	0
STARD4	0	0	0	1	0
FEM1C	0	0	0	1	0
TMED7	0	0	0	1	0
AP3S1	0	0	0	1	0
MEGF10	0	0	0	1	0
FNIP1	0	0	0	1	0
HSPA4	0	0	0	1	0
SMAD5	0	0	0	1	0
DNAJC18	0	0	0	1	0
NDFIP1	0	0	0	1	0
AC132803.1	0	0	0	1	0
RBM27	0	0	0	1	0
HMGXB3	0	0	0	1	0
G3BP1	0	0	0	1	1
SAP30L-AS1	0	0	0	1	0
TENM2	0	0	0	1	1
PANK3	0	0	0	1	0
FBXW11	0	0	0	1	0
ATP6V0E1	0	0	0	1	0
NSD1	0	0	0	1	0
FAM153CP	0	0	0	1	0
MGAT1	0	0	0	1	0
ELOVL2	0	0	0	1	0
DEK	0	0	0	1	0
ID4	0	0	0	1	0
CDKAL1	0	0	0	1	0
HCG17	0	0	0	1	0
HCG25	0	0	0	1	0
TAPBP	0	0	0	1	0
ILRUN	0	0	0	1	0
ANKS1A	0	0	0	1	0
PPARD	0	0	0	1	0
KCTD20	0	0	0	1	0
STK38	0	0	0	1	0
PIM1	0	0	0	1	1
NFYA	0	0	0	1	0
XPO5	0	0	0	1	0
MRPL14	0	0	0	1	0
ICK	0	0	0	1	0
PHIP	0	0	0	1	0
HMGN3	0	0	0	1	0
IBTK	0	0	0	1	0
UBE3D	0	0	0	1	0
PRSS35	0	0	0	1	0
SNAP91	0	0	0	1	0
CYB5R4	0	0	0	1	0
ZNF292	0	0	0	1	0
PNISR	0	0	0	1	0
ATG5	0	0	0	1	0
FIG4	0	0	0	1	0
CEP85L	0	0	0	1	0
AL450332.1	0	0	0	1	0
AL365259.1	0	0	0	1	0
HEY2	0	0	0	1	0
HINT3	0	0	0	1	0
RNF146	0	0	0	1	0
TBPL1	0	0	0	1	0
PDE7B	0	0	0	1	0
IL20RA	0	0	0	1	0
PLAGL1	0	0	0	1	0
PPIL4	0	0	0	1	0
PHF10	0	0	0	1	0
WIPI2	0	0	0	1	0
TNRC18	0	0	0	1	0
RNF216	0	0	0	1	0
AC073343.2	0	0	0	1	0
TMEM106B	0	0	0	1	0
SP4	0	0	0	1	0
HNRNPA2B1	0	0	0	1	0
TAX1BP1	0	0	0	1	0
AQP1	0	0	0	1	0
ADCYAP1R1	0	0	0	1	0
FKBP9	0	0	0	1	0
STARD3NL	0	0	0	1	0
RALA	0	0	0	1	0
H2AFV	0	0	0	1	0
ZNF713	0	0	0	1	0
CRCP	0	0	0	1	0
PHTF2	0	0	0	1	0
DMTF1	0	0	0	1	0
TMEM243	0	0	0	1	0
CYP51A1	0	0	0	1	0
CDK6	0	0	0	1	0
AP4M1	0	0	0	1	0
KMT2E	0	0	0	1	0
SYPL1	0	0	0	1	0
DLD	0	0	0	1	0
THAP5	0	0	0	1	0
UBE2H	0	0	0	1	0
CEP41	0	0	0	1	0
CREB3L2	0	0	0	1	0
BRAF	0	0	0	1	0
TCAF1	0	0	0	1	0
NUB1	0	0	0	1	0
NCAPG2	0	0	0	1	0
ERICH1	0	0	0	1	1
AGPAT5	0	0	0	1	0
MICU3	0	0	0	1	0
KCTD9	0	0	0	1	0
EPHX2	0	0	0	1	0
FBXO16	0	0	0	1	0
SARAF	0	0	0	1	0
LEPROTL1	0	0	0	1	0
TACC1	0	0	0	1	0
KAT6A	0	0	0	1	0
UBE2V2	0	0	0	1	0
RB1CC1	0	0	0	1	0
IMPAD1	0	0	0	1	0
FAM110B	0	0	0	1	0
SDCBP	0	0	0	1	0
SLC25A32	0	0	0	1	0
TAF2	0	0	0	1	0
TMEM65	0	0	0	1	0
RNF139	0	0	0	1	0
TATDN1	0	0	0	1	0
CCDC26	0	0	0	1	0
ASAP1	0	0	0	1	0
AL162411.1	0	0	0	1	0
ZDHHC21	0	0	0	1	0
SNAPC3	0	0	0	1	0
RRAGA	0	0	0	1	0
TOPORS	0	0	0	1	0
DNAJA1	0	0	0	1	0
MYORG	0	0	0	1	0
NPR2	0	0	0	1	0
LERFS	0	0	0	1	0
APBA1	0	0	0	1	0
HNRNPK	0	0	0	1	0
FAM120AOS	0	0	0	1	0
TGFBR1	0	0	0	1	0
TMEM38B	0	0	0	1	0
AL807761.4	0	0	0	1	0
RAD23B	0	0	0	1	0
TMEM245	0	0	0	1	0
MUSK	0	0	0	1	0
RC3H2	0	0	0	1	0
HSPA5	0	0	0	1	0
GAPVD1	0	0	0	1	0
SET	0	0	0	1	0
ABL1	0	0	0	1	0
NUP214	0	0	0	1	0
DDX31	0	0	0	1	0
GTF3C4	0	0	0	1	0
SURF4	0	0	0	1	0
VAV2	0	0	0	1	0
RABL6	0	0	0	1	0
KIN	0	0	0	1	0
FRMD4A	0	0	0	1	0
AC044781.1	0	0	0	1	0
BMI1	0	0	0	1	0
RAB18	0	0	0	1	0
BAMBI	0	0	0	1	1
EPC1	0	0	0	1	0
ITGB1	0	0	0	1	0
CREM	0	0	0	1	0
FZD8	0	0	0	1	0
DEPP1	0	0	0	1	0
SIRT1	0	0	0	1	0
PBLD	0	0	0	1	0
TET1	0	0	0	1	0
ADK	0	0	0	1	0
CCSER2	0	0	0	1	0
ATAD1	0	0	0	1	0
TNKS2	0	0	0	1	0
TBC1D12	0	0	0	1	0
DPCD	0	0	0	1	0
SLK	0	0	0	1	0
MXI1	0	0	0	1	0
SMC3	0	0	0	1	0
BBIP1	0	0	0	1	0
SHOC2	0	0	0	1	0
PDZD8	0	0	0	1	0
IKZF5	0	0	0	1	0
PPP2R2D	0	0	0	1	0
INPP5A	0	0	0	1	0
PIDD1	0	0	0	1	0
NUP98	0	0	0	1	0
TMEM9B	0	0	0	1	0
IPO7	0	0	0	1	0
EIF4G2	0	0	0	1	0
ZBED5	0	0	0	1	0
USP47	0	0	0	1	0
SPON1	0	0	0	1	0
COPB1	0	0	0	1	0
NUCB2	0	0	0	1	0
LUZP2	0	0	0	1	0
CCDC34	0	0	0	1	0
QSER1	0	0	0	1	0
CAPRIN1	0	0	0	1	0
AC021723.2	0	0	0	1	0
TSPAN18	0	0	0	1	0
CRY2	0	0	0	1	0
AC127035.1	0	0	0	1	0
PTPRJ	0	0	0	1	0
ATL3	0	0	0	1	0
CCDC88B	0	0	0	1	0
SYVN1	0	0	0	1	0
B4GAT1	0	0	0	1	0
KDM2A	0	0	0	1	0
KMT5B	0	0	0	1	0
PPP6R3	0	0	0	1	0
SHANK2	0	0	0	1	1
UVRAG	0	0	0	1	0
ACER3	0	0	0	1	0
BIRC2	0	0	0	1	0
PDGFD	0	0	0	1	0
AASDHPPT	0	0	0	1	0
ACAT1	0	0	0	1	0
SIK3	0	0	0	1	0
KMT2A	0	0	0	1	0
BCL9L	0	0	0	1	0
SC5D	0	0	0	1	0
MIR100HG	0	0	0	1	0
MSANTD2	0	0	0	1	0
CCDC15	0	0	0	1	0
PKNOX2	0	0	0	1	0
AP000842.2	0	0	0	1	0
FAM118B	0	0	0	1	0
SRPRA	0	0	0	1	0
APLP2	0	0	0	1	0
WNK1	0	0	0	1	0
AC008115.2	0	0	0	1	1
PDE3A	0	0	0	1	0
FGFR1OP2	0	0	0	1	0
MED21	0	0	0	1	0
STK38L	0	0	0	1	0
ALG10B	0	0	0	1	0
GXYLT1	0	0	0	1	0
ARID2	0	0	0	1	0
SCAF11	0	0	0	1	0
MCRS1	0	0	0	1	0
ATF1	0	0	0	1	0
CSAD	0	0	0	1	0
CALCOCO1	0	0	0	1	0
LEMD3	0	0	0	1	0
TMEM19	0	0	0	1	0
RAB21	0	0	0	1	0
NAP1L1	0	0	0	1	0
DUSP6	0	0	0	1	0
UBE2N	0	0	0	1	0
ELK3	0	0	0	1	0
CDK17	0	0	0	1	0
CHST11	0	0	0	1	0
WASHC4	0	0	0	1	0
C12orf75	0	0	0	1	0
CRY1	0	0	0	1	0
ISCU	0	0	0	1	0
PPTC7	0	0	0	1	0
ACAD10	0	0	0	1	0
PTPN11	0	0	0	1	0
MLEC	0	0	0	1	0
SPPL3	0	0	0	1	0
KDM2B-DT	0	0	0	1	0
RSRC2	0	0	0	1	0
BRI3BP	0	0	0	1	0
TMEM132B	0	0	0	1	0
ZNF84	0	0	0	1	0
ZNF891	0	0	0	1	0
ZMYM2	0	0	0	1	0
LINC00621	0	0	0	1	0
CDK8	0	0	0	1	0
WASF3	0	0	0	1	0
WASF3-AS1	0	0	0	1	0
USP12	0	0	0	1	0
PDS5B	0	0	0	1	0
SUPT20H	0	0	0	1	0
VWA8	0	0	0	1	0
FBXL3	0	0	0	1	0
EDNRB	0	0	0	1	0
PCCA	0	0	0	1	0
ING1	0	0	0	1	0
ANKRD10	0	0	0	1	0
SOX1-OT	0	0	0	1	0
ZNF219	0	0	0	1	0
SALL2	0	0	0	1	0
RBM23	0	0	0	1	0
PABPN1	0	0	0	1	0
HECTD1	0	0	0	1	0
HEATR5A	0	0	0	1	0
EAPP	0	0	0	1	0
SNX6	0	0	0	1	0
PSMA6	0	0	0	1	0
BRMS1L	0	0	0	1	0
MBIP	0	0	0	1	0
PNN	0	0	0	1	0
MIA2	0	0	0	1	0
KLHL28	0	0	0	1	0
SOS2	0	0	0	1	0
STYX	0	0	0	1	0
DDHD1	0	0	0	1	0
CGRRF1	0	0	0	1	0
EXOC5	0	0	0	1	0
AP5M1	0	0	0	1	0
NAA30	0	0	0	1	0
JKAMP	0	0	0	1	0
DHRS7	0	0	0	1	0
MNAT1	0	0	0	1	0
PPP2R5E	0	0	0	1	0
RDH11	0	0	0	1	0
ERH	0	0	0	1	0
IFT43	0	0	0	1	0
VASH1	0	0	0	1	0
CIPC	0	0	0	1	0
GTF2A1	0	0	0	1	0
PPP4R3A	0	0	0	1	0
SERPINA3	0	0	0	1	1
CCDC85C	0	0	0	1	0
YY1	0	0	0	1	0
RCOR1	0	0	0	1	0
NIPA2	0	0	0	1	0
ZNF770	0	0	0	1	0
CHP1	0	0	0	1	0
COPS2	0	0	0	1	0
GALK2	0	0	0	1	0
GABPB1-IT1	0	0	0	1	0
SPPL2A	0	0	0	1	0
AP4E1	0	0	0	1	0
RSL24D1	0	0	0	1	0
PYGO1	0	0	0	1	0
TCF12	0	0	0	1	0
BNIP2	0	0	0	1	0
CA12	0	0	0	1	0
PPIB	0	0	0	1	0
CLPX	0	0	0	1	0
DPP8	0	0	0	1	0
INTS14	0	0	0	1	0
MAP2K1	0	0	0	1	0
FEM1B	0	0	0	1	0
ARIH1	0	0	0	1	0
MORF4L1	0	0	0	1	0
ZFAND6	0	0	0	1	0
SAXO2	0	0	0	1	0
SLC28A1	0	0	0	1	0
ZNF710	0	0	0	1	0
FURIN	0	0	0	1	0
LINC01578	0	0	0	1	0
CHD2	0	0	0	1	0
CRAMP1	0	0	0	1	0
RNPS1	0	0	0	1	0
FLYWCH2	0	0	0	1	0
TIGD7	0	0	0	1	0
C16orf72	0	0	0	1	0
BFAR	0	0	0	1	0
RBBP6	0	0	0	1	0
RABEP2	0	0	0	1	0
FUS	0	0	0	1	0
ZNF720	0	0	0	1	0
C16orf87	0	0	0	1	0
N4BP1	0	0	0	1	0
BRD7	0	0	0	1	0
AMFR	0	0	0	1	0
NUDT21	0	0	0	1	0
HERPUD1	0	0	0	1	0
RSPRY1	0	0	0	1	0
CNOT1	0	0	0	1	0
SF3B3	0	0	0	1	0
IST1	0	0	0	1	0
CDYL2	0	0	0	1	0
ATMIN	0	0	0	1	0
KLHL36	0	0	0	1	0
ZDHHC7	0	0	0	1	0
YWHAE	0	0	0	1	0
METTL16	0	0	0	1	0
PAFAH1B1	0	0	0	1	0
ASPA	0	0	0	1	0
UBE2G1	0	0	0	1	0
RABEP1	0	0	0	1	0
MED31	0	0	0	1	0
MAP2K4	0	0	0	1	0
FAM222B	0	0	0	1	0
CRLF3	0	0	0	1	0
NF1	0	0	0	1	0
ZNF207	0	0	0	1	0
AP2B1	0	0	0	1	0
ACACA	0	0	0	1	0
ARHGAP23	0	0	0	1	0
LASP1	0	0	0	1	0
MED1	0	0	0	1	0
P3H4	0	0	0	1	0
STAT5A	0	0	0	1	0
RETREG3	0	0	0	1	0
UBE2Z	0	0	0	1	0
SPOP	0	0	0	1	0
LRRC59	0	0	0	1	0
MSI2	0	0	0	1	0
DHX40	0	0	0	1	0
USP32	0	0	0	1	0
APPBP2	0	0	0	1	0
PPM1D	0	0	0	1	0
SMURF2	0	0	0	1	0
HELZ	0	0	0	1	0
AMZ2	0	0	0	1	0
PRKAR1A	0	0	0	1	0
GALK1	0	0	0	1	0
EXOC7	0	0	0	1	0
USP36	0	0	0	1	0
CSNK1D	0	0	0	1	0
PTPRM	0	0	0	1	0
RAB12	0	0	0	1	0
NDUFV2	0	0	0	1	0
ROCK1	0	0	0	1	0
ESCO1	0	0	0	1	0
MIB1	0	0	0	1	0
AC010754.1	0	0	0	1	0
SS18	0	0	0	1	0
ZNF24	0	0	0	1	0
PHLPP1	0	0	0	1	0
SOCS6	0	0	0	1	0
PTBP1	0	0	0	1	1
MOB3A	0	0	0	1	0
MFSD12	0	0	0	1	0
PTPRS	0	0	0	1	1
SAFB2	0	0	0	1	0
ZNF426	0	0	0	1	0
ZNF846	0	0	0	1	0
ZNF709	0	0	0	1	0
SLC35E1	0	0	0	1	0
MED26	0	0	0	1	0
KLHL26	0	0	0	1	0
ZNF506	0	0	0	1	0
LSM14A	0	0	0	1	0
KIAA0355	0	0	0	1	0
HPN-AS1	0	0	0	1	0
ZNF382	0	0	0	1	0
ZNF571	0	0	0	1	0
ZNF573	0	0	0	1	0
SELENOW	0	0	0	1	0
NR1H2	0	0	0	1	0
ZNF432	0	0	0	1	0
ZNF761	0	0	0	1	0
ZSCAN5A	0	0	0	1	0
ZNF582	0	0	0	1	0
ZNF805	0	0	0	1	0
ZNF772	0	0	0	1	0
ZNF587	0	0	0	1	0
CSNK2A1	0	0	0	1	0
PTPRA	0	0	0	1	0
ATRN	0	0	0	1	0
PRNP	0	0	0	1	0
SPTLC3	0	0	0	1	0
POLR3F	0	0	0	1	0
XRN2	0	0	0	1	0
MAPRE1	0	0	0	1	0
NCOA6	0	0	0	1	0
UQCC1	0	0	0	1	0
ERGIC3	0	0	0	1	0
RBM12	0	0	0	1	0
NORAD	0	0	0	1	0
AAR2	0	0	0	1	0
DLGAP4	0	0	0	1	0
TOP1	0	0	0	1	0
SERINC3	0	0	0	1	0
NCOA3	0	0	0	1	0
RNF114	0	0	0	1	0
RTF2	0	0	0	1	0
GNAS	0	0	0	1	0
DIDO1	0	0	0	1	0
KCNQ2	0	0	0	1	0
LINC02246	0	0	0	1	0
NRIP1	0	0	0	1	0
BACH1	0	0	0	1	0
SCAF4	0	0	0	1	0
DYRK1A	0	0	0	1	0
DGCR9	0	0	0	1	0
UBE2L3	0	0	0	1	0
MAPK1	0	0	0	1	0
SMARCB1	0	0	0	1	0
CCDC117	0	0	0	1	0
MORC2	0	0	0	1	0
RBFOX2	0	0	0	1	0
CSNK1E	0	0	0	1	0
MRTFA	0	0	0	1	0
EP300	0	0	0	1	0
SREBF2	0	0	0	1	0
NDUFA6-DT	0	0	0	1	0
ATXN10	0	0	0	1	0
DHRSX	0	0	0	1	0
MSL3	0	0	0	1	0
EIF1AX	0	0	0	1	0
RPS6KA3	0	0	0	1	1
APOO	0	0	0	1	0
KLHL15	0	0	0	1	0
TMEM47	0	0	0	1	0
USP9X	0	0	0	1	0
CHST7	0	0	0	1	0
GPR173	0	0	0	1	0
TSPYL2	0	0	0	1	1
HUWE1	0	0	0	1	0
LINC01278	0	0	0	1	0
ARHGEF9	0	0	0	1	0
FTX	0	0	0	1	0
ATRX	0	0	0	1	0
BRWD3	0	0	0	1	0
HNRNPH2	0	0	0	1	0
ARMCX3	0	0	0	1	0
ARMCX5-GPRASP2	0	0	0	1	0
RHOXF1-AS1	0	0	0	1	0
STAG2	0	0	0	1	0
MMGT1	0	0	0	1	0
FMR1	0	0	0	1	0
CD99L2	0	0	0	1	0
MECP2	0	0	0	1	0
ATP6AP1	0	0	0	1	0
AL592183.1	0	0	0	1	0
MXRA8	0	0	0	0	1
MIR34AHG	0	0	0	0	1
H6PD	0	0	0	0	1
SPSB1	0	0	0	0	1
DHRS3	0	0	0	0	1
KAZN	0	0	0	0	1
IGSF21	0	0	0	0	1
AL031280.1	0	0	0	0	1
AL360012.1	0	0	0	0	1
SDC3	0	0	0	0	1
TMEM35B	0	0	0	0	1
KCNQ4	0	0	0	0	1
STIL	0	0	0	0	1
GADD45A	0	0	0	0	1
NEXN	0	0	0	0	1
AC103591.3	0	0	0	0	1
LINC01362	0	0	0	0	1
CLCA4-AS1	0	0	0	0	1
GBP2	0	0	0	0	1
PALMD	0	0	0	0	1
KIAA1324	0	0	0	0	1
SARS	0	0	0	0	1
PSRC1	0	0	0	0	1
AHCYL1	0	0	0	0	1
ATP1A1	0	0	0	0	1
EFNA1	0	0	0	0	1
THBS3	0	0	0	0	1
AL353807.5	0	0	0	0	1
LMNA	0	0	0	0	1
IFI16	0	0	0	0	1
LMOD1	0	0	0	0	1
PPP1R12B	0	0	0	0	1
BTG2	0	0	0	0	1
TRAF5	0	0	0	0	1
ITPKB-AS1	0	0	0	0	1
TRIM11	0	0	0	0	1
LINC01354	0	0	0	0	1
GPR137B	0	0	0	0	1
GPN1	0	0	0	0	1
FOSL2	0	0	0	0	1
AC104695.4	0	0	0	0	1
CALM2	0	0	0	0	1
NRXN1	0	0	0	0	1
AC068725.1	0	0	0	0	1
CFAP36	0	0	0	0	1
AC011306.1	0	0	0	0	1
DYSF	0	0	0	0	1
ATOH8	0	0	0	0	1
SNRNP200	0	0	0	0	1
ST6GAL2	0	0	0	0	1
AC012447.1	0	0	0	0	1
MYO7B	0	0	0	0	1
POLR2D	0	0	0	0	1
CXCR4	0	0	0	0	1
AC016766.1	0	0	0	0	1
COBLL1	0	0	0	0	1
SCN1A	0	0	0	0	1
INPP1	0	0	0	0	1
ICA1L	0	0	0	0	1
SNHG31	0	0	0	0	1
CHPF	0	0	0	0	1
KCNE4	0	0	0	0	1
SCG2	0	0	0	0	1
DOCK10	0	0	0	0	1
AC009950.1	0	0	0	0	1
EFHD1	0	0	0	0	1
DGKD	0	0	0	0	1
ACKR3	0	0	0	0	1
D2HGDH	0	0	0	0	1
SUMF1	0	0	0	0	1
BHLHE40	0	0	0	0	1
RFTN1	0	0	0	0	1
KCNH8	0	0	0	0	1
TGFBR2	0	0	0	0	1
LTF	0	0	0	0	1
LRRC2	0	0	0	0	1
KIF9	0	0	0	0	1
IL17RB	0	0	0	0	1
FLNB	0	0	0	0	1
PROK2	0	0	0	0	1
ABHD10	0	0	0	0	1
SEMA5B	0	0	0	0	1
PLSCR1	0	0	0	0	1
CP	0	0	0	0	1
LINC02006	0	0	0	0	1
LINC00880	0	0	0	0	1
LINC00881	0	0	0	0	1
CCNL1	0	0	0	0	1
NMD3	0	0	0	0	1
AC108734.4	0	0	0	0	1
MCF2L2	0	0	0	0	1
AC112907.1	0	0	0	0	1
RTP1	0	0	0	0	1
AC072022.1	0	0	0	0	1
MYL5	0	0	0	0	1
ART3	0	0	0	0	1
PRKG2	0	0	0	0	1
SNCA	0	0	0	0	1
CFI	0	0	0	0	1
SEC24D	0	0	0	0	1
NDNF	0	0	0	0	1
MMAA	0	0	0	0	1
AC079298.3	0	0	0	0	1
AC099343.4	0	0	0	0	1
LRP2BP	0	0	0	0	1
OSMR	0	0	0	0	1
ADAMTS6	0	0	0	0	1
LINC02198	0	0	0	0	1
GTF2H2	0	0	0	0	1
PCSK1	0	0	0	0	1
PCDHA9	0	0	0	0	1
PCDHGC3	0	0	0	0	1
EBF1	0	0	0	0	1
AC138956.1	0	0	0	0	1
MXD3	0	0	0	0	1
GFPT2	0	0	0	0	1
HULC	0	0	0	0	1
HIST1H4C	0	0	0	0	1
HLA-E	0	0	0	0	1
RING1	0	0	0	0	1
SRSF3	0	0	0	0	1
MTCH1	0	0	0	0	1
SLC35B2	0	0	0	0	1
ENPP4	0	0	0	0	1
PTCHD4	0	0	0	0	1
AC019205.1	0	0	0	0	1
ORC3	0	0	0	0	1
SLC16A10	0	0	0	0	1
REV3L	0	0	0	0	1
SLC35F1	0	0	0	0	1
AL096854.1	0	0	0	0	1
ARHGAP18	0	0	0	0	1
SAMD3	0	0	0	0	1
CCN2	0	0	0	0	1
AHI1	0	0	0	0	1
MTHFD1L	0	0	0	0	1
WTAP	0	0	0	0	1
Z97205.2	0	0	0	0	1
IQCE	0	0	0	0	1
SDK1	0	0	0	0	1
ACTB	0	0	0	0	1
AHR	0	0	0	0	1
CYCS	0	0	0	0	1
WIPF3	0	0	0	0	1
TNS3	0	0	0	0	1
AC005999.2	0	0	0	0	1
PHKG1	0	0	0	0	1
LINC00174	0	0	0	0	1
HGF	0	0	0	0	1
CPSF4	0	0	0	0	1
LAMTOR4	0	0	0	0	1
NAMPT	0	0	0	0	1
PRKAR2B	0	0	0	0	1
AC006387.1	0	0	0	0	1
LRGUK	0	0	0	0	1
DGKI	0	0	0	0	1
AC006452.1	0	0	0	0	1
FAM66E	0	0	0	0	1
AC068587.4	0	0	0	0	1
GFRA2	0	0	0	0	1
SLC39A14	0	0	0	0	1
PKIA-AS1	0	0	0	0	1
AC011773.4	0	0	0	0	1
UQCRB	0	0	0	0	1
MATN2	0	0	0	0	1
TNFRSF11B	0	0	0	0	1
PCAT1	0	0	0	0	1
ST3GAL1	0	0	0	0	1
BNC2	0	0	0	0	1
AL162725.2	0	0	0	0	1
DCAF12	0	0	0	0	1
FBXO10	0	0	0	0	1
ANKRD20A4	0	0	0	0	1
SMC5	0	0	0	0	1
LINC01504	0	0	0	0	1
ZFAND5	0	0	0	0	1
SPTLC1	0	0	0	0	1
GSN	0	0	0	0	1
STOM	0	0	0	0	1
SPTAN1	0	0	0	0	1
ENDOG	0	0	0	0	1
IER5L	0	0	0	0	1
ASS1	0	0	0	0	1
PPP1R26	0	0	0	0	1
PNPLA7	0	0	0	0	1
ASB13	0	0	0	0	1
PFKFB3	0	0	0	0	1
KIAA1217	0	0	0	0	1
ZEB1-AS1	0	0	0	0	1
ZNF248	0	0	0	0	1
RASGEF1A	0	0	0	0	1
SLC16A9	0	0	0	0	1
CHST3	0	0	0	0	1
MYOF	0	0	0	0	1
PLCE1	0	0	0	0	1
PLCE1-AS1	0	0	0	0	1
SORBS1	0	0	0	0	1
HOGA1	0	0	0	0	1
AVPI1	0	0	0	0	1
AL137025.1	0	0	0	0	1
CPXM2	0	0	0	0	1
AC136475.1	0	0	0	0	1
EPS8L2	0	0	0	0	1
APLNR	0	0	0	0	1
DDB1	0	0	0	0	1
FADS3	0	0	0	0	1
VEGFB	0	0	0	0	1
FAM168A	0	0	0	0	1
PGM2L1	0	0	0	0	1
GDPD5	0	0	0	0	1
PAK1	0	0	0	0	1
MRE11	0	0	0	0	1
PIWIL4	0	0	0	0	1
BACE1-AS	0	0	0	0	1
HEPACAM	0	0	0	0	1
GAU1	0	0	0	0	1
C1S	0	0	0	0	1
ETV6	0	0	0	0	1
RERGL	0	0	0	0	1
DDX11	0	0	0	0	1
AC024257.1	0	0	0	0	1
ASIC1	0	0	0	0	1
NR4A1	0	0	0	0	1
AC068888.1	0	0	0	0	1
ESYT1	0	0	0	0	1
SLC16A7	0	0	0	0	1
AC009522.1	0	0	0	0	1
NDUFA12	0	0	0	0	1
AC068643.1	0	0	0	0	1
C12orf42	0	0	0	0	1
NFYB	0	0	0	0	1
TXNRD1	0	0	0	0	1
RASAL1	0	0	0	0	1
TESC	0	0	0	0	1
WDR66	0	0	0	0	1
MPHOSPH8	0	0	0	0	1
LINC02340	0	0	0	0	1
KBTBD7	0	0	0	0	1
ITM2B	0	0	0	0	1
STK24	0	0	0	0	1
FAM155A	0	0	0	0	1
COL4A1	0	0	0	0	1
COL4A2	0	0	0	0	1
RAB20	0	0	0	0	1
DAD1	0	0	0	0	1
MMP14	0	0	0	0	1
RNF212B	0	0	0	0	1
LINC02327	0	0	0	0	1
LINC02326	0	0	0	0	1
PLEKHG3	0	0	0	0	1
ABCD4	0	0	0	0	1
AL691403.1	0	0	0	0	1
FOS	0	0	0	0	1
AC007686.4	0	0	0	0	1
TMEM63C	0	0	0	0	1
AL162171.3	0	0	0	0	1
UNC79	0	0	0	0	1
GSKIP	0	0	0	0	1
BEGAIN	0	0	0	0	1
CRIP2	0	0	0	0	1
AC010809.2	0	0	0	0	1
AC013652.1	0	0	0	0	1
SLC28A2	0	0	0	0	1
AC009654.1	0	0	0	0	1
AC037433.1	0	0	0	0	1
SMAD6	0	0	0	0	1
MYO9A	0	0	0	0	1
AC022872.1	0	0	0	0	1
GRAMD2A	0	0	0	0	1
CPLX3	0	0	0	0	1
FAM219B	0	0	0	0	1
AP3B2	0	0	0	0	1
CRTC3-AS1	0	0	0	0	1
SNRNP25	0	0	0	0	1
JMJD8	0	0	0	0	1
PKD1	0	0	0	0	1
E4F1	0	0	0	0	1
VASN	0	0	0	0	1
CDIP1	0	0	0	0	1
CIITA	0	0	0	0	1
LITAF	0	0	0	0	1
PDXDC1	0	0	0	0	1
KNOP1	0	0	0	0	1
ATP2A1	0	0	0	0	1
AC009093.2	0	0	0	0	1
MVP	0	0	0	0	1
KCTD13	0	0	0	0	1
CPNE2	0	0	0	0	1
AC092131.1	0	0	0	0	1
AC009163.1	0	0	0	0	1
WWOX	0	0	0	0	1
AC027279.1	0	0	0	0	1
TAF1C	0	0	0	0	1
SLC7A5	0	0	0	0	1
SLC43A2	0	0	0	0	1
NDEL1	0	0	0	0	1
NTN1	0	0	0	0	1
GAS7	0	0	0	0	1
CCDC144A	0	0	0	0	1
SHMT1	0	0	0	0	1
AC007923.4	0	0	0	0	1
CCL2	0	0	0	0	1
MMP28	0	0	0	0	1
MRM1	0	0	0	0	1
NT5C3B	0	0	0	0	1
NFE2L1	0	0	0	0	1
CALCOCO2	0	0	0	0	1
TOB1-AS1	0	0	0	0	1
PRR11	0	0	0	0	1
SAP30BP	0	0	0	0	1
H3F3B	0	0	0	0	1
SEPTIN9	0	0	0	0	1
SOCS3	0	0	0	0	1
EIF4A3	0	0	0	0	1
BAIAP2	0	0	0	0	1
AP005329.2	0	0	0	0	1
DTNA	0	0	0	0	1
DCC	0	0	0	0	1
AC006305.1	0	0	0	0	1
SHC2	0	0	0	0	1
CIRBP	0	0	0	0	1
GADD45B	0	0	0	0	1
NFIC	0	0	0	0	1
CAPS	0	0	0	0	1
MLLT1	0	0	0	0	1
C3	0	0	0	0	1
ZNF358	0	0	0	0	1
ADGRL1	0	0	0	0	1
GIPC1	0	0	0	0	1
NWD1	0	0	0	0	1
ABHD8	0	0	0	0	1
ZNF724	0	0	0	0	1
ZFP36	0	0	0	0	1
ITPKC	0	0	0	0	1
NAPA	0	0	0	0	1
ZNF83	0	0	0	0	1
DSN1	0	0	0	0	1
TTI1	0	0	0	0	1
JPH2	0	0	0	0	1
CEBPB	0	0	0	0	1
NFATC2	0	0	0	0	1
CU638689.4	0	0	0	0	1
AF130359.1	0	0	0	0	1
CHODL	0	0	0	0	1
URB1	0	0	0	0	1
EVA1C	0	0	0	0	1
CBR3	0	0	0	0	1
ZNF295-AS1	0	0	0	0	1
SLC37A1	0	0	0	0	1
IL17RA	0	0	0	0	1
AC007666.2	0	0	0	0	1
AL021393.1	0	0	0	0	1
SYN3	0	0	0	0	1
PLA2G6	0	0	0	0	1
MAFF	0	0	0	0	1
JOSD1	0	0	0	0	1
AL035681.1	0	0	0	0	1
SMC1B	0	0	0	0	1
IL3RA	0	0	0	0	1
AL807742.1	0	0	0	0	1
PDK3	0	0	0	0	1
TSPAN7	0	0	0	0	1
MSN	0	0	0	0	1
NLGN3	0	0	0	0	1
ZDHHC15	0	0	0	0	1
SRPX2	0	0	0	0	1
DCX	0	0	0	0	1
FGF13	0	0	0	0	1
LINC00894	0	0	0	0	1
FLNA	0	0	0	0	1
EMD	0	0	0	0	1
FAM3A	0	0	0	0	1
MT-CO2	0	0	0	0	1
MT-ND6	0	0	0	0	1

## Sheet: Endothelial
gene	Endothelial_Jeffries	Middle temporal gyrus_Endothelial	Putamen_Endothelial	Entorhinal cortex_Endothelial	Subventricular zone_Endothelial
CFH	1	0	0	0	0
IFI6	1	0	0	0	0
UBA6-AS1	1	0	0	0	0
TUBB2A	1	0	0	0	0
TUBA1A	1	0	0	0	0
GAPDH	1	0	0	0	0
ISG15	1	0	0	0	0
KCNT2	1	0	0	0	0
HLA-A	1	0	0	0	0
CXCL12	1	0	0	0	0
HES4	1	0	0	0	0
CD320	1	0	0	0	0
TMTC1	1	0	0	0	0
HLA-C	1	0	0	0	0
VAMP2	1	0	0	0	0
MFSD2A	1	0	0	0	0
UBB	1	0	0	0	0
HSPA8	1	0	0	0	0
BNC2	1	0	0	0	0
CA4	1	0	0	0	0
IGFBP7	1	0	0	0	0
ENG	1	0	0	0	0
RNASE1	1	0	0	0	0
SLC2A1	1	0	0	0	0
YWHAH	1	0	0	0	0
B2M	1	0	0	0	0
HLA-B	1	0	0	0	0
BSG	1	0	0	0	0
EDN3	1	0	0	0	0
SOX18	1	0	0	0	0
ID1	1	0	1	0	1
XAF1	1	0	0	0	0
RGCC	1	0	0	0	0
TPI1	1	0	0	0	0
KIAA1217	1	0	0	0	0
BASP1	1	0	0	0	0
GFAP	1	0	0	0	0
PDE10A	1	0	0	0	0
RAMP2	1	0	0	0	0
IFI27	1	0	0	0	0
RAB3A	1	0	0	0	0
GNG3	1	0	0	0	0
HEG1	1	0	0	0	0
EDF1	1	0	0	0	0
TUBB3	1	0	0	0	0
HOPX	1	0	0	0	0
MIR100HG	1	0	0	0	0
LY6E	1	0	0	0	0
PRDX5	1	0	0	0	0
NRN1	1	0	0	0	0
GSTP1	1	0	0	0	0
NRGN	1	0	0	0	0
PTPN13	1	0	0	0	0
CHSY3	1	0	0	0	0
IFIT1	1	0	0	0	0
SLC9A3R2	1	0	0	0	0
COX5A	1	0	0	0	0
MGLL	1	0	0	0	0
AURKAIP1	1	0	0	0	0
TIE1	1	0	0	0	0
SCAND1	1	0	0	0	0
ESAM	1	0	0	0	0
C9orf16	1	0	0	0	0
GNG11	1	0	0	0	0
BCAM	1	0	0	0	0
SLC38A2	1	0	0	0	0
GRID2	1	0	0	0	0
MARCKSL1	1	0	0	0	0
CNTN1	1	0	0	0	0
ARHGEF28	1	0	0	0	0
H1FX	1	0	0	0	0
CD34	1	0	0	0	0
RHOC	1	0	0	0	0
LMO2	1	0	0	0	0
EIF3G	1	0	0	0	0
TUBA4A	1	0	0	0	0
PDZRN3	1	0	0	0	0
FOXQ1	1	0	0	0	0
LAMB2	1	0	0	0	0
AP2S1	1	0	0	0	0
IRF9	1	0	0	0	0
NDUFA8	1	0	0	0	0
CD46	1	0	0	0	0
NREP	1	0	0	0	0
RRAS	1	0	0	0	0
DRAP1	1	0	0	0	0
CLEC14A	1	0	0	0	0
INPP5D	1	0	0	0	0
CHMP2A	1	0	0	0	0
EDN1	1	0	0	0	0
SRSF9	1	0	0	0	0
CACNA2D3	1	0	0	0	0
TECR	1	0	0	0	0
ARHGAP10	1	0	0	0	0
ATP5PD	1	0	0	0	0
PHLDB2	1	0	0	0	0
UNC5C	1	0	0	0	0
NFKBIA	1	0	0	0	0
DOCK5	1	0	0	0	0
COPE	1	0	0	0	0
CHST12	1	0	0	0	0
EML1	1	0	0	0	1
CACNB2	1	0	0	0	0
EPHX1	1	0	0	0	0
MAP4K2	1	0	0	0	0
ADAM15	1	0	0	0	0
SLC38A3	1	0	0	0	0
AIF1L	1	0	0	0	0
FKBP5	1	0	0	0	0
AGRN	1	0	0	0	0
CDH5	1	0	0	0	0
APOLD1	1	0	0	0	0
TNFSF10	1	0	0	0	1
GHR	1	0	0	0	0
GBP4	1	0	0	0	0
COL4A2	1	0	0	0	0
THSD4	1	0	0	0	0
HSPA1A	1	0	0	0	0
UNC5B	1	0	0	0	0
ID3	1	0	0	0	0
ALCAM	1	0	0	0	0
ZNF160	1	0	0	0	0
FOXP2	1	0	0	0	0
LSR	1	0	0	0	0
HIGD1B	1	0	0	0	0
SHFL	1	0	0	0	0
CSGALNACT1	1	0	0	0	0
L3MBTL4	1	0	0	0	0
NECTIN2	1	0	0	0	0
SLC8A1	1	0	0	0	0
ADCY4	1	0	0	0	0
GIMAP7	1	0	0	0	0
CLIC5	1	0	0	0	0
SMAD6	1	0	0	0	0
GALNT17	1	0	0	0	0
JAM3	1	0	0	0	0
KCNMA1	1	0	0	0	0
ABLIM3	1	0	0	0	0
CEMIP	1	0	0	0	0
CA2	1	0	0	0	0
SULF2	1	0	1	0	0
ZMAT3	1	0	0	0	0
EVA1B	1	0	0	0	0
AKAP12	1	0	0	0	0
ANO3	1	0	0	0	0
CYBA	1	0	0	0	0
FAM155A	1	0	0	0	0
AFF3	1	0	0	0	0
CLU	1	0	0	0	0
ISYNA1	1	0	0	0	0
SLC39A11	1	0	0	0	0
RCAN2	1	0	0	0	0
AC008014.1	1	0	0	0	0
PDE1A	1	0	0	0	0
CPLANE1	1	0	0	0	0
GPER1	1	0	0	0	0
FAM91A1	1	0	0	0	0
ROBO1	1	0	0	0	0
ADARB2	1	0	0	0	0
SLC2A3	1	0	0	0	0
LRP1B	1	0	0	0	0
PATJ	1	0	0	0	0
KAZN	1	0	0	0	0
GABRB2	1	0	0	0	0
LTBP1	1	0	0	0	0
BMPR1A	1	0	0	0	0
CERS6	1	0	0	0	0
CCDC3	1	0	0	0	0
NDUFA4L2	1	0	0	0	0
ADAMTS9	1	0	0	0	0
ANGPT2	1	0	0	0	0
MDM2	1	0	0	0	0
TRPM3	1	0	0	0	0
RYR2	1	0	0	0	0
ABCA1	1	0	0	0	0
CREM	1	0	0	0	0
PRKAG2	1	0	0	0	0
PITPNC1	1	0	0	0	0
APOD	1	0	0	0	0
PTGDS	1	0	0	0	0
PCBP3	1	0	0	0	0
PDE7B	1	0	0	0	0
ATP1B3	1	0	0	0	0
ELL2	1	0	0	0	0
FUBP1	0	1	0	0	0
NRP1	0	1	0	0	0
CDH23	0	1	0	1	0
PITPNB	0	1	0	0	0
MICU3	0	0	1	0	0
CD55	0	0	0	1	0
NPAS2	0	0	0	1	0
SH3RF3	0	0	0	1	0
THRB	0	0	0	1	0
ST3GAL6	0	0	0	1	0
SKIL	0	0	0	1	0
AC114757.1	0	0	0	1	0
CCND3	0	0	0	1	0
TRERF1	0	0	0	1	0
RAMP3	0	0	0	1	0
TUSC3	0	0	0	1	0
AF117829.1	0	0	0	1	0
RIMS2	0	0	0	1	0
CNNM2	0	0	0	1	0
IFITM2	0	0	0	1	0
DIXDC1	0	0	0	1	0
CAPRIN2	0	0	0	1	0
CCNT1	0	0	0	1	0
RPS26	0	0	0	1	0
GAS6	0	0	0	1	0
FBXO34	0	0	0	1	0
FBN1	0	0	0	1	0
AATF	0	0	0	1	0
TGM2	0	0	0	1	0
RPGR	0	0	0	1	0
JUN	0	0	0	0	1
MIR181A1HG	0	0	0	0	1
SPTBN1	0	0	0	0	1
BHLHE40	0	0	0	0	1
SLC4A7	0	0	0	0	1
KCTD8	0	0	0	0	1
SH3D19	0	0	0	0	1
LHFPL2	0	0	0	0	1
CNOT8	0	0	0	0	1
TRIM22	0	0	0	0	1
CLEC2B	0	0	0	0	1
HSP90B1	0	0	0	0	1
CMIP	0	0	0	0	1
