# Supplementary material for: Region-specific transcriptional signatures of brain aging in the absence of neuropathology at the single-cell level
Source: NPJ Aging. 2026 May 13;12(1):100. doi: 10.1038/s41514-026-00391-9 (PMC13396485; doi:10.1038/s41514-026-00391-9)
Supplement: Supplementary file 12 — SupplementaryData11_Demultiplexing_Metrics_Info [file 41514_2026_391_MOESM12_ESM.csv]

	INT_ID	BARCODE	NUM.SNPS	NUM.READS	DROPLET.TYPE	BEST.GUESS	BEST.LLK	NEXT.GUESS	NEXT.LLK	DIFF.LLK.BEST.NEXT	BEST.POSTERIOR	SNG.POSTERIOR	SNG.BEST.GUESS	SNG.BEST.LLK	SNG.NEXT.GUESS	SNG.NEXT.LLK	SNG.ONLY.POSTERIOR	DBL.BEST.GUESS	DBL.BEST.LLK	DIFF.LLK.SNG.DBL	best_id	pool_name	Sample_id	Tissue_source	Brain_region	Clinical_diagnosis	Age	Sex	donor_id	lane_num
0	0	AAACCCACAGTTGGTT-1	605	625	SNG	NHBCC-1187,NHBCC-1187,0.10	-176.83	NHBCC-1187,NHBCC-1615,0.20	-181.96	5.13	-180.0	1.0	NHBCC-1187	-176.83	NHBCC-1275	-416.16	0.0	NHBCC-1187,NHBCC-1615,0.20	-181.96	5.13	NHBCC-1187	P001	Aging080	NIMH Human Brain Collection Core	Middle temporal gyrus	Healthy	21.5	Female	NHBCC-1187	1
1	1	AAACCCATCCTCTCGA-1	307	313	DBL	NHBCC-1615,NHBCC-831,0.50	-142.79	NHBCC-831,NHBCC-1615,0.50	-142.79	0.0	1.6000000000000002e-65	1.0	NHBCC-1615	-167.93	NHBCC-831	-170.77	0.0	NHBCC-1615,NHBCC-831,0.50	-142.79	-25.13	doublet	P001	doublet	unknown	unknown	unknown	unknown	unknown	doublet	1
2	2	AAACCCATCTCGCTTG-1	158	162	SNG	NHBCC-1119,NHBCC-1119,0.10	-49.59	NHBCC-1119,NHBCC-1669,0.20	-52.78	3.19	-53.0	1.0	NHBCC-1119	-49.59	NHBCC-1669	-95.74	0.0	NHBCC-1119,NHBCC-1669,0.20	-52.78	3.19	NHBCC-1119	P001	Aging073	NIMH Human Brain Collection Core	Middle temporal gyrus	Healthy	64.3	Female	NHBCC-1119	1
3	3	AAACGAACACGGTAGA-1	49	49	SNG	NHBCC-1604,NHBCC-1604,0.10	-16.27	NHBCC-1604,NHBCC-1340,0.20	-16.08	-0.19	-20.0	1.0	NHBCC-1604	-16.27	NHBCC-1275	-23.26	0.0	NHBCC-1604,NHBCC-1340,0.20	-16.08	-0.19	NHBCC-1604	P001	Aging095	NIMH Human Brain Collection Core	Middle temporal gyrus	Healthy	27.2	Male	NHBCC-1604	1
4	4	AAACGAATCTAAACGC-1	4	4	AMB	NHBCC-1604,NHBCC-1604,0.10	-1.63	NHBCC-1669,NHBCC-1669,0.10	-3.32	1.69	-4.9	0.99	NHBCC-1604	-1.63	NHBCC-1669	-3.32	0.00747	NHBCC-1604,NHBCC-1340,0.20	-1.57	-0.05	ambiguous	P001	ambiguous	unknown	unknown	unknown	unknown	unknown	ambiguous	1
5	5	AAACGCTAGAACTCCT-1	381	403	SNG	NHBCC-1119,NHBCC-1119,0.10	-102.35	NHBCC-1119,NHBCC-1613,0.20	-116.59	14.24	-110.0	1.0	NHBCC-1119	-102.35	NHBCC-1613	-243.98	0.0	NHBCC-1119,NHBCC-1613,0.20	-116.59	14.24	NHBCC-1119	P001	Aging073	NIMH Human Brain Collection Core	Middle temporal gyrus	Healthy	64.3	Female	NHBCC-1119	1
6	6	AAACGCTAGTCAGCCC-1	338	344	SNG	NHBCC-1119,NHBCC-1119,0.10	-91.28	NHBCC-1119,NHBCC-1613,0.20	-100.26	8.98	-95.0	1.0	NHBCC-1119	-91.28	NHBCC-1613	-192.73	0.0	NHBCC-1119,NHBCC-1613,0.20	-100.26	8.98	NHBCC-1119	P001	Aging073	NIMH Human Brain Collection Core	Middle temporal gyrus	Healthy	64.3	Female	NHBCC-1119	1
7	7	AAACGCTCAGAGTAAT-1	11	11	AMB	NHBCC-1613,NHBCC-1613,0.10	-3.04	NHBCC-1669,NHBCC-1669,0.10	-4.53	1.49	-6.3	1.0	NHBCC-1613	-3.04	NHBCC-1669	-4.53	0.00183	NHBCC-1613,NHBCC-1669,0.20	-2.9	-0.14	ambiguous	P001	ambiguous	unknown	unknown	unknown	unknown	unknown	ambiguous	1
8	8	AAACGCTCAGTCAGCC-1	13	13	SNG	NHBCC-1275,NHBCC-1275,0.10	-4.73	NHBCC-1275,NHBCC-1615,0.20	-4.39	-0.34	-8.0	1.0	NHBCC-1275	-4.73	NHBCC-1615	-8.55	0.00034	NHBCC-1275,NHBCC-1615,0.20	-4.39	-0.34	NHBCC-1275	P001	unknown	unknown	unknown	unknown	unknown	unknown	unknown	1
9	9	AAACGCTGTGTCTAAC-1	86	86	SNG	NHBCC-831,NHBCC-831,0.10	-26.94	NHBCC-831,NHBCC-1556,0.20	-25.99	-0.94	-30.0	1.0	NHBCC-831	-26.94	NHBCC-1615	-53.54	0.0	NHBCC-831,NHBCC-1556,0.20	-25.99	-0.94	NHBCC-831	P001	Aging069	NIMH Human Brain Collection Core	Middle temporal gyrus	Healthy	85.2	Male	NHBCC-831	1
10	10	AAACGCTTCAAATGAG-1	453	470	SNG	NHBCC-1615,NHBCC-1615,0.10	-121.68	NHBCC-1615,NHBCC-1275,0.20	-128.25	6.57	-120.0	1.0	NHBCC-1615	-121.68	NHBCC-1275	-304.7	0.0	NHBCC-1615,NHBCC-1275,0.20	-128.25	6.57	NHBCC-1615	P001	Aging103	NIMH Human Brain Collection Core	Middle temporal gyrus	Healthy	71.8	Female	NHBCC-1615	1
11	11	AAAGAACAGCTTACGT-1	4	4	AMB	NHBCC-2790,NHBCC-2790,0.10	-0.18	NHBCC-1340,NHBCC-1340,0.10	-0.72	0.54	-3.7	0.86	NHBCC-2790	-0.18	NHBCC-1340	-0.72	0.02725	NHBCC-2790,NHBCC-1669,0.20	-0.18	0.0	ambiguous	P001	ambiguous	unknown	unknown	unknown	unknown	unknown	ambiguous	1
12	12	AAAGAACCAAGAGAGA-1	97	98	DBL	NHBCC-831,NHBCC-2628,0.20	-33.78	NHBCC-831,NHBCC-831,0.10	-35.91	2.14	1.7e-18	1.0	NHBCC-831	-35.91	NHBCC-1669	-72.15	0.0	NHBCC-831,NHBCC-2628,0.20	-33.78	-2.14	doublet	P001	doublet	unknown	unknown	unknown	unknown	unknown	doublet	1
13	13	AAAGAACCAATAGTCC-1	4	4	AMB	NHBCC-831,NHBCC-831,0.10	-0.82	NHBCC-1187,NHBCC-1187,0.10	-0.84	0.01	-4.2	0.93	NHBCC-831	-0.82	NHBCC-1187	-0.84	0.0157	NHBCC-1187,NHBCC-831,0.50	-0.68	-0.14	ambiguous	P001	ambiguous	unknown	unknown	unknown	unknown	unknown	ambiguous	1
14	14	AAAGAACCAGGTGAGT-1	18	18	AMB	NHBCC-1604,NHBCC-1604,0.10	-5.36	NHBCC-1187,NHBCC-1187,0.10	-5.9	0.54	-8.6	1.0	NHBCC-1604	-5.36	NHBCC-1187	-5.9	0.00018	NHBCC-1604,NHBCC-1187,0.40	-4.6	-0.76	ambiguous	P001	ambiguous	unknown	unknown	unknown	unknown	unknown	ambiguous	1
15	15	AAAGAACGTATGATCC-1	452	475	SNG	NHBCC-1340,NHBCC-1340,0.10	-117.5	NHBCC-1340,NHBCC-1187,0.20	-121.05	3.55	-120.0	1.0	NHBCC-1340	-117.5	NHBCC-1187	-275.66	0.0	NHBCC-1340,NHBCC-1187,0.20	-121.05	3.55	NHBCC-1340	P001	Aging088	NIMH Human Brain Collection Core	Middle temporal gyrus	Healthy	26.2	Female	NHBCC-1340	1
16	16	AAAGAACTCCGATAGT-1	41	41	DBL	NHBCC-1613,NHBCC-2790,0.40	-14.97	NHBCC-1613,NHBCC-2790,0.30	-15.01	0.04	2.5e-10	1.0	NHBCC-1613	-17.57	NHBCC-2790	-20.9	0.0	NHBCC-1613,NHBCC-2790,0.40	-14.97	-2.6	doublet	P001	doublet	unknown	unknown	unknown	unknown	unknown	doublet	1
17	17	AAAGAACTCTAGCCAA-1	298	303	SNG	NHBCC-1615,NHBCC-1615,0.10	-74.88	NHBCC-1615,NHBCC-1604,0.20	-78.66	3.77	-78.0	1.0	NHBCC-1615	-74.88	NHBCC-1604	-197.11	0.0	NHBCC-1615,NHBCC-1604,0.20	-78.66	3.77	NHBCC-1615	P001	Aging103	NIMH Human Brain Collection Core	Middle temporal gyrus	Healthy	71.8	Female	NHBCC-1615	1
18	18	AAAGGATGTCTACGAT-1	51	53	SNG	NHBCC-1604,NHBCC-1604,0.10	-16.86	NHBCC-1604,NHBCC-2628,0.20	-16.47	-0.4	-20.0	1.0	NHBCC-1604	-16.86	NHBCC-1275	-20.78	0.0	NHBCC-1604,NHBCC-2628,0.20	-16.47	-0.4	NHBCC-1604	P001	Aging095	NIMH Human Brain Collection Core	Middle temporal gyrus	Healthy	27.2	Male	NHBCC-1604	1
19	19	AAAGGATTCACTCGAA-1	414	422	SNG	NHBCC-1187,NHBCC-1187,0.10	-116.48	NHBCC-1187,NHBCC-1275,0.20	-122.62	6.14	-120.0	1.0	NHBCC-1187	-116.48	NHBCC-1275	-283.28	0.0	NHBCC-1187,NHBCC-1275,0.20	-122.62	6.14	NHBCC-1187	P001	Aging080	NIMH Human Brain Collection Core	Middle temporal gyrus	Healthy	21.5	Female	NHBCC-1187	1
20	20	AAAGGGCAGATAGTCA-1	258	266	SNG	NHBCC-1187,NHBCC-1187,0.10	-84.49	NHBCC-1187,NHBCC-1275,0.20	-87.01	2.52	-88.0	1.0	NHBCC-1187	-84.49	NHBCC-1615	-200.46	0.0	NHBCC-1187,NHBCC-1275,0.20	-87.01	2.52	NHBCC-1187	P001	Aging080	NIMH Human Brain Collection Core	Middle temporal gyrus	Healthy	21.5	Female	NHBCC-1187	1
21	21	AAAGGGCCAGGACTTT-1	380	392	SNG	NHBCC-1615,NHBCC-1615,0.10	-101.52	NHBCC-1615,NHBCC-2790,0.20	-105.13	3.61	-100.0	1.0	NHBCC-1615	-101.52	NHBCC-1275	-235.69	0.0	NHBCC-1615,NHBCC-2790,0.20	-105.13	3.61	NHBCC-1615	P001	Aging103	NIMH Human Brain Collection Core	Middle temporal gyrus	Healthy	71.8	Female	NHBCC-1615	1
22	22	AAAGGGCGTCGGAACA-1	141	141	SNG	NHBCC-2628,NHBCC-2628,0.10	-44.25	NHBCC-2628,NHBCC-1604,0.20	-45.38	1.13	-48.0	1.0	NHBCC-2628	-44.25	NHBCC-1275	-101.0	0.0	NHBCC-2628,NHBCC-1604,0.20	-45.38	1.13	NHBCC-2628	P001	Aging111	NIMH Human Brain Collection Core	Middle temporal gyrus	Healthy	26.1	Male	NHBCC-2628	1
23	23	AAAGGGCTCGATACGT-1	38	38	SNG	NHBCC-1615,NHBCC-1615,0.10	-12.44	NHBCC-1615,NHBCC-1275,0.20	-10.8	-1.65	-16.0	1.0	NHBCC-1615	-12.44	NHBCC-1275	-26.23	0.0	NHBCC-1615,NHBCC-1275,0.20	-10.8	-1.65	NHBCC-1615	P001	Aging103	NIMH Human Brain Collection Core	Middle temporal gyrus	Healthy	71.8	Female	NHBCC-1615	1
24	24	AAAGGGCTCTTGATTC-1	6	6	AMB	NHBCC-2628,NHBCC-2628,0.10	-0.89	NHBCC-1275,NHBCC-1275,0.10	-1.43	0.54	-4.3	0.94	NHBCC-2628	-0.89	NHBCC-1275	-1.43	0.01481	NHBCC-2628,NHBCC-1275,0.20	-0.83	-0.06	ambiguous	P001	ambiguous	unknown	unknown	unknown	unknown	unknown	ambiguous	1
25	25	AAAGGTACACGGATCC-1	613	625	SNG	NHBCC-1613,NHBCC-1613,0.10	-156.49	NHBCC-1613,NHBCC-1669,0.20	-163.51	7.01	-160.0	1.0	NHBCC-1613	-156.49	NHBCC-1669	-366.25	0.0	NHBCC-1613,NHBCC-1669,0.20	-163.51	7.01	NHBCC-1613	P001	Aging099	NIMH Human Brain Collection Core	Middle temporal gyrus	Healthy	78.0	Male	NHBCC-1613	1
26	26	AAAGGTACACTATGTG-1	7	7	AMB	NHBCC-1604,NHBCC-1604,0.10	-3.04	NHBCC-1137,NHBCC-1137,0.10	-4.43	1.39	-6.3	1.0	NHBCC-1604	-3.04	NHBCC-1137	-4.43	0.00183	NHBCC-1604,NHBCC-1137,0.30	-2.76	-0.28	ambiguous	P001	ambiguous	unknown	unknown	unknown	unknown	unknown	ambiguous	1
27	27	AAAGGTAGTACAGTCT-1	305	321	SNG	NHBCC-2628,NHBCC-2628,0.10	-86.89	NHBCC-2628,NHBCC-1137,0.20	-88.49	1.6	-90.0	1.0	NHBCC-2628	-86.89	NHBCC-1137	-200.01	0.0	NHBCC-2628,NHBCC-1137,0.20	-88.49	1.6	NHBCC-2628	P001	Aging111	NIMH Human Brain Collection Core	Middle temporal gyrus	Healthy	26.1	Male	NHBCC-2628	1
28	28	AAAGGTATCGAGAATA-1	54	58	SNG	NHBCC-1604,NHBCC-1604,0.10	-18.48	NHBCC-1604,NHBCC-1556,0.20	-17.09	-1.39	-22.0	1.0	NHBCC-1604	-18.48	NHBCC-1187	-35.71	0.0	NHBCC-1604,NHBCC-1556,0.20	-17.09	-1.39	NHBCC-1604	P001	Aging095	NIMH Human Brain Collection Core	Middle temporal gyrus	Healthy	27.2	Male	NHBCC-1604	1
29	29	AAAGTCCAGCAGCACA-1	259	265	SNG	NHBCC-1119,NHBCC-1119,0.10	-67.7	NHBCC-1119,NHBCC-1669,0.20	-72.87	5.17	-71.0	1.0	NHBCC-1119	-67.7	NHBCC-1669	-126.85	0.0	NHBCC-1119,NHBCC-1669,0.20	-72.87	5.17	NHBCC-1119	P001	Aging073	NIMH Human Brain Collection Core	Middle temporal gyrus	Healthy	64.3	Female	NHBCC-1119	1
30	30	AAAGTCCCACAGAGCA-1	24	26	SNG	NHBCC-1119,NHBCC-1119,0.10	-5.69	NHBCC-1119,NHBCC-2790,0.20	-5.72	0.02	-9.0	1.0	NHBCC-1119	-5.69	NHBCC-2790	-9.51	0.00013	NHBCC-1119,NHBCC-2790,0.20	-5.72	0.02	NHBCC-1119	P001	Aging073	NIMH Human Brain Collection Core	Middle temporal gyrus	Healthy	64.3	Female	NHBCC-1119	1
31	31	AAAGTCCCAGTCAGCC-1	60	61	SNG	NHBCC-1604,NHBCC-1604,0.10	-14.56	NHBCC-1604,NHBCC-2628,0.20	-14.53	-0.03	-18.0	1.0	NHBCC-1604	-14.56	NHBCC-1556	-25.81	0.0	NHBCC-1604,NHBCC-2628,0.20	-14.53	-0.03	NHBCC-1604	P001	Aging095	NIMH Human Brain Collection Core	Middle temporal gyrus	Healthy	27.2	Male	NHBCC-1604	1
32	32	AAAGTCCGTAGACAAT-1	211	214	SNG	NHBCC-1119,NHBCC-1119,0.10	-51.55	NHBCC-1119,NHBCC-1275,0.20	-57.23	5.68	-55.0	1.0	NHBCC-1119	-51.55	NHBCC-1275	-118.42	0.0	NHBCC-1119,NHBCC-1275,0.20	-57.23	5.68	NHBCC-1119	P001	Aging073	NIMH Human Brain Collection Core	Middle temporal gyrus	Healthy	64.3	Female	NHBCC-1119	1
33	33	AAAGTCCGTCACAGAG-1	254	258	SNG	NHBCC-1340,NHBCC-1340,0.10	-65.59	NHBCC-1340,NHBCC-831,0.20	-67.66	2.08	-69.0	1.0	NHBCC-1340	-65.59	NHBCC-831	-153.26	0.0	NHBCC-1340,NHBCC-831,0.20	-67.66	2.08	NHBCC-1340	P001	Aging088	NIMH Human Brain Collection Core	Middle temporal gyrus	Healthy	26.2	Female	NHBCC-1340	1
34	34	AAAGTCCTCACAATGC-1	712	744	SNG	NHBCC-2628,NHBCC-2628,0.10	-218.12	NHBCC-2628,NHBCC-1604,0.20	-226.91	8.79	-220.0	1.0	NHBCC-2628	-218.12	NHBCC-1604	-510.86	0.0	NHBCC-2628,NHBCC-1604,0.20	-226.91	8.79	NHBCC-2628	P001	Aging111	NIMH Human Brain Collection Core	Middle temporal gyrus	Healthy	26.1	Male	NHBCC-2628	1
35	35	AAAGTCCTCTGGAAGG-1	9	9	AMB	NHBCC-1187,NHBCC-1187,0.10	-2.62	NHBCC-1275,NHBCC-1275,0.10	-2.69	0.07	-5.9	0.99	NHBCC-1187	-2.62	NHBCC-1275	-2.69	0.00279	NHBCC-1187,NHBCC-1275,0.40	-2.19	-0.43	ambiguous	P001	ambiguous	unknown	unknown	unknown	unknown	unknown	ambiguous	1
36	36	AAAGTGACACCCTATC-1	74	75	SNG	NHBCC-1340,NHBCC-1340,0.10	-26.01	NHBCC-1340,NHBCC-1615,0.20	-24.96	-1.05	-29.0	1.0	NHBCC-1340	-26.01	NHBCC-1615	-44.58	0.0	NHBCC-1340,NHBCC-1615,0.20	-24.96	-1.05	NHBCC-1340	P001	Aging088	NIMH Human Brain Collection Core	Middle temporal gyrus	Healthy	26.2	Female	NHBCC-1340	1
37	37	AAAGTGACATGATAGA-1	59	61	SNG	NHBCC-1604,NHBCC-1604,0.10	-19.1	NHBCC-1604,NHBCC-2628,0.20	-19.18	0.08	-22.0	1.0	NHBCC-1604	-19.1	NHBCC-2628	-31.37	0.0	NHBCC-1604,NHBCC-2628,0.20	-19.18	0.08	NHBCC-1604	P001	Aging095	NIMH Human Brain Collection Core	Middle temporal gyrus	Healthy	27.2	Male	NHBCC-1604	1
38	38	AAATGGACACACACTA-1	11	11	AMB	NHBCC-831,NHBCC-831,0.10	-1.18	NHBCC-1187,NHBCC-1187,0.10	-2.25	1.07	-4.5	0.98	NHBCC-831	-1.18	NHBCC-1187	-2.25	0.01155	NHBCC-831,NHBCC-1187,0.20	-1.14	-0.05	ambiguous	P001	ambiguous	unknown	unknown	unknown	unknown	unknown	ambiguous	1
39	39	AAATGGAGTGAGTAGC-1	116	124	SNG	NHBCC-831,NHBCC-831,0.10	-34.57	NHBCC-831,NHBCC-1275,0.20	-35.22	0.65	-38.0	1.0	NHBCC-831	-34.57	NHBCC-1275	-75.72	0.0	NHBCC-831,NHBCC-1275,0.20	-35.22	0.65	NHBCC-831	P001	Aging069	NIMH Human Brain Collection Core	Middle temporal gyrus	Healthy	85.2	Male	NHBCC-831	1
40	40	AACAAAGCACAGCATT-1	22	22	SNG	NHBCC-1137,NHBCC-1137,0.10	-8.88	NHBCC-1137,NHBCC-1187,0.20	-7.0	-1.89	-12.0	1.0	NHBCC-1137	-8.88	NHBCC-1615	-11.95	1e-05	NHBCC-1137,NHBCC-1187,0.20	-7.0	-1.89	NHBCC-1137	P001	unknown	unknown	unknown	unknown	unknown	unknown	unknown	1
41	41	AACAAAGCATTCATCT-1	472	487	SNG	NHBCC-1340,NHBCC-1340,0.10	-122.91	NHBCC-1340,NHBCC-1187,0.20	-128.74	5.83	-130.0	1.0	NHBCC-1340	-122.91	NHBCC-1187	-304.86	0.0	NHBCC-1340,NHBCC-1187,0.20	-128.74	5.83	NHBCC-1340	P001	Aging088	NIMH Human Brain Collection Core	Middle temporal gyrus	Healthy	26.2	Female	NHBCC-1340	1
42	42	AACAAAGGTCTCGACG-1	527	547	SNG	NHBCC-1119,NHBCC-1119,0.10	-129.04	NHBCC-1119,NHBCC-1613,0.20	-148.93	19.88	-130.0	1.0	NHBCC-1119	-129.04	NHBCC-1613	-322.14	0.0	NHBCC-1119,NHBCC-1613,0.20	-148.93	19.88	NHBCC-1119	P001	Aging073	NIMH Human Brain Collection Core	Middle temporal gyrus	Healthy	64.3	Female	NHBCC-1119	1
43	43	AACAAAGTCTTTCCAA-1	778	807	SNG	NHBCC-831,NHBCC-831,0.10	-205.56	NHBCC-831,NHBCC-1187,0.20	-218.34	12.78	-210.0	1.0	NHBCC-831	-205.56	NHBCC-1187	-559.59	0.0	NHBCC-831,NHBCC-1187,0.20	-218.34	12.78	NHBCC-831	P001	Aging069	NIMH Human Brain Collection Core	Middle temporal gyrus	Healthy	85.2	Male	NHBCC-831	1
44	44	AACAACCAGGATTACA-1	88	92	SNG	NHBCC-1615,NHBCC-1615,0.10	-29.98	NHBCC-1615,NHBCC-1187,0.20	-31.75	1.77	-33.0	1.0	NHBCC-1615	-29.98	NHBCC-1187	-64.22	0.0	NHBCC-1615,NHBCC-1187,0.20	-31.75	1.77	NHBCC-1615	P001	Aging103	NIMH Human Brain Collection Core	Middle temporal gyrus	Healthy	71.8	Female	NHBCC-1615	1
45	45	AACAACCAGGTAGTCG-1	9	9	AMB	NHBCC-1669,NHBCC-1669,0.10	-3.11	NHBCC-1340,NHBCC-1340,0.10	-3.62	0.51	-6.4	1.0	NHBCC-1669	-3.11	NHBCC-1340	-3.62	0.00171	NHBCC-1669,NHBCC-1340,0.40	-2.66	-0.46	ambiguous	P001	ambiguous	unknown	unknown	unknown	unknown	unknown	ambiguous	1
46	46	AACAACCCACATGGTT-1	15	15	DBL	NHBCC-1669,NHBCC-831,0.50	-5.7	NHBCC-831,NHBCC-1669,0.50	-5.7	0.0	5.4e-06	1.0	NHBCC-1669	-8.18	NHBCC-1340	-8.83	1e-05	NHBCC-1669,NHBCC-831,0.50	-5.7	-2.49	doublet	P001	doublet	unknown	unknown	unknown	unknown	unknown	doublet	1
47	47	AACAACCCAGGGTTGA-1	350	357	SNG	NHBCC-1340,NHBCC-1340,0.10	-111.35	NHBCC-1340,NHBCC-1275,0.20	-113.21	1.86	-110.0	1.0	NHBCC-1340	-111.35	NHBCC-2790	-235.79	0.0	NHBCC-1340,NHBCC-1275,0.20	-113.21	1.86	NHBCC-1340	P001	Aging088	NIMH Human Brain Collection Core	Middle temporal gyrus	Healthy	26.2	Female	NHBCC-1340	1
48	48	AACAACCTCCCGAAAT-1	141	143	SNG	NHBCC-1119,NHBCC-1119,0.10	-33.85	NHBCC-1119,NHBCC-1556,0.20	-35.93	2.08	-37.0	1.0	NHBCC-1119	-33.85	NHBCC-1613	-68.74	0.0	NHBCC-1119,NHBCC-1556,0.20	-35.93	2.08	NHBCC-1119	P001	Aging073	NIMH Human Brain Collection Core	Middle temporal gyrus	Healthy	64.3	Female	NHBCC-1119	1
49	49	AACAACCTCCGTATAG-1	7	7	AMB	NHBCC-1119,NHBCC-1119,0.10	-3.74	NHBCC-1119,NHBCC-1556,0.30	-2.73	-1.0	-7.0	1.0	NHBCC-1119	-3.74	NHBCC-1275	-4.88	0.00091	NHBCC-1119,NHBCC-1556,0.30	-2.73	-1.0	ambiguous	P001	ambiguous	unknown	unknown	unknown	unknown	unknown	ambiguous	1
50	50	AACACACCACCTGTCT-1	30	30	DBL	NHBCC-2628,NHBCC-1340,0.30	-14.34	NHBCC-2628,NHBCC-1340,0.40	-14.44	0.09	4.7e-10	1.0	NHBCC-2628	-20.08	NHBCC-1340	-22.63	0.0	NHBCC-2628,NHBCC-1340,0.30	-14.34	-5.74	doublet	P001	doublet	unknown	unknown	unknown	unknown	unknown	doublet	1
51	51	AACACACCACGTTGGC-1	195	200	SNG	NHBCC-1615,NHBCC-1615,0.10	-48.3	NHBCC-1615,NHBCC-831,0.20	-50.83	2.53	-52.0	1.0	NHBCC-1615	-48.3	NHBCC-831	-119.09	0.0	NHBCC-1615,NHBCC-831,0.20	-50.83	2.53	NHBCC-1615	P001	Aging103	NIMH Human Brain Collection Core	Middle temporal gyrus	Healthy	71.8	Female	NHBCC-1615	1
52	52	AACACACTCCATCGTC-1	65	65	SNG	NHBCC-1604,NHBCC-1604,0.10	-17.22	NHBCC-1604,NHBCC-831,0.20	-17.19	-0.03	-20.0	1.0	NHBCC-1604	-17.22	NHBCC-1137	-37.55	0.0	NHBCC-1604,NHBCC-831,0.20	-17.19	-0.03	NHBCC-1604	P001	Aging095	NIMH Human Brain Collection Core	Middle temporal gyrus	Healthy	27.2	Male	NHBCC-1604	1
53	53	AACACACTCGAGTACT-1	89	91	SNG	NHBCC-831,NHBCC-831,0.10	-23.58	NHBCC-831,NHBCC-1613,0.20	-24.26	0.69	-27.0	1.0	NHBCC-831	-23.58	NHBCC-1187	-50.59	0.0	NHBCC-831,NHBCC-1613,0.20	-24.26	0.69	NHBCC-831	P001	Aging069	NIMH Human Brain Collection Core	Middle temporal gyrus	Healthy	85.2	Male	NHBCC-831	1
54	54	AACACACTCGGTAGGA-1	30	31	SNG	NHBCC-1340,NHBCC-1340,0.10	-12.32	NHBCC-1340,NHBCC-1119,0.30	-11.38	-0.94	-16.0	1.0	NHBCC-1340	-12.32	NHBCC-1275	-15.16	0.0	NHBCC-1340,NHBCC-1119,0.30	-11.38	-0.94	NHBCC-1340	P001	Aging088	NIMH Human Brain Collection Core	Middle temporal gyrus	Healthy	26.2	Female	NHBCC-1340	1
55	55	AACAGGGAGTCTGGAG-1	3	3	AMB	NHBCC-1340,NHBCC-1340,0.10	-0.81	NHBCC-1187,NHBCC-1187,0.10	-0.96	0.15	-4.1	0.96	NHBCC-1340	-0.81	NHBCC-1187	-0.96	0.01656	NHBCC-1340,NHBCC-1187,0.40	-0.67	-0.14	ambiguous	P001	ambiguous	unknown	unknown	unknown	unknown	unknown	ambiguous	1
56	56	AACAGGGAGTGGTTCT-1	17	17	AMB	NHBCC-1604,NHBCC-1604,0.10	-10.15	NHBCC-1119,NHBCC-1615,0.50	-8.43	-1.72	-13.0	1.0	NHBCC-1604	-10.15	NHBCC-1615	-10.56	0.0	NHBCC-1119,NHBCC-1615,0.50	-8.43	-1.72	ambiguous	P001	ambiguous	unknown	unknown	unknown	unknown	unknown	ambiguous	1
57	57	AACAGGGCAGAAACCG-1	56	56	SNG	NHBCC-1604,NHBCC-1604,0.10	-14.52	NHBCC-1604,NHBCC-1137,0.20	-13.73	-0.79	-18.0	1.0	NHBCC-1604	-14.52	NHBCC-1615	-20.74	0.0	NHBCC-1604,NHBCC-1137,0.20	-13.73	-0.79	NHBCC-1604	P001	Aging095	NIMH Human Brain Collection Core	Middle temporal gyrus	Healthy	27.2	Male	NHBCC-1604	1
58	58	AACAGGGGTCTCGACG-1	152	153	DBL	NHBCC-1340,NHBCC-2628,0.20	-53.92	NHBCC-1340,NHBCC-2628,0.30	-55.15	1.23	3.1000000000000002e-27	1.0	NHBCC-1340	-58.57	NHBCC-1604	-103.6	0.0	NHBCC-1340,NHBCC-2628,0.20	-53.92	-4.65	doublet	P001	doublet	unknown	unknown	unknown	unknown	unknown	doublet	1
59	59	AACCAACAGAGGGCGA-1	16	16	SNG	NHBCC-1604,NHBCC-1604,0.10	-2.69	NHBCC-1604,NHBCC-831,0.20	-2.51	-0.19	-6.0	1.0	NHBCC-1604	-2.69	NHBCC-1556	-5.97	0.00259	NHBCC-1604,NHBCC-831,0.20	-2.51	-0.19	NHBCC-1604	P001	Aging095	NIMH Human Brain Collection Core	Middle temporal gyrus	Healthy	27.2	Male	NHBCC-1604	1
60	60	AACCAACAGCCGATTT-1	8	9	AMB	NHBCC-1340,NHBCC-1340,0.10	-3.65	NHBCC-1604,NHBCC-1604,0.10	-3.99	0.34	-6.9	0.99	NHBCC-1340	-3.65	NHBCC-1604	-3.99	0.00099	NHBCC-1137,NHBCC-1340,0.50	-2.86	-0.79	ambiguous	P001	ambiguous	unknown	unknown	unknown	unknown	unknown	ambiguous	1
61	61	AACCACATCTAGATCG-1	744	793	SNG	NHBCC-1187,NHBCC-1187,0.10	-204.13	NHBCC-1187,NHBCC-1340,0.20	-213.03	8.9	-210.0	1.0	NHBCC-1187	-204.13	NHBCC-1340	-500.7	0.0	NHBCC-1187,NHBCC-1340,0.20	-213.03	8.9	NHBCC-1187	P001	Aging080	NIMH Human Brain Collection Core	Middle temporal gyrus	Healthy	21.5	Female	NHBCC-1187	1
62	62	AACCATGAGCGTTCCG-1	3	3	AMB	NHBCC-1187,NHBCC-1187,0.10	-0.18	NHBCC-1604,NHBCC-1604,0.10	-0.18	0.0	-3.7	0.86	NHBCC-1187	-0.18	NHBCC-1604	-0.18	0.02731	NHBCC-1187,NHBCC-1604,0.20	-0.08	-0.1	ambiguous	P001	ambiguous	unknown	unknown	unknown	unknown	unknown	ambiguous	1
63	63	AACCATGCACTGGATT-1	6	6	AMB	NHBCC-1615,NHBCC-1615,0.10	-2.91	NHBCC-1613,NHBCC-1613,0.10	-3.23	0.32	-6.2	0.99	NHBCC-1615	-2.91	NHBCC-1613	-3.23	0.00209	NHBCC-1187,NHBCC-1613,0.50	-2.18	-0.73	ambiguous	P001	ambiguous	unknown	unknown	unknown	unknown	unknown	ambiguous	1
64	64	AACCATGTCACCATAG-1	5	5	SNG	NHBCC-1340,NHBCC-1340,0.10	-2.47	NHBCC-1340,NHBCC-2790,0.20	-2.35	-0.12	-5.7	1.0	NHBCC-1340	-2.47	NHBCC-2790	-6.55	0.00324	NHBCC-1340,NHBCC-2790,0.20	-2.35	-0.12	NHBCC-1340	P001	Aging088	NIMH Human Brain Collection Core	Middle temporal gyrus	Healthy	26.2	Female	NHBCC-1340	1
65	65	AACCCAAAGATACATG-1	347	356	SNG	NHBCC-1340,NHBCC-1340,0.10	-99.08	NHBCC-1340,NHBCC-1556,0.20	-103.91	4.83	-100.0	1.0	NHBCC-1340	-99.08	NHBCC-1137	-243.94	0.0	NHBCC-1340,NHBCC-1556,0.20	-103.91	4.83	NHBCC-1340	P001	Aging088	NIMH Human Brain Collection Core	Middle temporal gyrus	Healthy	26.2	Female	NHBCC-1340	1
66	66	AACCCAAGTCCTCCTA-1	17	17	AMB	NHBCC-1119,NHBCC-1119,0.10	-5.22	NHBCC-1275,NHBCC-1275,0.10	-5.28	0.06	-8.5	1.0	NHBCC-1119	-5.22	NHBCC-1275	-5.28	0.00021	NHBCC-1119,NHBCC-1275,0.30	-4.28	-0.94	ambiguous	P001	ambiguous	unknown	unknown	unknown	unknown	unknown	ambiguous	1
67	67	AACCCAATCCAACCAA-1	107	107	DBL	NHBCC-831,NHBCC-1604,0.40	-41.83	NHBCC-831,NHBCC-1604,0.30	-42.06	0.23	5.5e-22	1.0	NHBCC-831	-48.46	NHBCC-1604	-59.0	0.0	NHBCC-831,NHBCC-1604,0.40	-41.83	-6.63	doublet	P001	doublet	unknown	unknown	unknown	unknown	unknown	doublet	1
68	68	AACCTGACAAGAGAGA-1	198	202	SNG	NHBCC-1615,NHBCC-1615,0.10	-46.94	NHBCC-1615,NHBCC-2790,0.20	-48.98	2.04	-50.0	1.0	NHBCC-1615	-46.94	NHBCC-2790	-116.33	0.0	NHBCC-1615,NHBCC-2790,0.20	-48.98	2.04	NHBCC-1615	P001	Aging103	NIMH Human Brain Collection Core	Middle temporal gyrus	Healthy	71.8	Female	NHBCC-1615	1
69	69	AACCTGACATGACGTT-1	109	109	SNG	NHBCC-2628,NHBCC-2628,0.10	-30.31	NHBCC-2628,NHBCC-2790,0.20	-32.5	2.2	-34.0	1.0	NHBCC-2628	-30.31	NHBCC-1615	-76.91	0.0	NHBCC-2628,NHBCC-2790,0.20	-32.5	2.2	NHBCC-2628	P001	Aging111	NIMH Human Brain Collection Core	Middle temporal gyrus	Healthy	26.1	Male	NHBCC-2628	1
70	70	AACCTTTAGACGACTG-1	32	33	SNG	NHBCC-1615,NHBCC-1615,0.10	-3.47	NHBCC-1615,NHBCC-1556,0.20	-3.41	-0.07	-6.7	1.0	NHBCC-1615	-3.47	NHBCC-1556	-8.93	0.00119	NHBCC-1615,NHBCC-1556,0.20	-3.41	-0.07	NHBCC-1615	P001	Aging103	NIMH Human Brain Collection Core	Middle temporal gyrus	Healthy	71.8	Female	NHBCC-1615	1
71	71	AACCTTTAGGTTCATC-1	10	10	AMB	NHBCC-1613,NHBCC-1613,0.10	-6.62	NHBCC-2790,NHBCC-1613,0.40	-4.63	-1.99	-9.9	1.0	NHBCC-1613	-6.62	NHBCC-2790	-6.82	5e-05	NHBCC-2790,NHBCC-1613,0.40	-4.63	-1.99	ambiguous	P001	ambiguous	unknown	unknown	unknown	unknown	unknown	ambiguous	1
72	72	AACCTTTAGTGCCGAA-1	71	72	SNG	NHBCC-1604,NHBCC-1604,0.10	-23.44	NHBCC-1604,NHBCC-831,0.20	-22.57	-0.87	-27.0	1.0	NHBCC-1604	-23.44	NHBCC-831	-35.62	0.0	NHBCC-1604,NHBCC-831,0.20	-22.57	-0.87	NHBCC-1604	P001	Aging095	NIMH Human Brain Collection Core	Middle temporal gyrus	Healthy	27.2	Male	NHBCC-1604	1
73	73	AACCTTTCACCGGTCA-1	401	409	SNG	NHBCC-1340,NHBCC-1340,0.10	-110.57	NHBCC-1340,NHBCC-2628,0.20	-113.25	2.68	-110.0	1.0	NHBCC-1340	-110.57	NHBCC-2628	-265.5	0.0	NHBCC-1340,NHBCC-2628,0.20	-113.25	2.68	NHBCC-1340	P001	Aging088	NIMH Human Brain Collection Core	Middle temporal gyrus	Healthy	26.2	Female	NHBCC-1340	1
74	74	AACCTTTCAGTGGTGA-1	103	104	SNG	NHBCC-831,NHBCC-831,0.10	-25.03	NHBCC-831,NHBCC-1340,0.20	-25.01	-0.02	-28.0	1.0	NHBCC-831	-25.03	NHBCC-1340	-62.49	0.0	NHBCC-831,NHBCC-1340,0.20	-25.01	-0.02	NHBCC-831	P001	Aging069	NIMH Human Brain Collection Core	Middle temporal gyrus	Healthy	85.2	Male	NHBCC-831	1
75	75	AACCTTTGTGCGAGTA-1	45	46	SNG	NHBCC-1604,NHBCC-1604,0.10	-19.52	NHBCC-1604,NHBCC-2628,0.20	-17.85	-1.66	-23.0	1.0	NHBCC-1604	-19.52	NHBCC-2628	-40.36	0.0	NHBCC-1604,NHBCC-2628,0.20	-17.85	-1.66	NHBCC-1604	P001	Aging095	NIMH Human Brain Collection Core	Middle temporal gyrus	Healthy	27.2	Male	NHBCC-1604	1
76	76	AACCTTTTCCATATGG-1	40	42	DBL	NHBCC-1187,NHBCC-2628,0.40	-14.11	NHBCC-1187,NHBCC-1187,0.10	-16.14	2.03	6e-10	1.0	NHBCC-1187	-16.14	NHBCC-2628	-18.53	0.0	NHBCC-1187,NHBCC-2628,0.40	-14.11	-2.03	doublet	P001	doublet	unknown	unknown	unknown	unknown	unknown	doublet	1
77	77	AACGAAACAATTTCGG-1	14	14	AMB	NHBCC-1604,NHBCC-1604,0.10	-3.89	NHBCC-1615,NHBCC-1615,0.10	-5.05	1.16	-7.2	1.0	NHBCC-1604	-3.89	NHBCC-1615	-5.05	0.00078	NHBCC-1604,NHBCC-1615,0.40	-3.22	-0.67	ambiguous	P001	ambiguous	unknown	unknown	unknown	unknown	unknown	ambiguous	1
78	78	AACGAAACACACACGC-1	911	949	SNG	NHBCC-1615,NHBCC-1615,0.10	-276.12	NHBCC-1615,NHBCC-831,0.20	-278.73	2.61	-280.0	1.0	NHBCC-1615	-276.12	NHBCC-1556	-615.24	0.0	NHBCC-1615,NHBCC-831,0.20	-278.73	2.61	NHBCC-1615	P001	Aging103	NIMH Human Brain Collection Core	Middle temporal gyrus	Healthy	71.8	Female	NHBCC-1615	1
79	79	AACGAAACAGCATGCC-1	982	1033	SNG	NHBCC-1615,NHBCC-1615,0.10	-250.94	NHBCC-1615,NHBCC-1604,0.20	-262.72	11.77	-250.0	1.0	NHBCC-1615	-250.94	NHBCC-1340	-632.74	0.0	NHBCC-1615,NHBCC-1604,0.20	-262.72	11.77	NHBCC-1615	P001	Aging103	NIMH Human Brain Collection Core	Middle temporal gyrus	Healthy	71.8	Female	NHBCC-1615	1
80	80	AACGAAAGTCATGCAT-1	409	428	SNG	NHBCC-1340,NHBCC-1340,0.10	-107.62	NHBCC-1340,NHBCC-1275,0.20	-109.76	2.14	-110.0	1.0	NHBCC-1340	-107.62	NHBCC-831	-248.76	0.0	NHBCC-1340,NHBCC-1275,0.20	-109.76	2.14	NHBCC-1340	P001	Aging088	NIMH Human Brain Collection Core	Middle temporal gyrus	Healthy	26.2	Female	NHBCC-1340	1
81	81	AACGAAATCACCTCGT-1	243	251	SNG	NHBCC-1615,NHBCC-1615,0.10	-67.77	NHBCC-1615,NHBCC-2628,0.20	-69.35	1.58	-71.0	1.0	NHBCC-1615	-67.77	NHBCC-2628	-161.19	0.0	NHBCC-1615,NHBCC-2628,0.20	-69.35	1.58	NHBCC-1615	P001	Aging103	NIMH Human Brain Collection Core	Middle temporal gyrus	Healthy	71.8	Female	NHBCC-1615	1
82	82	AACGAAATCTGTCTCG-1	6	6	AMB	NHBCC-1669,NHBCC-1669,0.10	-0.23	NHBCC-1556,NHBCC-1556,0.10	-1.34	1.11	-3.6	0.93	NHBCC-1669	-0.23	NHBCC-1556	-1.34	0.02815	NHBCC-1669,NHBCC-1556,0.20	-0.33	0.1	ambiguous	P001	ambiguous	unknown	unknown	unknown	unknown	unknown	ambiguous	1
83	83	AACGGGACATTCCTAT-1	5	5	AMB	NHBCC-1556,NHBCC-1556,0.10	-0.74	NHBCC-831,NHBCC-831,0.10	-0.76	0.02	-4.2	0.91	NHBCC-1556	-0.74	NHBCC-831	-0.76	0.01672	NHBCC-1556,NHBCC-831,0.50	-0.64	-0.1	ambiguous	P001	ambiguous	unknown	unknown	unknown	unknown	unknown	ambiguous	1
84	84	AACGGGAGTCCGGATC-1	346	355	SNG	NHBCC-831,NHBCC-831,0.10	-90.66	NHBCC-831,NHBCC-1556,0.20	-92.79	2.12	-94.0	1.0	NHBCC-831	-90.66	NHBCC-2790	-205.07	0.0	NHBCC-831,NHBCC-1556,0.20	-92.79	2.12	NHBCC-831	P001	Aging069	NIMH Human Brain Collection Core	Middle temporal gyrus	Healthy	85.2	Male	NHBCC-831	1
85	85	AACGGGATCCCGAACG-1	61	63	SNG	NHBCC-1119,NHBCC-1119,0.10	-16.22	NHBCC-1119,NHBCC-1275,0.20	-17.2	0.98	-19.0	1.0	NHBCC-1119	-16.22	NHBCC-1613	-32.44	0.0	NHBCC-1119,NHBCC-1275,0.20	-17.2	0.98	NHBCC-1119	P001	Aging073	NIMH Human Brain Collection Core	Middle temporal gyrus	Healthy	64.3	Female	NHBCC-1119	1
86	86	AACGTCAAGGAAAGTG-1	28	28	SNG	NHBCC-1604,NHBCC-1604,0.10	-8.04	NHBCC-1604,NHBCC-2628,0.20	-8.05	0.01	-11.0	1.0	NHBCC-1604	-8.04	NHBCC-2628	-14.65	1e-05	NHBCC-1604,NHBCC-2628,0.20	-8.05	0.01	NHBCC-1604	P001	Aging095	NIMH Human Brain Collection Core	Middle temporal gyrus	Healthy	27.2	Male	NHBCC-1604	1
87	87	AACGTCAAGTCAAGCG-1	6	6	AMB	NHBCC-1613,NHBCC-1613,0.10	-0.22	NHBCC-1137,NHBCC-1137,0.10	-0.74	0.52	-3.7	0.9	NHBCC-1613	-0.22	NHBCC-1137	-0.74	0.02763	NHBCC-1613,NHBCC-1137,0.20	-0.22	0.0	ambiguous	P001	ambiguous	unknown	unknown	unknown	unknown	unknown	ambiguous	1
88	88	AACGTCACAGAGGGTT-1	8	8	AMB	NHBCC-1613,NHBCC-1613,0.10	-0.98	NHBCC-1615,NHBCC-1615,0.10	-2.09	1.11	-4.3	0.98	NHBCC-1613	-0.98	NHBCC-1615	-2.09	0.014	NHBCC-1613,NHBCC-1669,0.20	-1.02	0.04	ambiguous	P001	ambiguous	unknown	unknown	unknown	unknown	unknown	ambiguous	1
89	89	AACGTCACATACTGAC-1	298	301	SNG	NHBCC-1187,NHBCC-1187,0.10	-83.29	NHBCC-1187,NHBCC-2628,0.20	-86.34	3.05	-87.0	1.0	NHBCC-1187	-83.29	NHBCC-2790	-216.0	0.0	NHBCC-1187,NHBCC-2628,0.20	-86.34	3.05	NHBCC-1187	P001	Aging080	NIMH Human Brain Collection Core	Middle temporal gyrus	Healthy	21.5	Female	NHBCC-1187	1
90	90	AACTTCTCAATCCAGT-1	445	452	SNG	NHBCC-1119,NHBCC-1119,0.10	-122.56	NHBCC-1119,NHBCC-1613,0.20	-135.66	13.11	-130.0	1.0	NHBCC-1119	-122.56	NHBCC-1613	-259.54	0.0	NHBCC-1119,NHBCC-1613,0.20	-135.66	13.11	NHBCC-1119	P001	Aging073	NIMH Human Brain Collection Core	Middle temporal gyrus	Healthy	64.3	Female	NHBCC-1119	1
91	91	AACTTCTCACAAATCC-1	392	404	SNG	NHBCC-2628,NHBCC-2628,0.10	-113.36	NHBCC-2628,NHBCC-831,0.20	-116.05	2.7	-120.0	1.0	NHBCC-2628	-113.36	NHBCC-831	-285.69	0.0	NHBCC-2628,NHBCC-831,0.20	-116.05	2.7	NHBCC-2628	P001	Aging111	NIMH Human Brain Collection Core	Middle temporal gyrus	Healthy	26.1	Male	NHBCC-2628	1
92	92	AACTTCTTCATTTGGG-1	285	291	SNG	NHBCC-831,NHBCC-831,0.10	-81.74	NHBCC-831,NHBCC-1615,0.20	-85.97	4.23	-85.0	1.0	NHBCC-831	-81.74	NHBCC-1615	-202.38	0.0	NHBCC-831,NHBCC-1615,0.20	-85.97	4.23	NHBCC-831	P001	Aging069	NIMH Human Brain Collection Core	Middle temporal gyrus	Healthy	85.2	Male	NHBCC-831	1
93	93	AAGAACAAGAGCTTTC-1	603	620	DBL	NHBCC-1615,NHBCC-1613,0.40	-331.6	NHBCC-1613,NHBCC-1615,0.50	-332.61	1.02	7.8e-148	1.0	NHBCC-1615	-377.6	NHBCC-831	-421.56	0.0	NHBCC-1615,NHBCC-1613,0.40	-331.6	-46.01	doublet	P001	doublet	unknown	unknown	unknown	unknown	unknown	doublet	1
94	94	AAGAACACACAGACGA-1	9	9	AMB	NHBCC-1187,NHBCC-1187,0.10	-0.21	NHBCC-1119,NHBCC-1119,0.10	-0.78	0.58	-3.6	0.93	NHBCC-1187	-0.21	NHBCC-1119	-0.78	0.02832	NHBCC-1187,NHBCC-1119,0.20	-0.26	0.05	ambiguous	P001	ambiguous	unknown	unknown	unknown	unknown	unknown	ambiguous	1
95	95	AAGAACACAGATTCGT-1	344	356	SNG	NHBCC-1119,NHBCC-1119,0.10	-83.99	NHBCC-1119,NHBCC-1613,0.20	-94.16	10.17	-87.0	1.0	NHBCC-1119	-83.99	NHBCC-1613	-188.92	0.0	NHBCC-1119,NHBCC-1613,0.20	-94.16	10.17	NHBCC-1119	P001	Aging073	NIMH Human Brain Collection Core	Middle temporal gyrus	Healthy	64.3	Female	NHBCC-1119	1
96	96	AAGAACAGTACGTAGG-1	436	453	SNG	NHBCC-1613,NHBCC-1613,0.10	-114.69	NHBCC-1613,NHBCC-1615,0.20	-122.7	8.01	-120.0	1.0	NHBCC-1613	-114.69	NHBCC-1669	-290.0	0.0	NHBCC-1613,NHBCC-1615,0.20	-122.7	8.01	NHBCC-1613	P001	Aging099	NIMH Human Brain Collection Core	Middle temporal gyrus	Healthy	78.0	Male	NHBCC-1613	1
97	97	AAGACAAAGGCCTGAA-1	11	11	AMB	NHBCC-1613,NHBCC-1613,0.10	-2.69	NHBCC-1340,NHBCC-1340,0.10	-3.24	0.55	-6.0	0.99	NHBCC-1613	-2.69	NHBCC-1340	-3.24	0.0026	NHBCC-1613,NHBCC-1340,0.20	-2.21	-0.48	ambiguous	P001	ambiguous	unknown	unknown	unknown	unknown	unknown	ambiguous	1
98	98	AAGACAAGTCGAGCTC-1	9	9	AMB	NHBCC-831,NHBCC-831,0.10	-2.25	NHBCC-1340,NHBCC-1340,0.10	-2.78	0.53	-5.5	0.99	NHBCC-831	-2.25	NHBCC-1340	-2.78	0.004	NHBCC-831,NHBCC-1340,0.30	-2.09	-0.16	ambiguous	P001	ambiguous	unknown	unknown	unknown	unknown	unknown	ambiguous	1
99	99	AAGACAAGTCGCATTA-1	3	3	AMB	NHBCC-1604,NHBCC-1604,0.10	-0.28	NHBCC-1613,NHBCC-1613,0.10	-1.47	1.19	-3.6	0.96	NHBCC-1604	-0.28	NHBCC-1613	-1.47	0.02779	NHBCC-1604,NHBCC-1613,0.20	-0.33	0.05	ambiguous	P001	ambiguous	unknown	unknown	unknown	unknown	unknown	ambiguous	1
100	100	AAGACAAGTGGTCTAT-1	21	22	DBL	NHBCC-1615,NHBCC-831,0.50	-7.99	NHBCC-831,NHBCC-1615,0.50	-7.99	0.0	5.4e-07	1.0	NHBCC-1615	-13.04	NHBCC-831	-13.7	0.0	NHBCC-1615,NHBCC-831,0.50	-7.99	-5.05	doublet	P001	doublet	unknown	unknown	unknown	unknown	unknown	doublet	1
101	101	AAGACTCAGTAAACAC-1	743	768	SNG	NHBCC-1119,NHBCC-1119,0.10	-203.33	NHBCC-1119,NHBCC-1669,0.20	-226.98	23.65	-210.0	1.0	NHBCC-1119	-203.33	NHBCC-1669	-442.77	0.0	NHBCC-1119,NHBCC-1669,0.20	-226.98	23.65	NHBCC-1119	P001	Aging073	NIMH Human Brain Collection Core	Middle temporal gyrus	Healthy	64.3	Female	NHBCC-1119	1
102	102	AAGACTCGTAGGACCA-1	36	37	SNG	NHBCC-1604,NHBCC-1604,0.10	-8.67	NHBCC-1604,NHBCC-1119,0.20	-9.24	0.57	-12.0	1.0	NHBCC-1604	-8.67	NHBCC-1187	-18.91	1e-05	NHBCC-1604,NHBCC-1119,0.20	-9.24	0.57	NHBCC-1604	P001	Aging095	NIMH Human Brain Collection Core	Middle temporal gyrus	Healthy	27.2	Male	NHBCC-1604	1
103	103	AAGACTCGTCCTTGTC-1	39	39	SNG	NHBCC-831,NHBCC-831,0.10	-9.76	NHBCC-831,NHBCC-1604,0.20	-9.17	-0.6	-13.0	1.0	NHBCC-831	-9.76	NHBCC-1615	-18.47	0.0	NHBCC-831,NHBCC-1604,0.20	-9.17	-0.6	NHBCC-831	P001	Aging069	NIMH Human Brain Collection Core	Middle temporal gyrus	Healthy	85.2	Male	NHBCC-831	1
104	104	AAGATAGAGGTAATCA-1	138	138	SNG	NHBCC-1119,NHBCC-1119,0.10	-36.81	NHBCC-1119,NHBCC-1340,0.20	-38.5	1.7	-40.0	1.0	NHBCC-1119	-36.81	NHBCC-1669	-76.17	0.0	NHBCC-1119,NHBCC-1340,0.20	-38.5	1.7	NHBCC-1119	P001	Aging073	NIMH Human Brain Collection Core	Middle temporal gyrus	Healthy	64.3	Female	NHBCC-1119	1
105	105	AAGATAGCAACTAGAA-1	10	10	SNG	NHBCC-1613,NHBCC-1613,0.10	-3.75	NHBCC-1613,NHBCC-2790,0.50	-2.82	-0.94	-7.0	1.0	NHBCC-1613	-3.75	NHBCC-1275	-5.86	0.0009	NHBCC-1613,NHBCC-2790,0.50	-2.82	-0.94	NHBCC-1613	P001	Aging099	NIMH Human Brain Collection Core	Middle temporal gyrus	Healthy	78.0	Male	NHBCC-1613	1
106	106	AAGATAGCATACACCA-1	7	7	AMB	NHBCC-1275,NHBCC-1275,0.10	-0.82	NHBCC-1137,NHBCC-1137,0.10	-0.94	0.11	-4.2	0.94	NHBCC-1275	-0.82	NHBCC-1137	-0.94	0.01582	NHBCC-1137,NHBCC-1275,0.50	-0.68	-0.14	ambiguous	P001	ambiguous	unknown	unknown	unknown	unknown	unknown	ambiguous	1
107	107	AAGATAGCATTCTGTT-1	140	141	SNG	NHBCC-1119,NHBCC-1119,0.10	-40.12	NHBCC-1119,NHBCC-1137,0.20	-42.47	2.35	-43.0	1.0	NHBCC-1119	-40.12	NHBCC-1669	-80.67	0.0	NHBCC-1119,NHBCC-1137,0.20	-42.47	2.35	NHBCC-1119	P001	Aging073	NIMH Human Brain Collection Core	Middle temporal gyrus	Healthy	64.3	Female	NHBCC-1119	1
108	108	AAGATAGGTTAAACAG-1	7	7	AMB	NHBCC-831,NHBCC-831,0.10	-2.23	NHBCC-1669,NHBCC-1669,0.10	-4.2	1.97	-5.5	0.99	NHBCC-831	-2.23	NHBCC-1669	-4.2	0.00409	NHBCC-831,NHBCC-1119,0.20	-2.26	0.03	ambiguous	P001	ambiguous	unknown	unknown	unknown	unknown	unknown	ambiguous	1
109	109	AAGCATCAGACTTCAC-1	337	353	SNG	NHBCC-1613,NHBCC-1613,0.10	-85.81	NHBCC-1613,NHBCC-1119,0.20	-91.91	6.1	-89.0	1.0	NHBCC-1613	-85.81	NHBCC-2628	-232.92	0.0	NHBCC-1613,NHBCC-1119,0.20	-91.91	6.1	NHBCC-1613	P001	Aging099	NIMH Human Brain Collection Core	Middle temporal gyrus	Healthy	78.0	Male	NHBCC-1613	1
110	110	AAGCATCGTCGCGGTT-1	145	146	DBL	NHBCC-1340,NHBCC-1613,0.30	-64.22	NHBCC-1340,NHBCC-1613,0.40	-64.24	0.01	1e-31	1.0	NHBCC-1340	-70.79	NHBCC-1187	-88.18	0.0	NHBCC-1340,NHBCC-1613,0.30	-64.22	-6.57	doublet	P001	doublet	unknown	unknown	unknown	unknown	unknown	doublet	1
111	111	AAGCATCTCACATCAG-1	14	14	DBL	NHBCC-1340,NHBCC-1613,0.30	-5.95	NHBCC-1340,NHBCC-1613,0.40	-5.97	0.02	2.1e-06	1.0	NHBCC-1340	-8.36	NHBCC-831	-8.47	1e-05	NHBCC-1340,NHBCC-1613,0.30	-5.95	-2.41	doublet	P001	doublet	unknown	unknown	unknown	unknown	unknown	doublet	1
112	112	AAGCCATAGGAACGAA-1	199	202	SNG	NHBCC-831,NHBCC-831,0.10	-51.68	NHBCC-831,NHBCC-1340,0.20	-51.18	-0.5	-55.0	1.0	NHBCC-831	-51.68	NHBCC-1556	-114.47	0.0	NHBCC-831,NHBCC-1340,0.20	-51.18	-0.5	NHBCC-831	P001	Aging069	NIMH Human Brain Collection Core	Middle temporal gyrus	Healthy	85.2	Male	NHBCC-831	1
113	113	AAGCCATTCGAGTACT-1	251	253	SNG	NHBCC-831,NHBCC-831,0.10	-67.93	NHBCC-831,NHBCC-2628,0.20	-68.27	0.34	-71.0	1.0	NHBCC-831	-67.93	NHBCC-2628	-158.15	0.0	NHBCC-831,NHBCC-2628,0.20	-68.27	0.34	NHBCC-831	P001	Aging069	NIMH Human Brain Collection Core	Middle temporal gyrus	Healthy	85.2	Male	NHBCC-831	1
114	114	AAGCCATTCGGTCATA-1	16	16	SNG	NHBCC-1119,NHBCC-1119,0.10	-2.37	NHBCC-1119,NHBCC-2790,0.20	-2.59	0.23	-5.6	1.0	NHBCC-1119	-2.37	NHBCC-2790	-5.96	0.00359	NHBCC-1119,NHBCC-2790,0.20	-2.59	0.23	NHBCC-1119	P001	Aging073	NIMH Human Brain Collection Core	Middle temporal gyrus	Healthy	64.3	Female	NHBCC-1119	1
115	115	AAGCCATTCTCGGTAA-1	112	114	SNG	NHBCC-1604,NHBCC-1604,0.10	-36.72	NHBCC-1604,NHBCC-1275,0.20	-35.35	-1.37	-40.0	1.0	NHBCC-1604	-36.72	NHBCC-1275	-79.85	0.0	NHBCC-1604,NHBCC-1275,0.20	-35.35	-1.37	NHBCC-1604	P001	Aging095	NIMH Human Brain Collection Core	Middle temporal gyrus	Healthy	27.2	Male	NHBCC-1604	1
116	116	AAGCGAGAGAAGATCT-1	545	571	SNG	NHBCC-1615,NHBCC-1615,0.10	-152.77	NHBCC-1615,NHBCC-1340,0.20	-157.74	4.97	-160.0	1.0	NHBCC-1615	-152.77	NHBCC-1340	-378.75	0.0	NHBCC-1615,NHBCC-1340,0.20	-157.74	4.97	NHBCC-1615	P001	Aging103	NIMH Human Brain Collection Core	Middle temporal gyrus	Healthy	71.8	Female	NHBCC-1615	1
117	117	AAGCGAGAGATGCAGC-1	6	6	AMB	NHBCC-1340,NHBCC-1340,0.10	-0.85	NHBCC-1669,NHBCC-1669,0.10	-0.85	0.0	-4.3	0.93	NHBCC-1340	-0.85	NHBCC-1669	-0.85	0.01517	NHBCC-1340,NHBCC-1669,0.20	-0.8	-0.05	ambiguous	P001	ambiguous	unknown	unknown	unknown	unknown	unknown	ambiguous	1
118	118	AAGCGAGCAGATACTC-1	68	69	SNG	NHBCC-1613,NHBCC-1613,0.10	-25.89	NHBCC-1613,NHBCC-831,0.20	-24.44	-1.45	-29.0	1.0	NHBCC-1613	-25.89	NHBCC-831	-51.69	0.0	NHBCC-1613,NHBCC-831,0.20	-24.44	-1.45	NHBCC-1613	P001	Aging099	NIMH Human Brain Collection Core	Middle temporal gyrus	Healthy	78.0	Male	NHBCC-1613	1
119	119	AAGCGAGGTCACGACC-1	61	63	SNG	NHBCC-1604,NHBCC-1604,0.10	-23.52	NHBCC-1604,NHBCC-1275,0.20	-22.52	-1.01	-27.0	1.0	NHBCC-1604	-23.52	NHBCC-1275	-44.12	0.0	NHBCC-1604,NHBCC-1275,0.20	-22.52	-1.01	NHBCC-1604	P001	Aging095	NIMH Human Brain Collection Core	Middle temporal gyrus	Healthy	27.2	Male	NHBCC-1604	1
120	120	AAGCGAGGTGCACAAG-1	8	8	AMB	NHBCC-1613,NHBCC-1613,0.10	-1.37	NHBCC-1137,NHBCC-1137,0.10	-1.42	0.05	-4.7	0.96	NHBCC-1613	-1.37	NHBCC-1137	-1.42	0.00935	NHBCC-1613,NHBCC-1137,0.50	-1.25	-0.11	ambiguous	P001	ambiguous	unknown	unknown	unknown	unknown	unknown	ambiguous	1
121	121	AAGCGAGGTGCGTTTA-1	86	87	DBL	NHBCC-1613,NHBCC-1604,0.40	-41.14	NHBCC-1613,NHBCC-1604,0.30	-41.31	0.18	1.1e-21	1.0	NHBCC-1613	-48.33	NHBCC-1604	-60.27	0.0	NHBCC-1613,NHBCC-1604,0.40	-41.14	-7.19	doublet	P001	doublet	unknown	unknown	unknown	unknown	unknown	doublet	1
122	122	AAGCGTTAGCTGGAGT-1	59	59	SNG	NHBCC-1119,NHBCC-1119,0.10	-12.61	NHBCC-1119,NHBCC-1669,0.20	-12.54	-0.06	-16.0	1.0	NHBCC-1119	-12.61	NHBCC-1669	-21.81	0.0	NHBCC-1119,NHBCC-1669,0.20	-12.54	-0.06	NHBCC-1119	P001	Aging073	NIMH Human Brain Collection Core	Middle temporal gyrus	Healthy	64.3	Female	NHBCC-1119	1
123	123	AAGCGTTGTTTCGCTC-1	7	7	AMB	NHBCC-831,NHBCC-831,0.10	-0.69	NHBCC-1615,NHBCC-1615,0.10	-0.7	0.01	-4.2	0.91	NHBCC-831	-0.69	NHBCC-1615	-0.7	0.01719	NHBCC-1615,NHBCC-831,0.50	-0.64	-0.05	ambiguous	P001	ambiguous	unknown	unknown	unknown	unknown	unknown	ambiguous	1
124	124	AAGCGTTTCCCGTTCA-1	51	51	SNG	NHBCC-1604,NHBCC-1604,0.10	-15.97	NHBCC-1604,NHBCC-2628,0.20	-14.89	-1.08	-19.0	1.0	NHBCC-1604	-15.97	NHBCC-2790	-30.17	0.0	NHBCC-1604,NHBCC-2628,0.20	-14.89	-1.08	NHBCC-1604	P001	Aging095	NIMH Human Brain Collection Core	Middle temporal gyrus	Healthy	27.2	Male	NHBCC-1604	1
125	125	AAGCGTTTCGCTCCTA-1	6	6	AMB	NHBCC-1615,NHBCC-1615,0.10	-2.9	NHBCC-1137,NHBCC-1137,0.10	-3.73	0.83	-6.2	0.99	NHBCC-1615	-2.9	NHBCC-1137	-3.73	0.00211	NHBCC-831,NHBCC-1187,0.30	-2.62	-0.27	ambiguous	P001	ambiguous	unknown	unknown	unknown	unknown	unknown	ambiguous	1
126	126	AAGCGTTTCGGCTCTT-1	235	238	SNG	NHBCC-1615,NHBCC-1615,0.10	-61.38	NHBCC-1615,NHBCC-1613,0.20	-63.01	1.63	-65.0	1.0	NHBCC-1615	-61.38	NHBCC-1340	-137.53	0.0	NHBCC-1615,NHBCC-1613,0.20	-63.01	1.63	NHBCC-1615	P001	Aging103	NIMH Human Brain Collection Core	Middle temporal gyrus	Healthy	71.8	Female	NHBCC-1615	1
127	127	AAGGAATAGCTATCTG-1	15	15	AMB	NHBCC-1613,NHBCC-1613,0.10	-8.2	NHBCC-1613,NHBCC-831,0.40	-6.64	-1.55	-11.0	1.0	NHBCC-1613	-8.2	NHBCC-2790	-10.01	1e-05	NHBCC-1613,NHBCC-831,0.40	-6.64	-1.55	ambiguous	P001	ambiguous	unknown	unknown	unknown	unknown	unknown	ambiguous	1
128	128	AAGGAATCAGGATTCT-1	873	932	SNG	NHBCC-1187,NHBCC-1187,0.10	-237.57	NHBCC-1187,NHBCC-1137,0.20	-251.31	13.74	-240.0	1.0	NHBCC-1187	-237.57	NHBCC-1137	-557.43	0.0	NHBCC-1187,NHBCC-1137,0.20	-251.31	13.74	NHBCC-1187	P001	Aging080	NIMH Human Brain Collection Core	Middle temporal gyrus	Healthy	21.5	Female	NHBCC-1187	1
129	129	AAGGAATCATTCACCC-1	13	13	AMB	NHBCC-1615,NHBCC-1615,0.10	-3.13	NHBCC-1604,NHBCC-1604,0.10	-3.18	0.05	-6.4	1.0	NHBCC-1615	-3.13	NHBCC-1604	-3.18	0.00167	NHBCC-1615,NHBCC-1604,0.50	-2.73	-0.4	ambiguous	P001	ambiguous	unknown	unknown	unknown	unknown	unknown	ambiguous	1
130	130	AAGGAATGTCATAGTC-1	245	250	SNG	NHBCC-1340,NHBCC-1340,0.10	-60.49	NHBCC-1340,NHBCC-1187,0.20	-63.6	3.11	-64.0	1.0	NHBCC-1340	-60.49	NHBCC-1556	-142.44	0.0	NHBCC-1340,NHBCC-1187,0.20	-63.6	3.11	NHBCC-1340	P001	Aging088	NIMH Human Brain Collection Core	Middle temporal gyrus	Healthy	26.2	Female	NHBCC-1340	1
131	131	AAGGAATGTGCTGTCG-1	88	93	SNG	NHBCC-1604,NHBCC-1604,0.10	-23.9	NHBCC-1604,NHBCC-1340,0.20	-24.62	0.72	-27.0	1.0	NHBCC-1604	-23.9	NHBCC-1615	-51.62	0.0	NHBCC-1604,NHBCC-1340,0.20	-24.62	0.72	NHBCC-1604	P001	Aging095	NIMH Human Brain Collection Core	Middle temporal gyrus	Healthy	27.2	Male	NHBCC-1604	1
132	132	AAGGAATGTTCTTCAT-1	473	495	SNG	NHBCC-1187,NHBCC-1187,0.10	-126.33	NHBCC-1187,NHBCC-1340,0.20	-132.28	5.95	-130.0	1.0	NHBCC-1187	-126.33	NHBCC-1340	-310.55	0.0	NHBCC-1187,NHBCC-1340,0.20	-132.28	5.95	NHBCC-1187	P001	Aging080	NIMH Human Brain Collection Core	Middle temporal gyrus	Healthy	21.5	Female	NHBCC-1187	1
133	133	AAGGTAAAGTTCACTG-1	20	20	SNG	NHBCC-1187,NHBCC-1187,0.10	-5.06	NHBCC-1187,NHBCC-1119,0.20	-5.11	0.05	-8.3	1.0	NHBCC-1187	-5.06	NHBCC-1119	-8.69	0.00024	NHBCC-1187,NHBCC-1119,0.20	-5.11	0.05	NHBCC-1187	P001	Aging080	NIMH Human Brain Collection Core	Middle temporal gyrus	Healthy	21.5	Female	NHBCC-1187	1
134	134	AAGGTAACATCTGGGC-1	62	63	SNG	NHBCC-1604,NHBCC-1604,0.10	-14.35	NHBCC-1604,NHBCC-1556,0.20	-14.37	0.02	-18.0	1.0	NHBCC-1604	-14.35	NHBCC-1556	-35.53	0.0	NHBCC-1604,NHBCC-1556,0.20	-14.37	0.02	NHBCC-1604	P001	Aging095	NIMH Human Brain Collection Core	Middle temporal gyrus	Healthy	27.2	Male	NHBCC-1604	1
135	135	AAGGTAAGTCACCACG-1	8	8	DBL	NHBCC-1187,NHBCC-1613,0.40	-4.59	NHBCC-1187,NHBCC-1613,0.50	-4.6	0.01	8.1e-06	1.0	NHBCC-1613	-6.73	NHBCC-1187	-7.14	5e-05	NHBCC-1187,NHBCC-1613,0.40	-4.59	-2.14	doublet	P001	doublet	unknown	unknown	unknown	unknown	unknown	doublet	1
136	136	AAGGTAATCGTAGCCG-1	7	7	AMB	NHBCC-1613,NHBCC-1613,0.10	-1.48	NHBCC-1669,NHBCC-1669,0.10	-1.48	0.0	-4.8	0.97	NHBCC-1613	-1.48	NHBCC-1669	-1.48	0.00855	NHBCC-1613,NHBCC-1669,0.20	-1.46	-0.02	ambiguous	P001	ambiguous	unknown	unknown	unknown	unknown	unknown	ambiguous	1
137	137	AAGGTAATCTGGTCAA-1	88	90	SNG	NHBCC-1613,NHBCC-1613,0.10	-25.19	NHBCC-1613,NHBCC-1187,0.20	-25.67	0.48	-28.0	1.0	NHBCC-1613	-25.19	NHBCC-1669	-40.28	0.0	NHBCC-1613,NHBCC-1187,0.20	-25.67	0.48	NHBCC-1613	P001	Aging099	NIMH Human Brain Collection Core	Middle temporal gyrus	Healthy	78.0	Male	NHBCC-1613	1
138	138	AAGGTAATCTTCTTCC-1	6	6	AMB	NHBCC-2628,NHBCC-2628,0.10	-0.83	NHBCC-1119,NHBCC-1119,0.10	-1.42	0.59	-4.2	0.96	NHBCC-2628	-0.83	NHBCC-1119	-1.42	0.016	NHBCC-2628,NHBCC-1340,0.20	-0.83	-0.0	ambiguous	P001	ambiguous	unknown	unknown	unknown	unknown	unknown	ambiguous	1
139	139	AAGTACCAGCGCCTAC-1	219	228	SNG	NHBCC-1615,NHBCC-1615,0.10	-67.55	NHBCC-1615,NHBCC-831,0.20	-67.48	-0.07	-71.0	1.0	NHBCC-1615	-67.55	NHBCC-1604	-146.08	0.0	NHBCC-1615,NHBCC-831,0.20	-67.48	-0.07	NHBCC-1615	P001	Aging103	NIMH Human Brain Collection Core	Middle temporal gyrus	Healthy	71.8	Female	NHBCC-1615	1
140	140	AAGTACCGTGACAACG-1	6	6	AMB	NHBCC-1119,NHBCC-1119,0.10	-0.1	NHBCC-1669,NHBCC-1669,0.10	-0.63	0.52	-3.6	0.89	NHBCC-1119	-0.1	NHBCC-1669	-0.63	0.02954	NHBCC-1119,NHBCC-1669,0.20	-0.2	0.1	ambiguous	P001	ambiguous	unknown	unknown	unknown	unknown	unknown	ambiguous	1
141	141	AAGTACCGTGTTAACC-1	5	5	AMB	NHBCC-1613,NHBCC-1613,0.10	-1.6	NHBCC-1275,NHBCC-1275,0.10	-2.19	0.59	-4.9	0.98	NHBCC-1613	-1.6	NHBCC-1275	-2.19	0.00762	NHBCC-1613,NHBCC-1340,0.20	-1.54	-0.06	ambiguous	P001	ambiguous	unknown	unknown	unknown	unknown	unknown	ambiguous	1
142	142	AAGTCGTAGGTACCTT-1	75	75	SNG	NHBCC-1119,NHBCC-1119,0.10	-14.4	NHBCC-1119,NHBCC-1669,0.20	-16.42	2.02	-18.0	1.0	NHBCC-1119	-14.4	NHBCC-1604	-33.53	0.0	NHBCC-1119,NHBCC-1669,0.20	-16.42	2.02	NHBCC-1119	P001	Aging073	NIMH Human Brain Collection Core	Middle temporal gyrus	Healthy	64.3	Female	NHBCC-1119	1
143	143	AAGTCGTGTGAGTAAT-1	275	284	SNG	NHBCC-831,NHBCC-831,0.10	-65.83	NHBCC-831,NHBCC-1137,0.20	-69.85	4.02	-69.0	1.0	NHBCC-831	-65.83	NHBCC-1340	-174.11	0.0	NHBCC-831,NHBCC-1137,0.20	-69.85	4.02	NHBCC-831	P001	Aging069	NIMH Human Brain Collection Core	Middle temporal gyrus	Healthy	85.2	Male	NHBCC-831	1
144	144	AAGTGAAAGTGGTTGG-1	530	539	SNG	NHBCC-1615,NHBCC-1615,0.10	-137.16	NHBCC-1615,NHBCC-2628,0.20	-145.24	8.09	-140.0	1.0	NHBCC-1615	-137.16	NHBCC-1187	-340.04	0.0	NHBCC-1615,NHBCC-2628,0.20	-145.24	8.09	NHBCC-1615	P001	Aging103	NIMH Human Brain Collection Core	Middle temporal gyrus	Healthy	71.8	Female	NHBCC-1615	1
145	145	AAGTGAACATAATCCG-1	171	173	SNG	NHBCC-831,NHBCC-831,0.10	-45.86	NHBCC-831,NHBCC-1615,0.20	-48.74	2.88	-49.0	1.0	NHBCC-831	-45.86	NHBCC-1340	-124.32	0.0	NHBCC-831,NHBCC-1615,0.20	-48.74	2.88	NHBCC-831	P001	Aging069	NIMH Human Brain Collection Core	Middle temporal gyrus	Healthy	85.2	Male	NHBCC-831	1
146	146	AAGTTCGAGGATGGCT-1	4	4	AMB	NHBCC-1137,NHBCC-1137,0.10	-1.55	NHBCC-1187,NHBCC-1187,0.10	-1.55	0.0	-4.9	0.98	NHBCC-1137	-1.55	NHBCC-1187	-1.55	0.008	NHBCC-1137,NHBCC-1187,0.40	-1.49	-0.06	ambiguous	P001	ambiguous	unknown	unknown	unknown	unknown	unknown	ambiguous	1
147	147	AAGTTCGCAATTAGGA-1	10	10	AMB	NHBCC-1275,NHBCC-1275,0.10	-1.47	NHBCC-2790,NHBCC-2790,0.10	-1.48	0.01	-4.8	0.96	NHBCC-1275	-1.47	NHBCC-2790	-1.48	0.00854	NHBCC-1275,NHBCC-2790,0.50	-1.36	-0.11	ambiguous	P001	ambiguous	unknown	unknown	unknown	unknown	unknown	ambiguous	1
148	148	AAGTTCGCATGATAGA-1	5	5	AMB	NHBCC-1119,NHBCC-1119,0.10	-0.8	NHBCC-1613,NHBCC-1613,0.10	-1.25	0.45	-4.2	0.94	NHBCC-1119	-0.8	NHBCC-1613	-1.25	0.01611	NHBCC-1119,NHBCC-1613,0.20	-0.83	0.02	ambiguous	P001	ambiguous	unknown	unknown	unknown	unknown	unknown	ambiguous	1
149	149	AAGTTCGGTCATGACT-1	7	7	AMB	NHBCC-1187,NHBCC-1187,0.10	-0.4	NHBCC-1615,NHBCC-1615,0.10	-1.47	1.07	-3.8	0.96	NHBCC-1187	-0.4	NHBCC-1615	-1.47	0.02451	NHBCC-1187,NHBCC-1615,0.20	-0.4	0.0	ambiguous	P001	ambiguous	unknown	unknown	unknown	unknown	unknown	ambiguous	1
150	150	AAGTTCGTCTATGCCC-1	10	10	SNG	NHBCC-1119,NHBCC-1119,0.10	-2.32	NHBCC-1119,NHBCC-1187,0.20	-2.42	0.11	-5.6	1.0	NHBCC-1119	-2.32	NHBCC-1669	-4.89	0.00377	NHBCC-1119,NHBCC-1187,0.20	-2.42	0.11	NHBCC-1119	P001	Aging073	NIMH Human Brain Collection Core	Middle temporal gyrus	Healthy	64.3	Female	NHBCC-1119	1
151	151	AATAGAGTCGGTAACT-1	5	5	AMB	NHBCC-2790,NHBCC-2790,0.10	-1.4	NHBCC-1119,NHBCC-1119,0.10	-1.44	0.04	-4.8	0.95	NHBCC-2790	-1.4	NHBCC-1119	-1.44	0.00902	NHBCC-1119,NHBCC-2790,0.50	-1.34	-0.06	ambiguous	P001	ambiguous	unknown	unknown	unknown	unknown	unknown	ambiguous	1
152	152	AATAGAGTCTAGTACG-1	13	15	AMB	NHBCC-1340,NHBCC-1340,0.10	-6.54	NHBCC-1340,NHBCC-1604,0.50	-5.32	-1.22	-9.8	1.0	NHBCC-1340	-6.54	NHBCC-1604	-7.75	6e-05	NHBCC-1340,NHBCC-1604,0.50	-5.32	-1.22	ambiguous	P001	ambiguous	unknown	unknown	unknown	unknown	unknown	ambiguous	1
153	153	AATAGAGTCTGGAAGG-1	8	8	DBL	NHBCC-1556,NHBCC-1615,0.50	-3.84	NHBCC-1615,NHBCC-1556,0.50	-3.84	0.0	3.4e-05	1.0	NHBCC-1615	-7.09	NHBCC-1556	-7.36	3e-05	NHBCC-1556,NHBCC-1615,0.50	-3.84	-3.25	doublet	P001	doublet	unknown	unknown	unknown	unknown	unknown	doublet	1
154	154	AATCACGAGGCTCTCG-1	15	15	AMB	NHBCC-2628,NHBCC-2628,0.10	-3.88	NHBCC-1556,NHBCC-1556,0.10	-4.99	1.1	-7.1	1.0	NHBCC-2628	-3.88	NHBCC-1556	-4.99	0.00079	NHBCC-2628,NHBCC-1556,0.20	-3.69	-0.2	ambiguous	P001	ambiguous	unknown	unknown	unknown	unknown	unknown	ambiguous	1
155	155	AATCACGCAACAAAGT-1	17	17	AMB	NHBCC-1187,NHBCC-1187,0.10	-6.47	NHBCC-2790,NHBCC-2790,0.10	-6.76	0.29	-9.7	1.0	NHBCC-1187	-6.47	NHBCC-2790	-6.76	6e-05	NHBCC-1187,NHBCC-2790,0.50	-5.7	-0.77	ambiguous	P001	ambiguous	unknown	unknown	unknown	unknown	unknown	ambiguous	1
156	156	AATCACGCATGAGTAA-1	746	792	SNG	NHBCC-1340,NHBCC-1340,0.10	-178.43	NHBCC-1340,NHBCC-1137,0.20	-191.46	13.04	-180.0	1.0	NHBCC-1340	-178.43	NHBCC-1137	-465.73	0.0	NHBCC-1340,NHBCC-1137,0.20	-191.46	13.04	NHBCC-1340	P001	Aging088	NIMH Human Brain Collection Core	Middle temporal gyrus	Healthy	26.2	Female	NHBCC-1340	1
157	157	AATCACGCATTGACAC-1	15	16	AMB	NHBCC-1340,NHBCC-1340,0.10	-5.65	NHBCC-1275,NHBCC-1275,0.10	-5.69	0.04	-8.9	1.0	NHBCC-1340	-5.65	NHBCC-1275	-5.69	0.00014	NHBCC-1187,NHBCC-1340,0.50	-4.05	-1.6	ambiguous	P001	ambiguous	unknown	unknown	unknown	unknown	unknown	ambiguous	1
158	158	AATCACGGTAGGTACG-1	33	34	SNG	NHBCC-1613,NHBCC-1613,0.10	-9.81	NHBCC-1613,NHBCC-1119,0.20	-9.95	0.13	-13.0	1.0	NHBCC-1613	-9.81	NHBCC-1187	-19.88	0.0	NHBCC-1613,NHBCC-1119,0.20	-9.95	0.13	NHBCC-1613	P001	Aging099	NIMH Human Brain Collection Core	Middle temporal gyrus	Healthy	78.0	Male	NHBCC-1613	1
159	159	AATCACGTCGTGTCAA-1	34	35	SNG	NHBCC-1340,NHBCC-1340,0.10	-7.93	NHBCC-1340,NHBCC-1187,0.20	-7.44	-0.49	-11.0	1.0	NHBCC-1340	-7.93	NHBCC-1187	-11.27	1e-05	NHBCC-1340,NHBCC-1187,0.20	-7.44	-0.49	NHBCC-1340	P001	Aging088	NIMH Human Brain Collection Core	Middle temporal gyrus	Healthy	26.2	Female	NHBCC-1340	1
160	160	AATCGACAGGTCTACT-1	249	256	SNG	NHBCC-1613,NHBCC-1613,0.10	-67.22	NHBCC-1613,NHBCC-1340,0.20	-70.26	3.05	-70.0	1.0	NHBCC-1613	-67.22	NHBCC-1669	-179.07	0.0	NHBCC-1613,NHBCC-1340,0.20	-70.26	3.05	NHBCC-1613	P001	Aging099	NIMH Human Brain Collection Core	Middle temporal gyrus	Healthy	78.0	Male	NHBCC-1613	1
161	161	AATCGACCAAAGGGCT-1	793	828	SNG	NHBCC-1613,NHBCC-1613,0.10	-195.85	NHBCC-1613,NHBCC-1669,0.20	-210.81	14.95	-200.0	1.0	NHBCC-1613	-195.85	NHBCC-1669	-526.0	0.0	NHBCC-1613,NHBCC-1669,0.20	-210.81	14.95	NHBCC-1613	P001	Aging099	NIMH Human Brain Collection Core	Middle temporal gyrus	Healthy	78.0	Male	NHBCC-1613	1
162	162	AATCGACCAAGTAGTA-1	418	432	SNG	NHBCC-1187,NHBCC-1187,0.10	-126.55	NHBCC-1187,NHBCC-2790,0.20	-130.79	4.24	-130.0	1.0	NHBCC-1187	-126.55	NHBCC-2790	-292.43	0.0	NHBCC-1187,NHBCC-2790,0.20	-130.79	4.24	NHBCC-1187	P001	Aging080	NIMH Human Brain Collection Core	Middle temporal gyrus	Healthy	21.5	Female	NHBCC-1187	1
163	163	AATCGACGTGAAAGTT-1	294	300	SNG	NHBCC-1613,NHBCC-1613,0.10	-67.94	NHBCC-1613,NHBCC-1119,0.20	-73.4	5.46	-71.0	1.0	NHBCC-1613	-67.94	NHBCC-2628	-196.74	0.0	NHBCC-1613,NHBCC-1119,0.20	-73.4	5.46	NHBCC-1613	P001	Aging099	NIMH Human Brain Collection Core	Middle temporal gyrus	Healthy	78.0	Male	NHBCC-1613	1
164	164	AATCGACTCGTAGGAG-1	7	7	AMB	NHBCC-1604,NHBCC-1604,0.10	-0.71	NHBCC-1137,NHBCC-1137,0.10	-0.72	0.0	-4.3	0.87	NHBCC-1604	-0.71	NHBCC-1137	-0.72	0.01629	NHBCC-1604,NHBCC-831,0.50	-0.61	-0.1	ambiguous	P001	ambiguous	unknown	unknown	unknown	unknown	unknown	ambiguous	1
165	165	AATCGTGAGCAAGTGC-1	47	47	SNG	NHBCC-1187,NHBCC-1187,0.10	-8.84	NHBCC-1187,NHBCC-1275,0.20	-8.44	-0.4	-12.0	1.0	NHBCC-1187	-8.84	NHBCC-1275	-14.67	1e-05	NHBCC-1187,NHBCC-1275,0.20	-8.44	-0.4	NHBCC-1187	P001	Aging080	NIMH Human Brain Collection Core	Middle temporal gyrus	Healthy	21.5	Female	NHBCC-1187	1
166	166	AATCGTGAGGACGCTA-1	12	12	AMB	NHBCC-1604,NHBCC-1604,0.10	-2.09	NHBCC-1340,NHBCC-1340,0.10	-3.26	1.16	-5.4	0.99	NHBCC-1604	-2.09	NHBCC-1340	-3.26	0.00468	NHBCC-1604,NHBCC-2790,0.40	-1.94	-0.15	ambiguous	P001	ambiguous	unknown	unknown	unknown	unknown	unknown	ambiguous	1
167	167	AATCGTGAGGTCTTTG-1	506	532	SNG	NHBCC-1340,NHBCC-1340,0.10	-147.53	NHBCC-1340,NHBCC-1604,0.20	-151.76	4.23	-150.0	1.0	NHBCC-1340	-147.53	NHBCC-1604	-338.69	0.0	NHBCC-1340,NHBCC-1604,0.20	-151.76	4.23	NHBCC-1340	P001	Aging088	NIMH Human Brain Collection Core	Middle temporal gyrus	Healthy	26.2	Female	NHBCC-1340	1
168	168	AATCGTGCACAATGTC-1	80	80	SNG	NHBCC-1119,NHBCC-1119,0.10	-23.7	NHBCC-1119,NHBCC-1275,0.20	-23.14	-0.56	-27.0	1.0	NHBCC-1119	-23.7	NHBCC-1275	-39.01	0.0	NHBCC-1119,NHBCC-1275,0.20	-23.14	-0.56	NHBCC-1119	P001	Aging073	NIMH Human Brain Collection Core	Middle temporal gyrus	Healthy	64.3	Female	NHBCC-1119	1
169	169	AATCGTGTCCGTCACT-1	26	26	SNG	NHBCC-1604,NHBCC-1604,0.10	-7.37	NHBCC-1604,NHBCC-1119,0.20	-7.33	-0.04	-11.0	1.0	NHBCC-1604	-7.37	NHBCC-1669	-14.11	2e-05	NHBCC-1604,NHBCC-1119,0.20	-7.33	-0.04	NHBCC-1604	P001	Aging095	NIMH Human Brain Collection Core	Middle temporal gyrus	Healthy	27.2	Male	NHBCC-1604	1
170	170	AATCGTGTCCTTCAGC-1	4	4	AMB	NHBCC-1556,NHBCC-1556,0.10	-0.19	NHBCC-2790,NHBCC-2790,0.10	-0.19	0.0	-3.7	0.87	NHBCC-1556	-0.19	NHBCC-2790	-0.19	0.0272	NHBCC-1556,NHBCC-2790,0.30	-0.09	-0.09	ambiguous	P001	ambiguous	unknown	unknown	unknown	unknown	unknown	ambiguous	1
171	171	AATGAAGAGATACATG-1	43	43	SNG	NHBCC-1604,NHBCC-1604,0.10	-15.05	NHBCC-1604,NHBCC-1613,0.40	-13.79	-1.25	-18.0	1.0	NHBCC-1604	-15.05	NHBCC-1613	-19.23	0.0	NHBCC-1604,NHBCC-1613,0.40	-13.79	-1.25	NHBCC-1604	P001	Aging095	NIMH Human Brain Collection Core	Middle temporal gyrus	Healthy	27.2	Male	NHBCC-1604	1
172	172	AATGAAGAGGATTCCT-1	7	7	SNG	NHBCC-1340,NHBCC-1340,0.10	-2.63	NHBCC-1340,NHBCC-1604,0.30	-2.15	-0.48	-5.9	1.0	NHBCC-1340	-2.63	NHBCC-1604	-5.19	0.00277	NHBCC-1340,NHBCC-1604,0.30	-2.15	-0.48	NHBCC-1340	P001	Aging088	NIMH Human Brain Collection Core	Middle temporal gyrus	Healthy	26.2	Female	NHBCC-1340	1
173	173	AATGAAGCACGTACTA-1	11	11	AMB	NHBCC-1556,NHBCC-1556,0.10	-2.36	NHBCC-1187,NHBCC-1187,0.10	-2.85	0.49	-5.6	0.99	NHBCC-1556	-2.36	NHBCC-1187	-2.85	0.00361	NHBCC-1556,NHBCC-1187,0.30	-2.07	-0.28	ambiguous	P001	ambiguous	unknown	unknown	unknown	unknown	unknown	ambiguous	1
174	174	AATGAAGGTAGGTAGC-1	268	275	SNG	NHBCC-1187,NHBCC-1187,0.10	-63.05	NHBCC-1187,NHBCC-831,0.20	-66.42	3.37	-66.0	1.0	NHBCC-1187	-63.05	NHBCC-2790	-169.1	0.0	NHBCC-1187,NHBCC-831,0.20	-66.42	3.37	NHBCC-1187	P001	Aging080	NIMH Human Brain Collection Core	Middle temporal gyrus	Healthy	21.5	Female	NHBCC-1187	1
175	175	AATGAAGGTATGATCC-1	40	40	SNG	NHBCC-831,NHBCC-831,0.10	-21.86	NHBCC-831,NHBCC-1669,0.20	-20.16	-1.7	-25.0	1.0	NHBCC-831	-21.86	NHBCC-1615	-31.48	0.0	NHBCC-831,NHBCC-1669,0.20	-20.16	-1.7	NHBCC-831	P001	Aging069	NIMH Human Brain Collection Core	Middle temporal gyrus	Healthy	85.2	Male	NHBCC-831	1
176	176	AATGAAGGTTTGGAAA-1	8	8	AMB	NHBCC-1275,NHBCC-1275,0.10	-1.7	NHBCC-1613,NHBCC-1613,0.10	-1.76	0.06	-5.0	0.96	NHBCC-1275	-1.7	NHBCC-1613	-1.76	0.00678	NHBCC-1669,NHBCC-1275,0.50	-1.27	-0.43	ambiguous	P001	ambiguous	unknown	unknown	unknown	unknown	unknown	ambiguous	1
177	177	AATGAAGTCGGCTATA-1	13	13	AMB	NHBCC-831,NHBCC-831,0.10	-6.27	NHBCC-831,NHBCC-1613,0.20	-4.61	-1.66	-9.5	1.0	NHBCC-831	-6.27	NHBCC-1556	-6.93	7e-05	NHBCC-831,NHBCC-1613,0.20	-4.61	-1.66	ambiguous	P001	ambiguous	unknown	unknown	unknown	unknown	unknown	ambiguous	1
178	178	AATGACCAGCTGAAGC-1	36	39	SNG	NHBCC-1613,NHBCC-1613,0.10	-10.72	NHBCC-1613,NHBCC-2790,0.20	-8.83	-1.9	-14.0	1.0	NHBCC-1613	-10.72	NHBCC-2790	-16.32	0.0	NHBCC-1613,NHBCC-2790,0.20	-8.83	-1.9	NHBCC-1613	P001	Aging099	NIMH Human Brain Collection Core	Middle temporal gyrus	Healthy	78.0	Male	NHBCC-1613	1
179	179	AATGACCAGGTTGACG-1	573	596	SNG	NHBCC-1613,NHBCC-1613,0.10	-156.94	NHBCC-1613,NHBCC-1119,0.20	-169.26	12.32	-160.0	1.0	NHBCC-1613	-156.94	NHBCC-1669	-428.62	0.0	NHBCC-1613,NHBCC-1119,0.20	-169.26	12.32	NHBCC-1613	P001	Aging099	NIMH Human Brain Collection Core	Middle temporal gyrus	Healthy	78.0	Male	NHBCC-1613	1
180	180	AATGACCCACCTCGTT-1	9	9	AMB	NHBCC-1669,NHBCC-1669,0.10	-1.51	NHBCC-831,NHBCC-831,0.10	-1.97	0.46	-4.8	0.98	NHBCC-1669	-1.51	NHBCC-831	-1.97	0.00829	NHBCC-1669,NHBCC-831,0.20	-1.53	0.02	ambiguous	P001	ambiguous	unknown	unknown	unknown	unknown	unknown	ambiguous	1
181	181	AATGACCCACGCAAAG-1	10	10	AMB	NHBCC-1119,NHBCC-1119,0.10	-3.62	NHBCC-1613,NHBCC-1613,0.10	-3.89	0.27	-6.9	1.0	NHBCC-1119	-3.62	NHBCC-1613	-3.89	0.00102	NHBCC-1613,NHBCC-1669,0.50	-2.95	-0.68	ambiguous	P001	ambiguous	unknown	unknown	unknown	unknown	unknown	ambiguous	1
182	182	AATGACCTCGGCCTTT-1	51	51	SNG	NHBCC-1613,NHBCC-1613,0.10	-15.68	NHBCC-1613,NHBCC-2790,0.20	-15.81	0.13	-19.0	1.0	NHBCC-1613	-15.68	NHBCC-1615	-35.49	0.0	NHBCC-1613,NHBCC-2790,0.20	-15.81	0.13	NHBCC-1613	P001	Aging099	NIMH Human Brain Collection Core	Middle temporal gyrus	Healthy	78.0	Male	NHBCC-1613	1
183	183	AATGCCAAGGTCGTCC-1	7	7	AMB	NHBCC-1669,NHBCC-1669,0.10	-0.98	NHBCC-1613,NHBCC-1613,0.10	-0.99	0.01	-4.3	0.97	NHBCC-1669	-0.98	NHBCC-1613	-0.99	0.01392	NHBCC-1613,NHBCC-1669,0.50	-0.77	-0.2	ambiguous	P001	ambiguous	unknown	unknown	unknown	unknown	unknown	ambiguous	1
184	184	AATGCCACACGCCACA-1	714	750	SNG	NHBCC-1604,NHBCC-1604,0.10	-200.21	NHBCC-1604,NHBCC-1340,0.20	-205.54	5.32	-200.0	1.0	NHBCC-1604	-200.21	NHBCC-1275	-461.03	0.0	NHBCC-1604,NHBCC-1340,0.20	-205.54	5.32	NHBCC-1604	P001	Aging095	NIMH Human Brain Collection Core	Middle temporal gyrus	Healthy	27.2	Male	NHBCC-1604	1
185	185	AATGCCACATCGTCCT-1	793	826	SNG	NHBCC-1187,NHBCC-1187,0.10	-220.3	NHBCC-1187,NHBCC-1615,0.20	-231.13	10.83	-220.0	1.0	NHBCC-1187	-220.3	NHBCC-1275	-551.34	0.0	NHBCC-1187,NHBCC-1615,0.20	-231.13	10.83	NHBCC-1187	P001	Aging080	NIMH Human Brain Collection Core	Middle temporal gyrus	Healthy	21.5	Female	NHBCC-1187	1
186	186	AATGCCAGTCGTATTG-1	4	4	AMB	NHBCC-831,NHBCC-831,0.10	-1.0	NHBCC-1340,NHBCC-1340,0.10	-1.03	0.02	-4.3	0.96	NHBCC-831	-1.0	NHBCC-1340	-1.03	0.01352	NHBCC-831,NHBCC-1340,0.50	-0.71	-0.29	ambiguous	P001	ambiguous	unknown	unknown	unknown	unknown	unknown	ambiguous	1
187	187	AATGCCAGTCTTGCTC-1	7	7	AMB	NHBCC-2790,NHBCC-2790,0.10	-2.52	NHBCC-831,NHBCC-831,0.10	-4.12	1.6	-5.8	0.99	NHBCC-2790	-2.52	NHBCC-831	-4.12	0.00308	NHBCC-2790,NHBCC-1340,0.20	-2.21	-0.31	ambiguous	P001	ambiguous	unknown	unknown	unknown	unknown	unknown	ambiguous	1
188	188	AATGCCAGTGAATGAT-1	52	52	DBL	NHBCC-1604,NHBCC-831,0.50	-18.08	NHBCC-831,NHBCC-1604,0.50	-18.08	0.0	2.3e-11	1.0	NHBCC-1615	-20.64	NHBCC-831	-24.89	0.0	NHBCC-1604,NHBCC-831,0.50	-18.08	-2.56	doublet	P001	doublet	unknown	unknown	unknown	unknown	unknown	doublet	1
189	189	AATGCCATCGGCTATA-1	237	242	SNG	NHBCC-1119,NHBCC-1119,0.10	-50.12	NHBCC-1119,NHBCC-1340,0.20	-59.0	8.88	-53.0	1.0	NHBCC-1119	-50.12	NHBCC-831	-134.94	0.0	NHBCC-1119,NHBCC-1340,0.20	-59.0	8.88	NHBCC-1119	P001	Aging073	NIMH Human Brain Collection Core	Middle temporal gyrus	Healthy	64.3	Female	NHBCC-1119	1
190	190	AATGCCATCGTCAGAT-1	563	584	SNG	NHBCC-1604,NHBCC-1604,0.10	-162.24	NHBCC-1604,NHBCC-2790,0.20	-168.11	5.87	-170.0	1.0	NHBCC-1604	-162.24	NHBCC-2790	-383.18	0.0	NHBCC-1604,NHBCC-2790,0.20	-168.11	5.87	NHBCC-1604	P001	Aging095	NIMH Human Brain Collection Core	Middle temporal gyrus	Healthy	27.2	Male	NHBCC-1604	1
191	191	AATGGAAAGGAAAGTG-1	14	14	AMB	NHBCC-1187,NHBCC-1187,0.10	-1.21	NHBCC-2628,NHBCC-2628,0.10	-2.91	1.69	-4.5	0.99	NHBCC-1187	-1.21	NHBCC-2628	-2.91	0.01127	NHBCC-1187,NHBCC-1615,0.20	-1.21	-0.0	ambiguous	P001	ambiguous	unknown	unknown	unknown	unknown	unknown	ambiguous	1
192	192	AATGGAAAGTGAATAC-1	150	153	SNG	NHBCC-1119,NHBCC-1119,0.10	-36.3	NHBCC-1119,NHBCC-1556,0.20	-41.89	5.6	-40.0	1.0	NHBCC-1119	-36.3	NHBCC-1613	-93.43	0.0	NHBCC-1119,NHBCC-1556,0.20	-41.89	5.6	NHBCC-1119	P001	Aging073	NIMH Human Brain Collection Core	Middle temporal gyrus	Healthy	64.3	Female	NHBCC-1119	1
193	193	AATGGAAGTAGTGGCA-1	9	9	SNG	NHBCC-1615,NHBCC-1615,0.10	-1.96	NHBCC-1615,NHBCC-1340,0.20	-1.93	-0.03	-5.2	1.0	NHBCC-1615	-1.96	NHBCC-1556	-6.14	0.00538	NHBCC-1615,NHBCC-1340,0.20	-1.93	-0.03	NHBCC-1615	P001	Aging103	NIMH Human Brain Collection Core	Middle temporal gyrus	Healthy	71.8	Female	NHBCC-1615	1
194	194	AATGGAATCAGCTGAT-1	1	1	AMB	NHBCC-1119,NHBCC-1119,0.10	-0.06	NHBCC-1340,NHBCC-1340,0.10	-0.06	0.0	-3.7	0.84	NHBCC-1119	-0.06	NHBCC-1340	-0.06	0.02898	NHBCC-1119,NHBCC-1340,0.20	-0.06	-0.0	ambiguous	P001	ambiguous	unknown	unknown	unknown	unknown	unknown	ambiguous	1
195	195	AATGGAATCCAACCGG-1	355	359	SNG	NHBCC-1119,NHBCC-1119,0.10	-81.11	NHBCC-1119,NHBCC-1613,0.20	-92.97	11.86	-84.0	1.0	NHBCC-1119	-81.11	NHBCC-1613	-201.28	0.0	NHBCC-1119,NHBCC-1613,0.20	-92.97	11.86	NHBCC-1119	P001	Aging073	NIMH Human Brain Collection Core	Middle temporal gyrus	Healthy	64.3	Female	NHBCC-1119	1
196	196	AATGGAATCCGATTAG-1	227	231	SNG	NHBCC-1615,NHBCC-1615,0.10	-58.64	NHBCC-1615,NHBCC-1187,0.20	-61.69	3.05	-62.0	1.0	NHBCC-1615	-58.64	NHBCC-1187	-138.99	0.0	NHBCC-1615,NHBCC-1187,0.20	-61.69	3.05	NHBCC-1615	P001	Aging103	NIMH Human Brain Collection Core	Middle temporal gyrus	Healthy	71.8	Female	NHBCC-1615	1
197	197	AATGGCTAGATGCTTC-1	393	402	SNG	NHBCC-1613,NHBCC-1613,0.10	-102.3	NHBCC-1613,NHBCC-1669,0.20	-109.69	7.39	-110.0	1.0	NHBCC-1613	-102.3	NHBCC-1615	-270.14	0.0	NHBCC-1613,NHBCC-1669,0.20	-109.69	7.39	NHBCC-1613	P001	Aging099	NIMH Human Brain Collection Core	Middle temporal gyrus	Healthy	78.0	Male	NHBCC-1613	1
198	198	AATGGCTAGCACTGGA-1	5	5	AMB	NHBCC-1556,NHBCC-1556,0.10	-1.59	NHBCC-2628,NHBCC-2628,0.10	-2.14	0.55	-4.9	0.98	NHBCC-1556	-1.59	NHBCC-2628	-2.14	0.00771	NHBCC-1556,NHBCC-2628,0.20	-1.56	-0.03	ambiguous	P001	ambiguous	unknown	unknown	unknown	unknown	unknown	ambiguous	1
199	199	AATGGCTCACAATCTG-1	518	540	SNG	NHBCC-831,NHBCC-831,0.10	-133.4	NHBCC-831,NHBCC-1556,0.20	-140.65	7.25	-140.0	1.0	NHBCC-831	-133.4	NHBCC-1556	-358.74	0.0	NHBCC-831,NHBCC-1556,0.20	-140.65	7.25	NHBCC-831	P001	Aging069	NIMH Human Brain Collection Core	Middle temporal gyrus	Healthy	85.2	Male	NHBCC-831	1
200	200	AATGGCTTCTTCTGGC-1	171	172	DBL	NHBCC-1615,NHBCC-1187,0.20	-54.75	NHBCC-1615,NHBCC-831,0.20	-55.04	0.29	1.3e-27	1.0	NHBCC-1615	-58.18	NHBCC-1137	-97.14	0.0	NHBCC-1615,NHBCC-1187,0.20	-54.75	-3.43	doublet	P001	doublet	unknown	unknown	unknown	unknown	unknown	doublet	1
201	201	AATTCCTAGCATGCGA-1	59	59	SNG	NHBCC-1604,NHBCC-1604,0.10	-14.95	NHBCC-1604,NHBCC-1340,0.20	-14.33	-0.62	-18.0	1.0	NHBCC-1604	-14.95	NHBCC-1340	-28.67	0.0	NHBCC-1604,NHBCC-1340,0.20	-14.33	-0.62	NHBCC-1604	P001	Aging095	NIMH Human Brain Collection Core	Middle temporal gyrus	Healthy	27.2	Male	NHBCC-1604	1
202	202	AATTCCTCAAGGGTCA-1	590	605	DBL	NHBCC-1340,NHBCC-1187,0.30	-238.47	NHBCC-1340,NHBCC-1187,0.20	-239.54	1.08	2.1999999999999998e-107	1.0	NHBCC-1340	-263.68	NHBCC-1187	-382.03	0.0	NHBCC-1340,NHBCC-1187,0.30	-238.47	-25.21	doublet	P001	doublet	unknown	unknown	unknown	unknown	unknown	doublet	1
203	203	AATTCCTCACGTCTCT-1	27	28	SNG	NHBCC-1604,NHBCC-1604,0.10	-6.71	NHBCC-1604,NHBCC-1137,0.20	-5.78	-0.93	-10.0	1.0	NHBCC-1604	-6.71	NHBCC-1187	-11.63	5e-05	NHBCC-1604,NHBCC-1137,0.20	-5.78	-0.93	NHBCC-1604	P001	Aging095	NIMH Human Brain Collection Core	Middle temporal gyrus	Healthy	27.2	Male	NHBCC-1604	1
204	204	AATTCCTGTATAGGAT-1	406	415	SNG	NHBCC-2628,NHBCC-2628,0.10	-121.51	NHBCC-2628,NHBCC-831,0.20	-125.87	4.36	-120.0	1.0	NHBCC-2628	-121.51	NHBCC-1275	-286.41	0.0	NHBCC-2628,NHBCC-831,0.20	-125.87	4.36	NHBCC-2628	P001	Aging111	NIMH Human Brain Collection Core	Middle temporal gyrus	Healthy	26.1	Male	NHBCC-2628	1
205	205	AATTCCTGTGCCTTTC-1	7	7	AMB	NHBCC-1556,NHBCC-1556,0.10	-2.29	NHBCC-1187,NHBCC-1187,0.10	-2.83	0.54	-5.6	0.99	NHBCC-1556	-2.29	NHBCC-1187	-2.83	0.00385	NHBCC-1556,NHBCC-1340,0.20	-2.3	0.0	ambiguous	P001	ambiguous	unknown	unknown	unknown	unknown	unknown	ambiguous	1
206	206	AATTCCTTCACTGCTC-1	12	12	AMB	NHBCC-1187,NHBCC-1187,0.10	-5.16	NHBCC-1275,NHBCC-1275,0.10	-5.17	0.02	-8.4	1.0	NHBCC-1187	-5.16	NHBCC-1275	-5.17	0.00022	NHBCC-1187,NHBCC-1275,0.50	-4.93	-0.23	ambiguous	P001	ambiguous	unknown	unknown	unknown	unknown	unknown	ambiguous	1
207	207	AATTCCTTCATAGCAC-1	47	47	SNG	NHBCC-1604,NHBCC-1604,0.10	-13.66	NHBCC-1604,NHBCC-1556,0.20	-14.02	0.36	-17.0	1.0	NHBCC-1604	-13.66	NHBCC-1187	-37.13	0.0	NHBCC-1604,NHBCC-1556,0.20	-14.02	0.36	NHBCC-1604	P001	Aging095	NIMH Human Brain Collection Core	Middle temporal gyrus	Healthy	27.2	Male	NHBCC-1604	1
208	208	AATTTCCAGTCGAATA-1	91	92	DBL	NHBCC-831,NHBCC-1615,0.20	-23.17	NHBCC-831,NHBCC-831,0.10	-25.39	2.22	6.9e-14	1.0	NHBCC-831	-25.39	NHBCC-1604	-49.54	0.0	NHBCC-831,NHBCC-1615,0.20	-23.17	-2.22	doublet	P001	doublet	unknown	unknown	unknown	unknown	unknown	doublet	1
209	209	AATTTCCCAGCGGTTC-1	239	245	SNG	NHBCC-2628,NHBCC-2628,0.10	-73.89	NHBCC-2628,NHBCC-1556,0.20	-72.44	-1.45	-77.0	1.0	NHBCC-2628	-73.89	NHBCC-1556	-142.34	0.0	NHBCC-2628,NHBCC-1556,0.20	-72.44	-1.45	NHBCC-2628	P001	Aging111	NIMH Human Brain Collection Core	Middle temporal gyrus	Healthy	26.1	Male	NHBCC-2628	1
210	210	AATTTCCGTACGAAAT-1	9	9	AMB	NHBCC-1556,NHBCC-1556,0.10	-3.57	NHBCC-2628,NHBCC-2628,0.10	-4.07	0.5	-6.8	1.0	NHBCC-1556	-3.57	NHBCC-2628	-4.07	0.00108	NHBCC-1556,NHBCC-1604,0.50	-2.94	-0.63	ambiguous	P001	ambiguous	unknown	unknown	unknown	unknown	unknown	ambiguous	1
211	211	AATTTCCTCTCCTGTG-1	10	11	SNG	NHBCC-1340,NHBCC-1340,0.10	-2.36	NHBCC-1340,NHBCC-1556,0.20	-2.28	-0.08	-5.6	0.99	NHBCC-1340	-2.36	NHBCC-1613	-4.42	0.00362	NHBCC-1340,NHBCC-1556,0.20	-2.28	-0.08	NHBCC-1340	P001	Aging088	NIMH Human Brain Collection Core	Middle temporal gyrus	Healthy	26.2	Female	NHBCC-1340	1
212	212	ACAAAGAAGAGAGCGG-1	11	12	AMB	NHBCC-1187,NHBCC-1187,0.10	-4.15	NHBCC-1275,NHBCC-1275,0.10	-4.55	0.4	-7.4	1.0	NHBCC-1187	-4.15	NHBCC-1275	-4.55	0.0006	NHBCC-1340,NHBCC-1275,0.40	-3.14	-1.02	ambiguous	P001	ambiguous	unknown	unknown	unknown	unknown	unknown	ambiguous	1
213	213	ACAACCACAACCAATC-1	9	9	AMB	NHBCC-1340,NHBCC-1340,0.10	-3.01	NHBCC-1119,NHBCC-1119,0.10	-4.13	1.12	-6.3	1.0	NHBCC-1340	-3.01	NHBCC-1119	-4.13	0.00189	NHBCC-1340,NHBCC-1604,0.20	-3.06	0.05	ambiguous	P001	ambiguous	unknown	unknown	unknown	unknown	unknown	ambiguous	1
214	214	ACAACCAGTCTGATCA-1	130	133	DBL	NHBCC-1187,NHBCC-1613,0.50	-59.8	NHBCC-1613,NHBCC-1187,0.50	-59.8	0.0	1.7e-29	1.0	NHBCC-1613	-71.83	NHBCC-1137	-73.31	0.0	NHBCC-1187,NHBCC-1613,0.50	-59.8	-12.03	doublet	P001	doublet	unknown	unknown	unknown	unknown	unknown	doublet	1
215	215	ACAAGCTAGAAGCCTG-1	18	18	AMB	NHBCC-1613,NHBCC-1613,0.10	-5.81	NHBCC-1137,NHBCC-1137,0.10	-7.31	1.5	-9.1	1.0	NHBCC-1613	-5.81	NHBCC-1137	-7.31	0.00012	NHBCC-1613,NHBCC-1137,0.40	-5.35	-0.46	ambiguous	P001	ambiguous	unknown	unknown	unknown	unknown	unknown	ambiguous	1
216	216	ACAAGCTAGACCTCCG-1	8	8	AMB	NHBCC-1615,NHBCC-1615,0.10	-3.56	NHBCC-2790,NHBCC-2790,0.10	-3.58	0.02	-6.8	1.0	NHBCC-1615	-3.56	NHBCC-2790	-3.58	0.00109	NHBCC-1615,NHBCC-2790,0.50	-3.37	-0.19	ambiguous	P001	ambiguous	unknown	unknown	unknown	unknown	unknown	ambiguous	1
217	217	ACAAGCTAGGCATGCA-1	161	164	SNG	NHBCC-1615,NHBCC-1615,0.10	-41.75	NHBCC-1615,NHBCC-1340,0.20	-42.73	0.98	-45.0	1.0	NHBCC-1615	-41.75	NHBCC-1340	-90.83	0.0	NHBCC-1615,NHBCC-1340,0.20	-42.73	0.98	NHBCC-1615	P001	Aging103	NIMH Human Brain Collection Core	Middle temporal gyrus	Healthy	71.8	Female	NHBCC-1615	1
218	218	ACAAGCTAGGTAAGAG-1	364	377	SNG	NHBCC-831,NHBCC-831,0.10	-101.95	NHBCC-831,NHBCC-1340,0.20	-105.63	3.69	-110.0	1.0	NHBCC-831	-101.95	NHBCC-1340	-241.88	0.0	NHBCC-831,NHBCC-1340,0.20	-105.63	3.69	NHBCC-831	P001	Aging069	NIMH Human Brain Collection Core	Middle temporal gyrus	Healthy	85.2	Male	NHBCC-831	1
219	219	ACAAGCTAGTAATCCC-1	125	125	SNG	NHBCC-831,NHBCC-831,0.10	-31.52	NHBCC-831,NHBCC-2628,0.20	-32.89	1.37	-35.0	1.0	NHBCC-831	-31.52	NHBCC-2628	-72.56	0.0	NHBCC-831,NHBCC-2628,0.20	-32.89	1.37	NHBCC-831	P001	Aging069	NIMH Human Brain Collection Core	Middle temporal gyrus	Healthy	85.2	Male	NHBCC-831	1
220	220	ACAAGCTCATTCGATG-1	641	664	SNG	NHBCC-1187,NHBCC-1187,0.10	-186.34	NHBCC-1187,NHBCC-1556,0.20	-195.11	8.78	-190.0	1.0	NHBCC-1187	-186.34	NHBCC-1615	-456.54	0.0	NHBCC-1187,NHBCC-1556,0.20	-195.11	8.78	NHBCC-1187	P001	Aging080	NIMH Human Brain Collection Core	Middle temporal gyrus	Healthy	21.5	Female	NHBCC-1187	1
221	221	ACAAGCTGTGAGGATC-1	11	11	AMB	NHBCC-1187,NHBCC-1187,0.10	-1.57	NHBCC-1119,NHBCC-1119,0.10	-2.76	1.19	-4.9	0.99	NHBCC-1187	-1.57	NHBCC-1119	-2.76	0.00789	NHBCC-1187,NHBCC-1119,0.20	-1.61	0.04	ambiguous	P001	ambiguous	unknown	unknown	unknown	unknown	unknown	ambiguous	1
222	222	ACAAGCTTCCTGGGTG-1	50	51	SNG	NHBCC-1613,NHBCC-1613,0.10	-13.59	NHBCC-1613,NHBCC-1604,0.20	-13.76	0.17	-17.0	1.0	NHBCC-1613	-13.59	NHBCC-1669	-32.32	0.0	NHBCC-1613,NHBCC-1604,0.20	-13.76	0.17	NHBCC-1613	P001	Aging099	NIMH Human Brain Collection Core	Middle temporal gyrus	Healthy	78.0	Male	NHBCC-1613	1
223	223	ACACAGTCAACCAGAG-1	16	16	AMB	NHBCC-1613,NHBCC-1613,0.10	-11.11	NHBCC-1556,NHBCC-1669,0.50	-10.13	-0.99	-14.0	1.0	NHBCC-1613	-11.11	NHBCC-1187	-12.28	0.0	NHBCC-1556,NHBCC-1669,0.50	-10.13	-0.99	ambiguous	P001	ambiguous	unknown	unknown	unknown	unknown	unknown	ambiguous	1
224	224	ACACAGTCACATACTG-1	597	615	SNG	NHBCC-1187,NHBCC-1187,0.10	-163.79	NHBCC-1187,NHBCC-1615,0.20	-170.89	7.1	-170.0	1.0	NHBCC-1187	-163.79	NHBCC-831	-390.65	0.0	NHBCC-1187,NHBCC-1615,0.20	-170.89	7.1	NHBCC-1187	P001	Aging080	NIMH Human Brain Collection Core	Middle temporal gyrus	Healthy	21.5	Female	NHBCC-1187	1
225	225	ACACAGTCAGCACAAG-1	290	295	SNG	NHBCC-1615,NHBCC-1615,0.10	-85.03	NHBCC-1615,NHBCC-1187,0.20	-88.45	3.42	-88.0	1.0	NHBCC-1615	-85.03	NHBCC-2790	-202.41	0.0	NHBCC-1615,NHBCC-1187,0.20	-88.45	3.42	NHBCC-1615	P001	Aging103	NIMH Human Brain Collection Core	Middle temporal gyrus	Healthy	71.8	Female	NHBCC-1615	1
226	226	ACACAGTGTACCGTGC-1	642	668	SNG	NHBCC-1604,NHBCC-1604,0.10	-183.21	NHBCC-1604,NHBCC-1615,0.20	-188.83	5.63	-190.0	1.0	NHBCC-1604	-183.21	NHBCC-1615	-440.01	0.0	NHBCC-1604,NHBCC-1615,0.20	-188.83	5.63	NHBCC-1604	P001	Aging095	NIMH Human Brain Collection Core	Middle temporal gyrus	Healthy	27.2	Male	NHBCC-1604	1
227	227	ACACAGTTCGCCATAA-1	13	13	SNG	NHBCC-1613,NHBCC-1613,0.10	-4.7	NHBCC-1613,NHBCC-1669,0.30	-3.4	-1.29	-8.0	1.0	NHBCC-1613	-4.7	NHBCC-1669	-7.68	0.00035	NHBCC-1613,NHBCC-1669,0.30	-3.4	-1.29	NHBCC-1613	P001	Aging099	NIMH Human Brain Collection Core	Middle temporal gyrus	Healthy	78.0	Male	NHBCC-1613	1
228	228	ACACAGTTCTAGCATG-1	57	58	SNG	NHBCC-1604,NHBCC-1604,0.10	-15.39	NHBCC-1604,NHBCC-1137,0.20	-15.47	0.09	-19.0	1.0	NHBCC-1604	-15.39	NHBCC-831	-28.04	0.0	NHBCC-1604,NHBCC-1137,0.20	-15.47	0.09	NHBCC-1604	P001	Aging095	NIMH Human Brain Collection Core	Middle temporal gyrus	Healthy	27.2	Male	NHBCC-1604	1
229	229	ACACCAAAGACGCTCC-1	19	19	SNG	NHBCC-1187,NHBCC-1187,0.10	-5.81	NHBCC-1187,NHBCC-2790,0.30	-5.09	-0.72	-9.1	1.0	NHBCC-1187	-5.81	NHBCC-2790	-8.17	0.00011	NHBCC-1187,NHBCC-2790,0.30	-5.09	-0.72	NHBCC-1187	P001	Aging080	NIMH Human Brain Collection Core	Middle temporal gyrus	Healthy	21.5	Female	NHBCC-1187	1
230	230	ACACCAAAGCTCTATG-1	535	547	SNG	NHBCC-1613,NHBCC-1613,0.10	-151.25	NHBCC-1613,NHBCC-2628,0.20	-159.81	8.56	-150.0	1.0	NHBCC-1613	-151.25	NHBCC-1669	-392.05	0.0	NHBCC-1613,NHBCC-2628,0.20	-159.81	8.56	NHBCC-1613	P001	Aging099	NIMH Human Brain Collection Core	Middle temporal gyrus	Healthy	78.0	Male	NHBCC-1613	1
231	231	ACACCAACACCAGCCA-1	11	11	AMB	NHBCC-1604,NHBCC-1604,0.10	-1.8	NHBCC-1615,NHBCC-1615,0.10	-3.4	1.61	-5.1	0.99	NHBCC-1604	-1.8	NHBCC-1615	-3.4	0.00633	NHBCC-1604,NHBCC-1615,0.20	-1.55	-0.25	ambiguous	P001	ambiguous	unknown	unknown	unknown	unknown	unknown	ambiguous	1
232	232	ACACCAACATGTCGTA-1	11	11	AMB	NHBCC-1340,NHBCC-1340,0.10	-1.84	NHBCC-1137,NHBCC-1137,0.10	-1.89	0.05	-5.1	0.97	NHBCC-1340	-1.84	NHBCC-1137	-1.89	0.00596	NHBCC-1137,NHBCC-1340,0.50	-1.31	-0.53	ambiguous	P001	ambiguous	unknown	unknown	unknown	unknown	unknown	ambiguous	1
233	233	ACACCAAGTACCTGTA-1	308	317	SNG	NHBCC-1615,NHBCC-1615,0.10	-67.61	NHBCC-1615,NHBCC-2790,0.20	-71.08	3.47	-71.0	1.0	NHBCC-1615	-67.61	NHBCC-1137	-184.36	0.0	NHBCC-1615,NHBCC-2790,0.20	-71.08	3.47	NHBCC-1615	P001	Aging103	NIMH Human Brain Collection Core	Middle temporal gyrus	Healthy	71.8	Female	NHBCC-1615	1
234	234	ACACCAAGTGAAGCTG-1	139	141	SNG	NHBCC-1615,NHBCC-1615,0.10	-39.61	NHBCC-1615,NHBCC-1275,0.20	-37.93	-1.68	-43.0	1.0	NHBCC-1615	-39.61	NHBCC-1275	-85.8	0.0	NHBCC-1615,NHBCC-1275,0.20	-37.93	-1.68	NHBCC-1615	P001	Aging103	NIMH Human Brain Collection Core	Middle temporal gyrus	Healthy	71.8	Female	NHBCC-1615	1
235	235	ACACCAAGTGTTCATG-1	81	82	SNG	NHBCC-1613,NHBCC-1613,0.10	-26.67	NHBCC-1613,NHBCC-2628,0.20	-26.61	-0.05	-30.0	1.0	NHBCC-1613	-26.67	NHBCC-2628	-65.1	0.0	NHBCC-1613,NHBCC-2628,0.20	-26.61	-0.05	NHBCC-1613	P001	Aging099	NIMH Human Brain Collection Core	Middle temporal gyrus	Healthy	78.0	Male	NHBCC-1613	1
236	236	ACACCAATCCGAGGCT-1	298	304	SNG	NHBCC-1187,NHBCC-1187,0.10	-81.17	NHBCC-1187,NHBCC-1556,0.20	-83.32	2.15	-84.0	1.0	NHBCC-1187	-81.17	NHBCC-1556	-187.09	0.0	NHBCC-1187,NHBCC-1556,0.20	-83.32	2.15	NHBCC-1187	P001	Aging080	NIMH Human Brain Collection Core	Middle temporal gyrus	Healthy	21.5	Female	NHBCC-1187	1
237	237	ACACGCGAGCAGTACG-1	32	32	DBL	NHBCC-1613,NHBCC-1137,0.20	-14.12	NHBCC-1613,NHBCC-1137,0.30	-14.34	0.23	5.9e-10	1.0	NHBCC-1613	-16.52	NHBCC-1604	-25.15	0.0	NHBCC-1613,NHBCC-1137,0.20	-14.12	-2.4	doublet	P001	doublet	unknown	unknown	unknown	unknown	unknown	doublet	1
238	238	ACACGCGCAGAATTCC-1	13	13	AMB	NHBCC-1615,NHBCC-1615,0.10	-5.07	NHBCC-1187,NHBCC-1615,0.50	-3.97	-1.1	-8.3	1.0	NHBCC-1615	-5.07	NHBCC-1187	-6.45	0.00024	NHBCC-1187,NHBCC-1615,0.50	-3.97	-1.1	ambiguous	P001	ambiguous	unknown	unknown	unknown	unknown	unknown	ambiguous	1
239	239	ACACGCGCATTCACCC-1	31	31	SNG	NHBCC-1187,NHBCC-1187,0.10	-11.03	NHBCC-1187,NHBCC-2790,0.20	-9.82	-1.21	-14.0	1.0	NHBCC-1187	-11.03	NHBCC-2790	-18.15	0.0	NHBCC-1187,NHBCC-2790,0.20	-9.82	-1.21	NHBCC-1187	P001	Aging080	NIMH Human Brain Collection Core	Middle temporal gyrus	Healthy	21.5	Female	NHBCC-1187	1
240	240	ACACTGAAGAGACAAG-1	41	42	SNG	NHBCC-1604,NHBCC-1604,0.10	-11.47	NHBCC-1604,NHBCC-831,0.20	-10.57	-0.89	-15.0	1.0	NHBCC-1604	-11.47	NHBCC-831	-22.6	0.0	NHBCC-1604,NHBCC-831,0.20	-10.57	-0.89	NHBCC-1604	P001	Aging095	NIMH Human Brain Collection Core	Middle temporal gyrus	Healthy	27.2	Male	NHBCC-1604	1
241	241	ACACTGACAATGGCAG-1	2	2	AMB	NHBCC-1119,NHBCC-1119,0.10	-0.75	NHBCC-1187,NHBCC-1187,0.10	-0.75	0.0	-4.2	0.91	NHBCC-1119	-0.75	NHBCC-1187	-0.75	0.01623	NHBCC-1119,NHBCC-1187,0.30	-0.75	-0.0	ambiguous	P001	ambiguous	unknown	unknown	unknown	unknown	unknown	ambiguous	1
242	242	ACACTGAGTTGCAAGG-1	4	4	AMB	NHBCC-1275,NHBCC-1275,0.10	-0.28	NHBCC-1604,NHBCC-1604,0.10	-0.28	0.0	-3.8	0.87	NHBCC-1275	-0.28	NHBCC-1604	-0.28	0.02519	NHBCC-1275,NHBCC-1604,0.40	-0.09	-0.19	ambiguous	P001	ambiguous	unknown	unknown	unknown	unknown	unknown	ambiguous	1
243	243	ACAGAAAAGACCGTTT-1	93	93	SNG	NHBCC-1119,NHBCC-1119,0.10	-29.12	NHBCC-1119,NHBCC-1669,0.20	-30.89	1.77	-32.0	1.0	NHBCC-1119	-29.12	NHBCC-1613	-55.44	0.0	NHBCC-1119,NHBCC-1669,0.20	-30.89	1.77	NHBCC-1119	P001	Aging073	NIMH Human Brain Collection Core	Middle temporal gyrus	Healthy	64.3	Female	NHBCC-1119	1
244	244	ACAGAAAAGCAGCCCT-1	150	151	SNG	NHBCC-1119,NHBCC-1119,0.10	-41.41	NHBCC-1119,NHBCC-1340,0.20	-44.45	3.04	-45.0	1.0	NHBCC-1119	-41.41	NHBCC-1613	-85.05	0.0	NHBCC-1119,NHBCC-1340,0.20	-44.45	3.04	NHBCC-1119	P001	Aging073	NIMH Human Brain Collection Core	Middle temporal gyrus	Healthy	64.3	Female	NHBCC-1119	1
245	245	ACAGAAAAGCGAACTG-1	415	426	SNG	NHBCC-1187,NHBCC-1187,0.10	-114.17	NHBCC-1187,NHBCC-2628,0.20	-117.05	2.88	-120.0	1.0	NHBCC-1187	-114.17	NHBCC-1275	-266.66	0.0	NHBCC-1187,NHBCC-2628,0.20	-117.05	2.88	NHBCC-1187	P001	Aging080	NIMH Human Brain Collection Core	Middle temporal gyrus	Healthy	21.5	Female	NHBCC-1187	1
246	246	ACAGAAAAGGCTTTCA-1	338	346	DBL	NHBCC-1119,NHBCC-831,0.50	-132.88	NHBCC-831,NHBCC-1119,0.50	-132.88	0.0	3.1e-61	1.0	NHBCC-831	-161.25	NHBCC-1119	-185.31	0.0	NHBCC-1119,NHBCC-831,0.50	-132.88	-28.37	doublet	P001	doublet	unknown	unknown	unknown	unknown	unknown	doublet	1
247	247	ACAGAAACAAAGAACT-1	19	20	SNG	NHBCC-1613,NHBCC-1613,0.10	-8.65	NHBCC-1613,NHBCC-1604,0.30	-7.95	-0.7	-12.0	1.0	NHBCC-1613	-8.65	NHBCC-1604	-12.13	1e-05	NHBCC-1613,NHBCC-1604,0.30	-7.95	-0.7	NHBCC-1613	P001	Aging099	NIMH Human Brain Collection Core	Middle temporal gyrus	Healthy	78.0	Male	NHBCC-1613	1
248	248	ACAGAAACACGTCGTG-1	100	102	SNG	NHBCC-831,NHBCC-831,0.10	-31.76	NHBCC-831,NHBCC-1556,0.20	-31.4	-0.36	-35.0	1.0	NHBCC-831	-31.76	NHBCC-1604	-60.13	0.0	NHBCC-831,NHBCC-1556,0.20	-31.4	-0.36	NHBCC-831	P001	Aging069	NIMH Human Brain Collection Core	Middle temporal gyrus	Healthy	85.2	Male	NHBCC-831	1
249	249	ACAGAAAGTAAGCAAT-1	8	8	AMB	NHBCC-1669,NHBCC-1669,0.10	-2.45	NHBCC-1615,NHBCC-1615,0.10	-3.64	1.19	-5.7	0.99	NHBCC-1669	-2.45	NHBCC-1615	-3.64	0.00331	NHBCC-1669,NHBCC-1613,0.20	-2.25	-0.2	ambiguous	P001	ambiguous	unknown	unknown	unknown	unknown	unknown	ambiguous	1
250	250	ACAGCCGAGCGTCAAG-1	207	209	SNG	NHBCC-1615,NHBCC-1615,0.10	-59.68	NHBCC-1615,NHBCC-1556,0.20	-60.06	0.38	-63.0	1.0	NHBCC-1615	-59.68	NHBCC-1556	-132.83	0.0	NHBCC-1615,NHBCC-1556,0.20	-60.06	0.38	NHBCC-1615	P001	Aging103	NIMH Human Brain Collection Core	Middle temporal gyrus	Healthy	71.8	Female	NHBCC-1615	1
251	251	ACAGCCGAGGATTTGA-1	41	41	SNG	NHBCC-831,NHBCC-831,0.10	-10.33	NHBCC-831,NHBCC-1556,0.20	-10.32	-0.0	-14.0	1.0	NHBCC-831	-10.33	NHBCC-1556	-20.8	0.0	NHBCC-831,NHBCC-1556,0.20	-10.32	-0.0	NHBCC-831	P001	Aging069	NIMH Human Brain Collection Core	Middle temporal gyrus	Healthy	85.2	Male	NHBCC-831	1
252	252	ACAGCCGCACCTCAGG-1	294	299	SNG	NHBCC-1119,NHBCC-1119,0.10	-74.27	NHBCC-1119,NHBCC-1613,0.20	-83.36	9.09	-78.0	1.0	NHBCC-1119	-74.27	NHBCC-1669	-168.17	0.0	NHBCC-1119,NHBCC-1613,0.20	-83.36	9.09	NHBCC-1119	P001	Aging073	NIMH Human Brain Collection Core	Middle temporal gyrus	Healthy	64.3	Female	NHBCC-1119	1
253	253	ACAGCCGGTGGTATGG-1	751	786	SNG	NHBCC-1187,NHBCC-1187,0.10	-209.98	NHBCC-1187,NHBCC-1275,0.20	-217.88	7.9	-210.0	1.0	NHBCC-1187	-209.98	NHBCC-1275	-504.14	0.0	NHBCC-1187,NHBCC-1275,0.20	-217.88	7.9	NHBCC-1187	P001	Aging080	NIMH Human Brain Collection Core	Middle temporal gyrus	Healthy	21.5	Female	NHBCC-1187	1
254	254	ACAGCCGGTGTAAATG-1	8	8	AMB	NHBCC-1669,NHBCC-1669,0.10	-3.82	NHBCC-1604,NHBCC-1604,0.10	-4.15	0.33	-7.1	1.0	NHBCC-1669	-3.82	NHBCC-1604	-4.15	0.00084	NHBCC-1669,NHBCC-1615,0.40	-2.74	-1.08	ambiguous	P001	ambiguous	unknown	unknown	unknown	unknown	unknown	ambiguous	1
255	255	ACAGCCGGTTTCACTT-1	317	331	SNG	NHBCC-831,NHBCC-831,0.10	-82.32	NHBCC-831,NHBCC-1340,0.20	-87.51	5.19	-86.0	1.0	NHBCC-831	-82.32	NHBCC-1340	-207.32	0.0	NHBCC-831,NHBCC-1340,0.20	-87.51	5.19	NHBCC-831	P001	Aging069	NIMH Human Brain Collection Core	Middle temporal gyrus	Healthy	85.2	Male	NHBCC-831	1
256	256	ACAGGGACAATGAAAC-1	573	598	SNG	NHBCC-1613,NHBCC-1613,0.10	-151.49	NHBCC-1613,NHBCC-1669,0.20	-162.14	10.65	-150.0	1.0	NHBCC-1613	-151.49	NHBCC-1669	-386.36	0.0	NHBCC-1613,NHBCC-1669,0.20	-162.14	10.65	NHBCC-1613	P001	Aging099	NIMH Human Brain Collection Core	Middle temporal gyrus	Healthy	78.0	Male	NHBCC-1613	1
257	257	ACAGGGAGTCACCGCA-1	15	15	SNG	NHBCC-1615,NHBCC-1615,0.10	-2.64	NHBCC-1615,NHBCC-1669,0.20	-2.56	-0.09	-5.9	1.0	NHBCC-1615	-2.64	NHBCC-1187	-6.17	0.00273	NHBCC-1615,NHBCC-1669,0.20	-2.56	-0.09	NHBCC-1615	P001	Aging103	NIMH Human Brain Collection Core	Middle temporal gyrus	Healthy	71.8	Female	NHBCC-1615	1
258	258	ACATCCCTCCCAACTC-1	706	741	SNG	NHBCC-1615,NHBCC-1615,0.10	-193.48	NHBCC-1615,NHBCC-1275,0.20	-203.16	9.68	-200.0	1.0	NHBCC-1615	-193.48	NHBCC-1275	-473.8	0.0	NHBCC-1615,NHBCC-1275,0.20	-203.16	9.68	NHBCC-1615	P001	Aging103	NIMH Human Brain Collection Core	Middle temporal gyrus	Healthy	71.8	Female	NHBCC-1615	1
259	259	ACATCCCTCTAGAGCT-1	8	8	SNG	NHBCC-1613,NHBCC-1613,0.10	-1.84	NHBCC-1613,NHBCC-2790,0.20	-1.6	-0.24	-5.1	0.99	NHBCC-1613	-1.84	NHBCC-2790	-4.34	0.00606	NHBCC-1613,NHBCC-2790,0.20	-1.6	-0.24	NHBCC-1613	P001	Aging099	NIMH Human Brain Collection Core	Middle temporal gyrus	Healthy	78.0	Male	NHBCC-1613	1
260	260	ACATCCCTCTCCGAAA-1	78	79	SNG	NHBCC-1119,NHBCC-1119,0.10	-23.9	NHBCC-1119,NHBCC-1604,0.20	-22.3	-1.61	-27.0	1.0	NHBCC-1119	-23.9	NHBCC-1604	-34.75	0.0	NHBCC-1119,NHBCC-1604,0.20	-22.3	-1.61	NHBCC-1119	P001	Aging073	NIMH Human Brain Collection Core	Middle temporal gyrus	Healthy	64.3	Female	NHBCC-1119	1
261	261	ACATCGACACATATGC-1	483	512	SNG	NHBCC-1604,NHBCC-1604,0.10	-135.62	NHBCC-1604,NHBCC-1556,0.20	-140.15	4.53	-140.0	1.0	NHBCC-1604	-135.62	NHBCC-1275	-320.68	0.0	NHBCC-1604,NHBCC-1556,0.20	-140.15	4.53	NHBCC-1604	P001	Aging095	NIMH Human Brain Collection Core	Middle temporal gyrus	Healthy	27.2	Male	NHBCC-1604	1
262	262	ACATCGAGTGACTGTT-1	352	356	SNG	NHBCC-1615,NHBCC-1615,0.10	-111.09	NHBCC-1615,NHBCC-1187,0.20	-110.6	-0.5	-110.0	1.0	NHBCC-1615	-111.09	NHBCC-1137	-244.28	0.0	NHBCC-1615,NHBCC-1187,0.20	-110.6	-0.5	NHBCC-1615	P001	Aging103	NIMH Human Brain Collection Core	Middle temporal gyrus	Healthy	71.8	Female	NHBCC-1615	1
263	263	ACATCGAGTTGTTGAC-1	35	35	SNG	NHBCC-1615,NHBCC-1615,0.10	-9.32	NHBCC-1615,NHBCC-1187,0.20	-8.77	-0.55	-13.0	1.0	NHBCC-1615	-9.32	NHBCC-1187	-16.28	0.0	NHBCC-1615,NHBCC-1187,0.20	-8.77	-0.55	NHBCC-1615	P001	Aging103	NIMH Human Brain Collection Core	Middle temporal gyrus	Healthy	71.8	Female	NHBCC-1615	1
264	264	ACATGCACACTGCGAC-1	233	238	SNG	NHBCC-1340,NHBCC-1340,0.10	-74.53	NHBCC-1340,NHBCC-831,0.20	-75.93	1.4	-78.0	1.0	NHBCC-1340	-74.53	NHBCC-831	-167.79	0.0	NHBCC-1340,NHBCC-831,0.20	-75.93	1.4	NHBCC-1340	P001	Aging088	NIMH Human Brain Collection Core	Middle temporal gyrus	Healthy	26.2	Female	NHBCC-1340	1
265	265	ACATGCACAGGTCAGA-1	47	47	SNG	NHBCC-1604,NHBCC-1604,0.10	-13.71	NHBCC-1604,NHBCC-1615,0.20	-13.61	-0.09	-17.0	1.0	NHBCC-1604	-13.71	NHBCC-1615	-22.8	0.0	NHBCC-1604,NHBCC-1615,0.20	-13.61	-0.09	NHBCC-1604	P001	Aging095	NIMH Human Brain Collection Core	Middle temporal gyrus	Healthy	27.2	Male	NHBCC-1604	1
266	266	ACATGCAGTTCTCAGA-1	517	536	SNG	NHBCC-1613,NHBCC-1613,0.10	-134.89	NHBCC-1613,NHBCC-1669,0.20	-141.4	6.51	-140.0	1.0	NHBCC-1613	-134.89	NHBCC-1669	-349.22	0.0	NHBCC-1613,NHBCC-1669,0.20	-141.4	6.51	NHBCC-1613	P001	Aging099	NIMH Human Brain Collection Core	Middle temporal gyrus	Healthy	78.0	Male	NHBCC-1613	1
267	267	ACATGCATCTCTAGGA-1	10	10	AMB	NHBCC-831,NHBCC-831,0.10	-4.96	NHBCC-1340,NHBCC-1340,0.10	-5.51	0.55	-8.2	1.0	NHBCC-831	-4.96	NHBCC-1340	-5.51	0.00027	NHBCC-1615,NHBCC-831,0.50	-4.08	-0.88	ambiguous	P001	ambiguous	unknown	unknown	unknown	unknown	unknown	ambiguous	1
268	268	ACATTTCAGCTGAAAT-1	377	387	SNG	NHBCC-1340,NHBCC-1340,0.10	-107.58	NHBCC-1340,NHBCC-1187,0.20	-111.92	4.34	-110.0	1.0	NHBCC-1340	-107.58	NHBCC-1187	-251.74	0.0	NHBCC-1340,NHBCC-1187,0.20	-111.92	4.34	NHBCC-1340	P001	Aging088	NIMH Human Brain Collection Core	Middle temporal gyrus	Healthy	26.2	Female	NHBCC-1340	1
269	269	ACATTTCCAAGACTGG-1	36	36	DBL	NHBCC-1613,NHBCC-1137,0.20	-11.25	NHBCC-1613,NHBCC-1613,0.10	-13.33	2.08	1e-08	1.0	NHBCC-1613	-13.33	NHBCC-1669	-28.31	0.0	NHBCC-1613,NHBCC-1137,0.20	-11.25	-2.08	doublet	P001	doublet	unknown	unknown	unknown	unknown	unknown	doublet	1
270	270	ACATTTCCAGCTGAGA-1	577	595	SNG	NHBCC-1613,NHBCC-1613,0.10	-136.26	NHBCC-1613,NHBCC-1119,0.20	-145.68	9.42	-140.0	1.0	NHBCC-1613	-136.26	NHBCC-2628	-358.63	0.0	NHBCC-1613,NHBCC-1119,0.20	-145.68	9.42	NHBCC-1613	P001	Aging099	NIMH Human Brain Collection Core	Middle temporal gyrus	Healthy	78.0	Male	NHBCC-1613	1
271	271	ACATTTCGTCAAATCC-1	601	622	SNG	NHBCC-1604,NHBCC-1604,0.10	-161.41	NHBCC-1604,NHBCC-2628,0.20	-164.68	3.27	-160.0	1.0	NHBCC-1604	-161.41	NHBCC-2628	-376.79	0.0	NHBCC-1604,NHBCC-2628,0.20	-164.68	3.27	NHBCC-1604	P001	Aging095	NIMH Human Brain Collection Core	Middle temporal gyrus	Healthy	27.2	Male	NHBCC-1604	1
272	272	ACATTTCGTCACCGAC-1	313	319	SNG	NHBCC-1340,NHBCC-1340,0.10	-92.24	NHBCC-1340,NHBCC-1137,0.20	-95.57	3.33	-95.0	1.0	NHBCC-1340	-92.24	NHBCC-1137	-223.04	0.0	NHBCC-1340,NHBCC-1137,0.20	-95.57	3.33	NHBCC-1340	P001	Aging088	NIMH Human Brain Collection Core	Middle temporal gyrus	Healthy	26.2	Female	NHBCC-1340	1
273	273	ACATTTCGTGAATAAC-1	10	10	AMB	NHBCC-1604,NHBCC-1604,0.10	-3.65	NHBCC-2628,NHBCC-2628,0.10	-3.87	0.22	-6.9	0.99	NHBCC-1604	-3.65	NHBCC-2628	-3.87	0.001	NHBCC-1604,NHBCC-2628,0.40	-2.48	-1.16	ambiguous	P001	ambiguous	unknown	unknown	unknown	unknown	unknown	ambiguous	1
274	274	ACATTTCTCACAGAGG-1	102	104	SNG	NHBCC-1615,NHBCC-1615,0.10	-31.34	NHBCC-1615,NHBCC-1187,0.20	-31.44	0.1	-35.0	1.0	NHBCC-1615	-31.34	NHBCC-2790	-62.95	0.0	NHBCC-1615,NHBCC-1187,0.20	-31.44	0.1	NHBCC-1615	P001	Aging103	NIMH Human Brain Collection Core	Middle temporal gyrus	Healthy	71.8	Female	NHBCC-1615	1
275	275	ACCAAACAGACTAAGT-1	662	692	SNG	NHBCC-1615,NHBCC-1615,0.10	-179.24	NHBCC-1615,NHBCC-1340,0.20	-186.61	7.37	-180.0	1.0	NHBCC-1615	-179.24	NHBCC-1340	-431.4	0.0	NHBCC-1615,NHBCC-1340,0.20	-186.61	7.37	NHBCC-1615	P001	Aging103	NIMH Human Brain Collection Core	Middle temporal gyrus	Healthy	71.8	Female	NHBCC-1615	1
276	276	ACCAAACAGCTCCACG-1	225	228	SNG	NHBCC-1615,NHBCC-1615,0.10	-66.55	NHBCC-1615,NHBCC-831,0.20	-67.14	0.58	-70.0	1.0	NHBCC-1615	-66.55	NHBCC-1556	-146.47	0.0	NHBCC-1615,NHBCC-831,0.20	-67.14	0.58	NHBCC-1615	P001	Aging103	NIMH Human Brain Collection Core	Middle temporal gyrus	Healthy	71.8	Female	NHBCC-1615	1
277	277	ACCAAACCACTTCAGA-1	312	321	SNG	NHBCC-1615,NHBCC-1615,0.10	-82.35	NHBCC-1615,NHBCC-1119,0.20	-86.76	4.41	-86.0	1.0	NHBCC-1615	-82.35	NHBCC-1340	-175.94	0.0	NHBCC-1615,NHBCC-1119,0.20	-86.76	4.41	NHBCC-1615	P001	Aging103	NIMH Human Brain Collection Core	Middle temporal gyrus	Healthy	71.8	Female	NHBCC-1615	1
278	278	ACCAAACCAGCGTTGC-1	6	6	AMB	NHBCC-2790,NHBCC-2790,0.10	-0.87	NHBCC-831,NHBCC-831,0.10	-1.35	0.48	-4.3	0.93	NHBCC-2790	-0.87	NHBCC-831	-1.35	0.01508	NHBCC-2790,NHBCC-831,0.20	-0.8	-0.07	ambiguous	P001	ambiguous	unknown	unknown	unknown	unknown	unknown	ambiguous	1
279	279	ACCAAACCATTGACCA-1	75	76	SNG	NHBCC-1604,NHBCC-1604,0.10	-26.05	NHBCC-1604,NHBCC-1275,0.20	-25.92	-0.13	-29.0	1.0	NHBCC-1604	-26.05	NHBCC-1275	-41.23	0.0	NHBCC-1604,NHBCC-1275,0.20	-25.92	-0.13	NHBCC-1604	P001	Aging095	NIMH Human Brain Collection Core	Middle temporal gyrus	Healthy	27.2	Male	NHBCC-1604	1
280	280	ACCAAACTCTATTGTC-1	338	345	SNG	NHBCC-1604,NHBCC-1604,0.10	-92.06	NHBCC-1604,NHBCC-2628,0.20	-97.02	4.96	-95.0	1.0	NHBCC-1604	-92.06	NHBCC-1340	-231.81	0.0	NHBCC-1604,NHBCC-2628,0.20	-97.02	4.96	NHBCC-1604	P001	Aging095	NIMH Human Brain Collection Core	Middle temporal gyrus	Healthy	27.2	Male	NHBCC-1604	1
281	281	ACCAACAAGTTCGCAT-1	343	351	SNG	NHBCC-1615,NHBCC-1615,0.10	-87.44	NHBCC-1615,NHBCC-1187,0.20	-92.5	5.06	-91.0	1.0	NHBCC-1615	-87.44	NHBCC-1137	-197.93	0.0	NHBCC-1615,NHBCC-1187,0.20	-92.5	5.06	NHBCC-1615	P001	Aging103	NIMH Human Brain Collection Core	Middle temporal gyrus	Healthy	71.8	Female	NHBCC-1615	1
282	282	ACCAACACATCGGAGA-1	46	46	SNG	NHBCC-1613,NHBCC-1613,0.10	-13.77	NHBCC-1613,NHBCC-1187,0.20	-12.98	-0.79	-17.0	1.0	NHBCC-1613	-13.77	NHBCC-1187	-21.23	0.0	NHBCC-1613,NHBCC-1187,0.20	-12.98	-0.79	NHBCC-1613	P001	Aging099	NIMH Human Brain Collection Core	Middle temporal gyrus	Healthy	78.0	Male	NHBCC-1613	1
283	283	ACCAACACATGCGGTC-1	27	30	SNG	NHBCC-1615,NHBCC-1615,0.10	-9.38	NHBCC-1615,NHBCC-831,0.40	-8.54	-0.84	-13.0	1.0	NHBCC-1615	-9.38	NHBCC-831	-11.54	0.0	NHBCC-1615,NHBCC-831,0.40	-8.54	-0.84	NHBCC-1615	P001	Aging103	NIMH Human Brain Collection Core	Middle temporal gyrus	Healthy	71.8	Female	NHBCC-1615	1
284	284	ACCAACATCGGCACTG-1	8	8	AMB	NHBCC-1615,NHBCC-1615,0.10	-1.52	NHBCC-2790,NHBCC-2790,0.10	-1.57	0.06	-4.8	0.98	NHBCC-1615	-1.52	NHBCC-2790	-1.57	0.00823	NHBCC-1615,NHBCC-2790,0.50	-1.31	-0.21	ambiguous	P001	ambiguous	unknown	unknown	unknown	unknown	unknown	ambiguous	1
285	285	ACCACAAAGACACACG-1	12	12	SNG	NHBCC-2628,NHBCC-2628,0.10	-4.46	NHBCC-2628,NHBCC-1275,0.20	-3.77	-0.69	-7.7	1.0	NHBCC-2628	-4.46	NHBCC-831	-6.64	0.00044	NHBCC-2628,NHBCC-1275,0.20	-3.77	-0.69	NHBCC-2628	P001	Aging111	NIMH Human Brain Collection Core	Middle temporal gyrus	Healthy	26.1	Male	NHBCC-2628	1
286	286	ACCACAAAGACTCAAA-1	272	274	SNG	NHBCC-1615,NHBCC-1615,0.10	-75.01	NHBCC-1615,NHBCC-831,0.20	-77.0	1.99	-78.0	1.0	NHBCC-1615	-75.01	NHBCC-831	-183.39	0.0	NHBCC-1615,NHBCC-831,0.20	-77.0	1.99	NHBCC-1615	P001	Aging103	NIMH Human Brain Collection Core	Middle temporal gyrus	Healthy	71.8	Female	NHBCC-1615	1
287	287	ACCACAAAGGACGCTA-1	39	40	SNG	NHBCC-1187,NHBCC-1187,0.10	-10.15	NHBCC-1187,NHBCC-1137,0.20	-9.78	-0.37	-13.0	1.0	NHBCC-1187	-10.15	NHBCC-1137	-16.16	0.0	NHBCC-1187,NHBCC-1137,0.20	-9.78	-0.37	NHBCC-1187	P001	Aging080	NIMH Human Brain Collection Core	Middle temporal gyrus	Healthy	21.5	Female	NHBCC-1187	1
288	288	ACCACAAAGGCAGTCA-1	467	485	SNG	NHBCC-831,NHBCC-831,0.10	-137.25	NHBCC-831,NHBCC-1137,0.20	-146.07	8.81	-140.0	1.0	NHBCC-831	-137.25	NHBCC-1137	-348.13	0.0	NHBCC-831,NHBCC-1137,0.20	-146.07	8.81	NHBCC-831	P001	Aging069	NIMH Human Brain Collection Core	Middle temporal gyrus	Healthy	85.2	Male	NHBCC-831	1
289	289	ACCACAAAGTACCATC-1	7	7	AMB	NHBCC-1604,NHBCC-1604,0.10	-3.0	NHBCC-1119,NHBCC-1119,0.10	-4.18	1.18	-6.3	1.0	NHBCC-1604	-3.0	NHBCC-1119	-4.18	0.0019	NHBCC-1604,NHBCC-1615,0.20	-2.83	-0.17	ambiguous	P001	ambiguous	unknown	unknown	unknown	unknown	unknown	ambiguous	1
290	290	ACCACAACAAAGTGTA-1	1592	1690	DBL	NHBCC-2628,NHBCC-1119,0.30	-726.57	NHBCC-2628,NHBCC-1340,0.30	-726.7	0.14	2.3e-319	1.0	NHBCC-2628	-749.47	NHBCC-1340	-1056.66	0.0	NHBCC-2628,NHBCC-1119,0.30	-726.57	-22.9	doublet	P001	doublet	unknown	unknown	unknown	unknown	unknown	doublet	1
291	291	ACCACAACAAGAGAGA-1	48	48	DBL	NHBCC-1613,NHBCC-1187,0.40	-20.26	NHBCC-1613,NHBCC-1187,0.30	-20.39	0.12	1.3e-12	1.0	NHBCC-1613	-24.01	NHBCC-1187	-27.49	0.0	NHBCC-1613,NHBCC-1187,0.40	-20.26	-3.75	doublet	P001	doublet	unknown	unknown	unknown	unknown	unknown	doublet	1
292	292	ACCACAAGTACCAATC-1	85	86	SNG	NHBCC-831,NHBCC-831,0.10	-26.92	NHBCC-831,NHBCC-1615,0.20	-25.91	-1.01	-30.0	1.0	NHBCC-831	-26.92	NHBCC-1275	-54.86	0.0	NHBCC-831,NHBCC-1615,0.20	-25.91	-1.01	NHBCC-831	P001	Aging069	NIMH Human Brain Collection Core	Middle temporal gyrus	Healthy	85.2	Male	NHBCC-831	1
293	293	ACCACAAGTTGGGTTT-1	11	11	AMB	NHBCC-1187,NHBCC-1187,0.10	-1.48	NHBCC-1604,NHBCC-1604,0.10	-1.56	0.08	-4.8	0.96	NHBCC-1187	-1.48	NHBCC-1604	-1.56	0.00842	NHBCC-1187,NHBCC-1604,0.50	-1.24	-0.24	ambiguous	P001	ambiguous	unknown	unknown	unknown	unknown	unknown	ambiguous	1
294	294	ACCACAATCACTCCGT-1	550	560	SNG	NHBCC-1615,NHBCC-1615,0.10	-158.91	NHBCC-1615,NHBCC-2790,0.20	-164.23	5.32	-160.0	1.0	NHBCC-1615	-158.91	NHBCC-2790	-363.32	0.0	NHBCC-1615,NHBCC-2790,0.20	-164.23	5.32	NHBCC-1615	P001	Aging103	NIMH Human Brain Collection Core	Middle temporal gyrus	Healthy	71.8	Female	NHBCC-1615	1
295	295	ACCATTTGTACAACGG-1	1	1	AMB	NHBCC-1119,NHBCC-1119,0.10	-0.04	NHBCC-1137,NHBCC-1137,0.10	-0.04	0.0	-3.8	0.8	NHBCC-1119	-0.04	NHBCC-1137	-0.04	0.02765	NHBCC-1119,NHBCC-1137,0.20	-0.04	0.0	ambiguous	P001	ambiguous	unknown	unknown	unknown	unknown	unknown	ambiguous	1
296	296	ACCCAAAAGTAGCCAG-1	17	17	SNG	NHBCC-1187,NHBCC-1187,0.10	-10.37	NHBCC-1187,NHBCC-1669,0.40	-9.32	-1.05	-14.0	1.0	NHBCC-1187	-10.37	NHBCC-1669	-15.07	0.0	NHBCC-1187,NHBCC-1669,0.40	-9.32	-1.05	NHBCC-1187	P001	Aging080	NIMH Human Brain Collection Core	Middle temporal gyrus	Healthy	21.5	Female	NHBCC-1187	1
297	297	ACCCAAACAGCAGACA-1	743	776	SNG	NHBCC-1615,NHBCC-1615,0.10	-204.93	NHBCC-1615,NHBCC-2790,0.20	-212.15	7.23	-210.0	1.0	NHBCC-1615	-204.93	NHBCC-2790	-502.1	0.0	NHBCC-1615,NHBCC-2790,0.20	-212.15	7.23	NHBCC-1615	P001	Aging103	NIMH Human Brain Collection Core	Middle temporal gyrus	Healthy	71.8	Female	NHBCC-1615	1
298	298	ACCCAAAGTACGATGG-1	274	278	SNG	NHBCC-1187,NHBCC-1187,0.10	-85.28	NHBCC-1187,NHBCC-1275,0.20	-87.67	2.4	-89.0	1.0	NHBCC-1187	-85.28	NHBCC-1275	-189.56	0.0	NHBCC-1187,NHBCC-1275,0.20	-87.67	2.4	NHBCC-1187	P001	Aging080	NIMH Human Brain Collection Core	Middle temporal gyrus	Healthy	21.5	Female	NHBCC-1187	1
299	299	ACCCAAAGTCCTTGTC-1	237	242	SNG	NHBCC-1119,NHBCC-1119,0.10	-65.14	NHBCC-1119,NHBCC-831,0.20	-70.03	4.89	-68.0	1.0	NHBCC-1119	-65.14	NHBCC-1613	-136.58	0.0	NHBCC-1119,NHBCC-831,0.20	-70.03	4.89	NHBCC-1119	P001	Aging073	NIMH Human Brain Collection Core	Middle temporal gyrus	Healthy	64.3	Female	NHBCC-1119	1
300	300	ACCCAAAGTCGGCTAC-1	116	121	SNG	NHBCC-2628,NHBCC-2628,0.10	-31.37	NHBCC-2628,NHBCC-2790,0.20	-31.45	0.07	-35.0	1.0	NHBCC-2628	-31.37	NHBCC-1340	-56.24	0.0	NHBCC-2628,NHBCC-2790,0.20	-31.45	0.07	NHBCC-2628	P001	Aging111	NIMH Human Brain Collection Core	Middle temporal gyrus	Healthy	26.1	Male	NHBCC-2628	1
301	301	ACCCAAATCACTGCTC-1	32	32	SNG	NHBCC-1119,NHBCC-1119,0.10	-10.51	NHBCC-1119,NHBCC-1340,0.30	-9.67	-0.84	-14.0	1.0	NHBCC-1119	-10.51	NHBCC-1340	-13.78	0.0	NHBCC-1119,NHBCC-1340,0.30	-9.67	-0.84	NHBCC-1119	P001	Aging073	NIMH Human Brain Collection Core	Middle temporal gyrus	Healthy	64.3	Female	NHBCC-1119	1
302	302	ACCCAAATCAGGAACG-1	175	176	DBL	NHBCC-1615,NHBCC-1604,0.20	-63.19	NHBCC-1615,NHBCC-1604,0.30	-64.33	1.15	2.8999999999999996e-31	1.0	NHBCC-1615	-71.45	NHBCC-831	-116.1	0.0	NHBCC-1615,NHBCC-1604,0.20	-63.19	-8.26	doublet	P001	doublet	unknown	unknown	unknown	unknown	unknown	doublet	1
303	303	ACCCTCACACCGTGGT-1	34	34	SNG	NHBCC-1604,NHBCC-1604,0.10	-14.0	NHBCC-1604,NHBCC-1556,0.30	-12.77	-1.23	-17.0	1.0	NHBCC-1604	-14.0	NHBCC-1556	-19.77	0.0	NHBCC-1604,NHBCC-1556,0.30	-12.77	-1.23	NHBCC-1604	P001	Aging095	NIMH Human Brain Collection Core	Middle temporal gyrus	Healthy	27.2	Male	NHBCC-1604	1
304	304	ACCCTCACAGGACTAG-1	144	144	SNG	NHBCC-1615,NHBCC-1615,0.10	-39.58	NHBCC-1615,NHBCC-1613,0.20	-40.71	1.13	-43.0	1.0	NHBCC-1615	-39.58	NHBCC-1604	-90.12	0.0	NHBCC-1615,NHBCC-1613,0.20	-40.71	1.13	NHBCC-1615	P001	Aging103	NIMH Human Brain Collection Core	Middle temporal gyrus	Healthy	71.8	Female	NHBCC-1615	1
305	305	ACCCTCAGTGGTCTTA-1	52	53	SNG	NHBCC-1187,NHBCC-1187,0.10	-16.87	NHBCC-1187,NHBCC-1137,0.20	-16.63	-0.24	-20.0	1.0	NHBCC-1187	-16.87	NHBCC-1137	-30.68	0.0	NHBCC-1187,NHBCC-1137,0.20	-16.63	-0.24	NHBCC-1187	P001	Aging080	NIMH Human Brain Collection Core	Middle temporal gyrus	Healthy	21.5	Female	NHBCC-1187	1
306	306	ACCCTCATCATGTCTT-1	183	184	DBL	NHBCC-1340,NHBCC-1604,0.20	-53.06	NHBCC-1340,NHBCC-1137,0.20	-54.23	1.17	7.300000000000001e-27	1.0	NHBCC-1340	-56.44	NHBCC-1275	-92.35	0.0	NHBCC-1340,NHBCC-1604,0.20	-53.06	-3.38	doublet	P001	doublet	unknown	unknown	unknown	unknown	unknown	doublet	1
307	307	ACCCTCATCCGGCAAC-1	259	261	SNG	NHBCC-1613,NHBCC-1613,0.10	-65.38	NHBCC-1613,NHBCC-1669,0.20	-66.79	1.41	-69.0	1.0	NHBCC-1613	-65.38	NHBCC-1669	-147.7	0.0	NHBCC-1613,NHBCC-1669,0.20	-66.79	1.41	NHBCC-1613	P001	Aging099	NIMH Human Brain Collection Core	Middle temporal gyrus	Healthy	78.0	Male	NHBCC-1613	1
308	308	ACCCTCATCTTCCGTG-1	417	431	SNG	NHBCC-1119,NHBCC-1119,0.10	-103.36	NHBCC-1119,NHBCC-831,0.20	-117.85	14.49	-110.0	1.0	NHBCC-1119	-103.36	NHBCC-2628	-255.62	0.0	NHBCC-1119,NHBCC-831,0.20	-117.85	14.49	NHBCC-1119	P001	Aging073	NIMH Human Brain Collection Core	Middle temporal gyrus	Healthy	64.3	Female	NHBCC-1119	1
309	309	ACCCTTGCAAGTCCCG-1	294	302	SNG	NHBCC-1187,NHBCC-1187,0.10	-74.71	NHBCC-1187,NHBCC-2628,0.20	-79.32	4.61	-78.0	1.0	NHBCC-1187	-74.71	NHBCC-2790	-185.58	0.0	NHBCC-1187,NHBCC-2628,0.20	-79.32	4.61	NHBCC-1187	P001	Aging080	NIMH Human Brain Collection Core	Middle temporal gyrus	Healthy	21.5	Female	NHBCC-1187	1
310	310	ACCCTTGCAAGTGTCT-1	6	6	AMB	NHBCC-1137,NHBCC-1137,0.10	-1.7	NHBCC-2628,NHBCC-2628,0.10	-2.25	0.54	-5.0	0.98	NHBCC-1137	-1.7	NHBCC-2628	-2.25	0.00686	NHBCC-1137,NHBCC-2628,0.20	-1.61	-0.09	ambiguous	P001	ambiguous	unknown	unknown	unknown	unknown	unknown	ambiguous	1
311	311	ACCCTTGGTACGTGTT-1	40	40	DBL	NHBCC-1275,NHBCC-1669,0.40	-10.45	NHBCC-1275,NHBCC-1669,0.50	-10.47	0.01	2.3e-08	1.0	NHBCC-1275	-13.76	NHBCC-1613	-13.76	0.0	NHBCC-1275,NHBCC-1669,0.40	-10.45	-3.3	doublet	P001	doublet	unknown	unknown	unknown	unknown	unknown	doublet	1
312	312	ACCCTTGTCCGCGAGT-1	171	171	SNG	NHBCC-1119,NHBCC-1119,0.10	-35.78	NHBCC-1119,NHBCC-1615,0.20	-41.7	5.92	-39.0	1.0	NHBCC-1119	-35.78	NHBCC-1669	-91.72	0.0	NHBCC-1119,NHBCC-1615,0.20	-41.7	5.92	NHBCC-1119	P001	Aging073	NIMH Human Brain Collection Core	Middle temporal gyrus	Healthy	64.3	Female	NHBCC-1119	1
313	313	ACCGTTCAGCACTCGC-1	245	253	SNG	NHBCC-1119,NHBCC-1119,0.10	-65.13	NHBCC-1119,NHBCC-1613,0.20	-72.39	7.26	-68.0	1.0	NHBCC-1119	-65.13	NHBCC-1669	-141.88	0.0	NHBCC-1119,NHBCC-1613,0.20	-72.39	7.26	NHBCC-1119	P001	Aging073	NIMH Human Brain Collection Core	Middle temporal gyrus	Healthy	64.3	Female	NHBCC-1119	1
314	314	ACCGTTCCAAGTCCCG-1	16	16	DBL	NHBCC-1669,NHBCC-831,0.50	-7.03	NHBCC-831,NHBCC-1669,0.50	-7.03	0.0	1.4e-06	1.0	NHBCC-1669	-9.46	NHBCC-831	-10.01	0.0	NHBCC-1669,NHBCC-831,0.50	-7.03	-2.43	doublet	P001	doublet	unknown	unknown	unknown	unknown	unknown	doublet	1
315	315	ACCGTTCCAATCAGCT-1	562	583	DBL	NHBCC-1613,NHBCC-1615,0.50	-302.62	NHBCC-1615,NHBCC-1613,0.50	-302.62	0.0	6e-135	1.0	NHBCC-1615	-356.85	NHBCC-1613	-369.1	0.0	NHBCC-1613,NHBCC-1615,0.50	-302.62	-54.23	doublet	P001	doublet	unknown	unknown	unknown	unknown	unknown	doublet	1
316	316	ACCGTTCCAGTGCCTG-1	99	99	SNG	NHBCC-1187,NHBCC-1187,0.10	-29.64	NHBCC-1187,NHBCC-2628,0.20	-29.0	-0.64	-33.0	1.0	NHBCC-1187	-29.64	NHBCC-2628	-58.02	0.0	NHBCC-1187,NHBCC-2628,0.20	-29.0	-0.64	NHBCC-1187	P001	Aging080	NIMH Human Brain Collection Core	Middle temporal gyrus	Healthy	21.5	Female	NHBCC-1187	1
317	317	ACCGTTCTCTTCTGGC-1	12	12	AMB	NHBCC-2628,NHBCC-2628,0.10	-6.52	NHBCC-1275,NHBCC-1275,0.10	-6.86	0.34	-9.8	1.0	NHBCC-2628	-6.52	NHBCC-1275	-6.86	6e-05	NHBCC-1275,NHBCC-1119,0.40	-5.57	-0.96	ambiguous	P001	ambiguous	unknown	unknown	unknown	unknown	unknown	ambiguous	1
318	318	ACCTACCAGCTGGCCT-1	19	19	DBL	NHBCC-1137,NHBCC-1615,0.50	-5.42	NHBCC-1615,NHBCC-1137,0.50	-5.42	0.0	7.1e-06	1.0	NHBCC-1615	-7.55	NHBCC-1604	-7.85	2e-05	NHBCC-1137,NHBCC-1615,0.50	-5.42	-2.13	doublet	P001	doublet	unknown	unknown	unknown	unknown	unknown	doublet	1
319	319	ACCTACCAGTCACGAG-1	62	64	SNG	NHBCC-1604,NHBCC-1604,0.10	-14.28	NHBCC-1604,NHBCC-1340,0.20	-14.72	0.44	-18.0	1.0	NHBCC-1604	-14.28	NHBCC-1340	-31.45	0.0	NHBCC-1604,NHBCC-1340,0.20	-14.72	0.44	NHBCC-1604	P001	Aging095	NIMH Human Brain Collection Core	Middle temporal gyrus	Healthy	27.2	Male	NHBCC-1604	1
320	320	ACCTACCCAGGACTAG-1	381	399	SNG	NHBCC-1340,NHBCC-1340,0.10	-104.16	NHBCC-1340,NHBCC-1137,0.20	-107.65	3.49	-110.0	1.0	NHBCC-1340	-104.16	NHBCC-1187	-228.46	0.0	NHBCC-1340,NHBCC-1137,0.20	-107.65	3.49	NHBCC-1340	P001	Aging088	NIMH Human Brain Collection Core	Middle temporal gyrus	Healthy	26.2	Female	NHBCC-1340	1
321	321	ACCTACCGTGGGCTCT-1	347	353	SNG	NHBCC-1119,NHBCC-1119,0.10	-85.48	NHBCC-1119,NHBCC-831,0.20	-94.56	9.08	-89.0	1.0	NHBCC-1119	-85.48	NHBCC-831	-189.91	0.0	NHBCC-1119,NHBCC-831,0.20	-94.56	9.08	NHBCC-1119	P001	Aging073	NIMH Human Brain Collection Core	Middle temporal gyrus	Healthy	64.3	Female	NHBCC-1119	1
322	322	ACCTGAAAGTTATGGA-1	648	668	DBL	NHBCC-1187,NHBCC-1615,0.50	-227.51	NHBCC-1615,NHBCC-1187,0.50	-227.51	0.0	2.5e-102	1.0	NHBCC-1187	-300.27	NHBCC-1615	-310.04	0.0	NHBCC-1187,NHBCC-1615,0.50	-227.51	-72.76	doublet	P001	doublet	unknown	unknown	unknown	unknown	unknown	doublet	1
323	323	ACCTGAACAATAGAGT-1	284	286	SNG	NHBCC-1613,NHBCC-1613,0.10	-67.04	NHBCC-1613,NHBCC-1669,0.20	-70.75	3.71	-70.0	1.0	NHBCC-1613	-67.04	NHBCC-2628	-167.82	0.0	NHBCC-1613,NHBCC-1669,0.20	-70.75	3.71	NHBCC-1613	P001	Aging099	NIMH Human Brain Collection Core	Middle temporal gyrus	Healthy	78.0	Male	NHBCC-1613	1
324	324	ACCTGAACAATCACGT-1	4	4	AMB	NHBCC-1613,NHBCC-1613,0.10	-1.65	NHBCC-2790,NHBCC-2790,0.10	-2.12	0.47	-4.9	0.98	NHBCC-1613	-1.65	NHBCC-2790	-2.12	0.00725	NHBCC-1613,NHBCC-2790,0.20	-1.53	-0.13	ambiguous	P001	ambiguous	unknown	unknown	unknown	unknown	unknown	ambiguous	1
325	325	ACCTGAACACCTGAAT-1	312	317	SNG	NHBCC-1119,NHBCC-1119,0.10	-76.29	NHBCC-1119,NHBCC-1275,0.20	-88.38	12.09	-80.0	1.0	NHBCC-1119	-76.29	NHBCC-1275	-195.05	0.0	NHBCC-1119,NHBCC-1275,0.20	-88.38	12.09	NHBCC-1119	P001	Aging073	NIMH Human Brain Collection Core	Middle temporal gyrus	Healthy	64.3	Female	NHBCC-1119	1
326	326	ACCTGAACAGCCTTCT-1	7	7	AMB	NHBCC-2628,NHBCC-2628,0.10	-0.76	NHBCC-1187,NHBCC-1187,0.10	-1.36	0.6	-4.2	0.93	NHBCC-2628	-0.76	NHBCC-1187	-1.36	0.0166	NHBCC-2628,NHBCC-1119,0.20	-0.79	0.03	ambiguous	P001	ambiguous	unknown	unknown	unknown	unknown	unknown	ambiguous	1
327	327	ACCTGAAGTGCTCTCT-1	9	9	AMB	NHBCC-1556,NHBCC-1556,0.10	-0.86	NHBCC-2790,NHBCC-2790,0.10	-0.87	0.01	-4.3	0.93	NHBCC-1556	-0.86	NHBCC-2790	-0.87	0.01526	NHBCC-1556,NHBCC-2790,0.50	-0.66	-0.2	ambiguous	P001	ambiguous	unknown	unknown	unknown	unknown	unknown	ambiguous	1
328	328	ACCTGAAGTTGTATGC-1	324	332	SNG	NHBCC-1613,NHBCC-1613,0.10	-95.47	NHBCC-1613,NHBCC-1275,0.20	-99.43	3.97	-99.0	1.0	NHBCC-1613	-95.47	NHBCC-1669	-222.17	0.0	NHBCC-1613,NHBCC-1275,0.20	-99.43	3.97	NHBCC-1613	P001	Aging099	NIMH Human Brain Collection Core	Middle temporal gyrus	Healthy	78.0	Male	NHBCC-1613	1
329	329	ACCTGAATCGGCTGGT-1	39	40	SNG	NHBCC-1604,NHBCC-1604,0.10	-9.96	NHBCC-1604,NHBCC-1119,0.20	-10.49	0.53	-13.0	1.0	NHBCC-1604	-9.96	NHBCC-1187	-24.97	0.0	NHBCC-1604,NHBCC-1119,0.20	-10.49	0.53	NHBCC-1604	P001	Aging095	NIMH Human Brain Collection Core	Middle temporal gyrus	Healthy	27.2	Male	NHBCC-1604	1
330	330	ACCTGTCCACTATGTG-1	247	251	SNG	NHBCC-1119,NHBCC-1119,0.10	-62.49	NHBCC-1119,NHBCC-1669,0.20	-71.19	8.7	-66.0	1.0	NHBCC-1119	-62.49	NHBCC-1669	-148.15	0.0	NHBCC-1119,NHBCC-1669,0.20	-71.19	8.7	NHBCC-1119	P001	Aging073	NIMH Human Brain Collection Core	Middle temporal gyrus	Healthy	64.3	Female	NHBCC-1119	1
331	331	ACCTGTCCAGACCCGT-1	369	373	SNG	NHBCC-1615,NHBCC-1615,0.10	-102.8	NHBCC-1615,NHBCC-1137,0.20	-105.05	2.25	-110.0	1.0	NHBCC-1615	-102.8	NHBCC-1137	-233.89	0.0	NHBCC-1615,NHBCC-1137,0.20	-105.05	2.25	NHBCC-1615	P001	Aging103	NIMH Human Brain Collection Core	Middle temporal gyrus	Healthy	71.8	Female	NHBCC-1615	1
332	332	ACCTGTCCATACATCG-1	812	859	SNG	NHBCC-1340,NHBCC-1340,0.10	-220.81	NHBCC-1340,NHBCC-1275,0.20	-236.92	16.11	-220.0	1.0	NHBCC-1340	-220.81	NHBCC-1275	-572.6	0.0	NHBCC-1340,NHBCC-1275,0.20	-236.92	16.11	NHBCC-1340	P001	Aging088	NIMH Human Brain Collection Core	Middle temporal gyrus	Healthy	26.2	Female	NHBCC-1340	1
333	333	ACCTGTCCATATCTGG-1	379	391	SNG	NHBCC-1604,NHBCC-1604,0.10	-103.67	NHBCC-1604,NHBCC-1187,0.20	-107.48	3.82	-110.0	1.0	NHBCC-1604	-103.67	NHBCC-1187	-239.38	0.0	NHBCC-1604,NHBCC-1187,0.20	-107.48	3.82	NHBCC-1604	P001	Aging095	NIMH Human Brain Collection Core	Middle temporal gyrus	Healthy	27.2	Male	NHBCC-1604	1
334	334	ACCTGTCGTTCGAACT-1	887	933	SNG	NHBCC-1613,NHBCC-1613,0.10	-226.02	NHBCC-1613,NHBCC-1669,0.20	-239.91	13.89	-230.0	1.0	NHBCC-1613	-226.02	NHBCC-1669	-564.43	0.0	NHBCC-1613,NHBCC-1669,0.20	-239.91	13.89	NHBCC-1613	P001	Aging099	NIMH Human Brain Collection Core	Middle temporal gyrus	Healthy	78.0	Male	NHBCC-1613	1
335	335	ACCTGTCTCCTGCTAC-1	596	614	SNG	NHBCC-1615,NHBCC-1615,0.10	-163.15	NHBCC-1615,NHBCC-1137,0.20	-171.05	7.9	-170.0	1.0	NHBCC-1615	-163.15	NHBCC-1275	-406.46	0.0	NHBCC-1615,NHBCC-1137,0.20	-171.05	7.9	NHBCC-1615	P001	Aging103	NIMH Human Brain Collection Core	Middle temporal gyrus	Healthy	71.8	Female	NHBCC-1615	1
336	336	ACCTGTCTCGTTCATT-1	154	157	SNG	NHBCC-1119,NHBCC-1119,0.10	-46.83	NHBCC-1119,NHBCC-1669,0.20	-49.24	2.41	-50.0	1.0	NHBCC-1119	-46.83	NHBCC-1669	-85.29	0.0	NHBCC-1119,NHBCC-1669,0.20	-49.24	2.41	NHBCC-1119	P001	Aging073	NIMH Human Brain Collection Core	Middle temporal gyrus	Healthy	64.3	Female	NHBCC-1119	1
337	337	ACCTGTCTCTCTCTTC-1	63	64	SNG	NHBCC-1604,NHBCC-1604,0.10	-25.22	NHBCC-1604,NHBCC-2628,0.20	-24.85	-0.36	-28.0	1.0	NHBCC-1604	-25.22	NHBCC-1556	-44.6	0.0	NHBCC-1604,NHBCC-2628,0.20	-24.85	-0.36	NHBCC-1604	P001	Aging095	NIMH Human Brain Collection Core	Middle temporal gyrus	Healthy	27.2	Male	NHBCC-1604	1
338	338	ACGATCAAGCGACCCT-1	5	5	AMB	NHBCC-1615,NHBCC-1615,0.10	-0.8	NHBCC-1556,NHBCC-1556,0.10	-1.36	0.56	-4.2	0.94	NHBCC-1615	-0.8	NHBCC-1556	-1.36	0.01601	NHBCC-1615,NHBCC-1556,0.20	-0.82	0.02	ambiguous	P001	ambiguous	unknown	unknown	unknown	unknown	unknown	ambiguous	1
339	339	ACGATCAGTGATACTC-1	9	9	AMB	NHBCC-1615,NHBCC-1615,0.10	-1.68	NHBCC-831,NHBCC-831,0.10	-2.7	1.02	-5.0	0.98	NHBCC-1615	-1.68	NHBCC-831	-2.7	0.00701	NHBCC-1615,NHBCC-831,0.20	-1.67	-0.01	ambiguous	P001	ambiguous	unknown	unknown	unknown	unknown	unknown	ambiguous	1
340	340	ACGATCATCCCTGGTT-1	316	321	SNG	NHBCC-1615,NHBCC-1615,0.10	-89.17	NHBCC-1615,NHBCC-831,0.20	-90.4	1.22	-92.0	1.0	NHBCC-1615	-89.17	NHBCC-831	-210.21	0.0	NHBCC-1615,NHBCC-831,0.20	-90.4	1.22	NHBCC-1615	P001	Aging103	NIMH Human Brain Collection Core	Middle temporal gyrus	Healthy	71.8	Female	NHBCC-1615	1
341	341	ACGATGTAGAATTGCA-1	340	344	SNG	NHBCC-1613,NHBCC-1613,0.10	-100.56	NHBCC-1613,NHBCC-1604,0.20	-103.56	3.0	-100.0	1.0	NHBCC-1613	-100.56	NHBCC-1340	-210.98	0.0	NHBCC-1613,NHBCC-1604,0.20	-103.56	3.0	NHBCC-1613	P001	Aging099	NIMH Human Brain Collection Core	Middle temporal gyrus	Healthy	78.0	Male	NHBCC-1613	1
342	342	ACGATGTAGCAGCACA-1	572	598	SNG	NHBCC-1615,NHBCC-1615,0.10	-162.71	NHBCC-1615,NHBCC-1187,0.20	-168.93	6.22	-170.0	1.0	NHBCC-1615	-162.71	NHBCC-1187	-376.67	0.0	NHBCC-1615,NHBCC-1187,0.20	-168.93	6.22	NHBCC-1615	P001	Aging103	NIMH Human Brain Collection Core	Middle temporal gyrus	Healthy	71.8	Female	NHBCC-1615	1
343	343	ACGATGTAGGTCTGGA-1	537	563	SNG	NHBCC-1340,NHBCC-1340,0.10	-143.51	NHBCC-1340,NHBCC-1556,0.20	-151.35	7.84	-150.0	1.0	NHBCC-1340	-143.51	NHBCC-831	-364.38	0.0	NHBCC-1340,NHBCC-1556,0.20	-151.35	7.84	NHBCC-1340	P001	Aging088	NIMH Human Brain Collection Core	Middle temporal gyrus	Healthy	26.2	Female	NHBCC-1340	1
344	344	ACGATGTCAAAGCGTG-1	450	459	SNG	NHBCC-1615,NHBCC-1615,0.10	-131.87	NHBCC-1615,NHBCC-1340,0.20	-134.55	2.68	-140.0	1.0	NHBCC-1615	-131.87	NHBCC-1340	-322.63	0.0	NHBCC-1615,NHBCC-1340,0.20	-134.55	2.68	NHBCC-1615	P001	Aging103	NIMH Human Brain Collection Core	Middle temporal gyrus	Healthy	71.8	Female	NHBCC-1615	1
345	345	ACGCACGAGAGCCGAT-1	365	377	SNG	NHBCC-1613,NHBCC-1613,0.10	-84.48	NHBCC-1613,NHBCC-1119,0.20	-90.88	6.4	-88.0	1.0	NHBCC-1613	-84.48	NHBCC-1669	-222.79	0.0	NHBCC-1613,NHBCC-1119,0.20	-90.88	6.4	NHBCC-1613	P001	Aging099	NIMH Human Brain Collection Core	Middle temporal gyrus	Healthy	78.0	Male	NHBCC-1613	1
346	346	ACGCACGCACACCTAA-1	27	27	AMB	NHBCC-1340,NHBCC-1340,0.10	-7.97	NHBCC-1615,NHBCC-1340,0.40	-6.63	-1.34	-11.0	1.0	NHBCC-1340	-7.97	NHBCC-1615	-8.96	1e-05	NHBCC-1615,NHBCC-1340,0.40	-6.63	-1.34	ambiguous	P001	ambiguous	unknown	unknown	unknown	unknown	unknown	ambiguous	1
347	347	ACGCACGGTAGCTCGC-1	20	20	AMB	NHBCC-1615,NHBCC-1615,0.10	-4.86	NHBCC-1615,NHBCC-1275,0.20	-4.2	-0.66	-8.1	1.0	NHBCC-1615	-4.86	NHBCC-1275	-6.53	0.0003	NHBCC-1615,NHBCC-1275,0.20	-4.2	-0.66	ambiguous	P001	ambiguous	unknown	unknown	unknown	unknown	unknown	ambiguous	1
348	348	ACGCACGGTCCTGTTC-1	356	367	SNG	NHBCC-2628,NHBCC-2628,0.10	-107.96	NHBCC-2628,NHBCC-1613,0.20	-114.59	6.63	-110.0	1.0	NHBCC-2628	-107.96	NHBCC-831	-267.13	0.0	NHBCC-2628,NHBCC-1613,0.20	-114.59	6.63	NHBCC-2628	P001	Aging111	NIMH Human Brain Collection Core	Middle temporal gyrus	Healthy	26.1	Male	NHBCC-2628	1
349	349	ACGCACGGTTCAATCG-1	293	295	DBL	NHBCC-1119,NHBCC-2628,0.40	-116.17	NHBCC-1119,NHBCC-2628,0.30	-116.25	0.08	2.8e-54	1.0	NHBCC-1119	-137.72	NHBCC-2628	-151.89	0.0	NHBCC-1119,NHBCC-2628,0.40	-116.17	-21.56	doublet	P001	doublet	unknown	unknown	unknown	unknown	unknown	doublet	1
350	350	ACGGAAGAGGCCCACT-1	92	93	SNG	NHBCC-831,NHBCC-831,0.10	-27.49	NHBCC-831,NHBCC-1137,0.20	-26.07	-1.42	-31.0	1.0	NHBCC-831	-27.49	NHBCC-1340	-52.32	0.0	NHBCC-831,NHBCC-1137,0.20	-26.07	-1.42	NHBCC-831	P001	Aging069	NIMH Human Brain Collection Core	Middle temporal gyrus	Healthy	85.2	Male	NHBCC-831	1
351	351	ACGGAAGCACAGTCCG-1	3	3	AMB	NHBCC-831,NHBCC-831,0.10	-0.14	NHBCC-1615,NHBCC-1615,0.10	-0.67	0.53	-3.7	0.88	NHBCC-831	-0.14	NHBCC-1615	-0.67	0.02866	NHBCC-831,NHBCC-1615,0.20	-0.19	0.05	ambiguous	P001	ambiguous	unknown	unknown	unknown	unknown	unknown	ambiguous	1
352	352	ACGGAAGCACGTATAC-1	47	48	SNG	NHBCC-1119,NHBCC-1119,0.10	-15.42	NHBCC-1119,NHBCC-1604,0.20	-14.84	-0.58	-19.0	1.0	NHBCC-1119	-15.42	NHBCC-2790	-24.43	0.0	NHBCC-1119,NHBCC-1604,0.20	-14.84	-0.58	NHBCC-1119	P001	Aging073	NIMH Human Brain Collection Core	Middle temporal gyrus	Healthy	64.3	Female	NHBCC-1119	1
353	353	ACGGAAGCATTGCCGG-1	26	26	SNG	NHBCC-1604,NHBCC-1604,0.10	-5.65	NHBCC-1604,NHBCC-1615,0.20	-5.97	0.33	-8.9	1.0	NHBCC-1604	-5.65	NHBCC-1556	-10.64	0.00014	NHBCC-1604,NHBCC-1615,0.20	-5.97	0.33	NHBCC-1604	P001	Aging095	NIMH Human Brain Collection Core	Middle temporal gyrus	Healthy	27.2	Male	NHBCC-1604	1
354	354	ACGGAAGGTAGGAGGG-1	6	6	AMB	NHBCC-1119,NHBCC-1119,0.10	-0.81	NHBCC-1137,NHBCC-1137,0.10	-1.3	0.49	-4.2	0.95	NHBCC-1119	-0.81	NHBCC-1137	-1.3	0.016	NHBCC-1119,NHBCC-1137,0.20	-0.84	0.03	ambiguous	P001	ambiguous	unknown	unknown	unknown	unknown	unknown	ambiguous	1
355	355	ACGGAAGGTCCGTTTC-1	291	296	DBL	NHBCC-1119,NHBCC-831,0.50	-116.81	NHBCC-831,NHBCC-1119,0.50	-116.81	0.0	2.9999999999999995e-54	1.0	NHBCC-831	-145.56	NHBCC-1119	-172.09	0.0	NHBCC-1119,NHBCC-831,0.50	-116.81	-28.75	doublet	P001	doublet	unknown	unknown	unknown	unknown	unknown	doublet	1
356	356	ACGGGTCCACGCTATA-1	5	5	AMB	NHBCC-1340,NHBCC-1340,0.10	-0.32	NHBCC-1615,NHBCC-1615,0.10	-0.32	0.0	-3.9	0.85	NHBCC-1340	-0.32	NHBCC-1615	-0.32	0.02376	NHBCC-1340,NHBCC-1615,0.30	-0.08	-0.24	ambiguous	P001	ambiguous	unknown	unknown	unknown	unknown	unknown	ambiguous	1
357	357	ACGGGTCTCAGGGTAG-1	10	10	AMB	NHBCC-1187,NHBCC-1187,0.10	-1.57	NHBCC-1119,NHBCC-1119,0.10	-2.19	0.62	-4.9	0.99	NHBCC-1187	-1.57	NHBCC-1119	-2.19	0.00785	NHBCC-1187,NHBCC-1119,0.20	-1.57	-0.01	ambiguous	P001	ambiguous	unknown	unknown	unknown	unknown	unknown	ambiguous	1
358	358	ACGGTCGCAACAGCCC-1	368	373	SNG	NHBCC-1119,NHBCC-1119,0.10	-106.48	NHBCC-1119,NHBCC-1613,0.20	-115.87	9.39	-110.0	1.0	NHBCC-1119	-106.48	NHBCC-1613	-220.83	0.0	NHBCC-1119,NHBCC-1613,0.20	-115.87	9.39	NHBCC-1119	P001	Aging073	NIMH Human Brain Collection Core	Middle temporal gyrus	Healthy	64.3	Female	NHBCC-1119	1
359	359	ACGGTCGCATTCGATG-1	710	737	SNG	NHBCC-1604,NHBCC-1604,0.10	-187.77	NHBCC-1604,NHBCC-1556,0.20	-199.92	12.15	-190.0	1.0	NHBCC-1604	-187.77	NHBCC-1556	-522.38	0.0	NHBCC-1604,NHBCC-1556,0.20	-199.92	12.15	NHBCC-1604	P001	Aging095	NIMH Human Brain Collection Core	Middle temporal gyrus	Healthy	27.2	Male	NHBCC-1604	1
360	360	ACGGTCGTCATTCATC-1	363	368	SNG	NHBCC-831,NHBCC-831,0.10	-123.72	NHBCC-831,NHBCC-1119,0.20	-121.89	-1.83	-130.0	1.0	NHBCC-831	-123.72	NHBCC-1615	-226.03	0.0	NHBCC-831,NHBCC-1119,0.20	-121.89	-1.83	NHBCC-831	P001	Aging069	NIMH Human Brain Collection Core	Middle temporal gyrus	Healthy	85.2	Male	NHBCC-831	1
361	361	ACGGTCGTCGGATAAA-1	177	180	SNG	NHBCC-1187,NHBCC-1187,0.10	-57.56	NHBCC-1187,NHBCC-1275,0.20	-56.46	-1.11	-61.0	1.0	NHBCC-1187	-57.56	NHBCC-1275	-117.08	0.0	NHBCC-1187,NHBCC-1275,0.20	-56.46	-1.11	NHBCC-1187	P001	Aging080	NIMH Human Brain Collection Core	Middle temporal gyrus	Healthy	21.5	Female	NHBCC-1187	1
362	362	ACGGTTAAGACTGGGT-1	33	33	SNG	NHBCC-1615,NHBCC-1615,0.10	-11.63	NHBCC-1615,NHBCC-1119,0.20	-11.46	-0.17	-15.0	1.0	NHBCC-1615	-11.63	NHBCC-1187	-17.83	0.0	NHBCC-1615,NHBCC-1119,0.20	-11.46	-0.17	NHBCC-1615	P001	Aging103	NIMH Human Brain Collection Core	Middle temporal gyrus	Healthy	71.8	Female	NHBCC-1615	1
363	363	ACGGTTATCCTTCGAC-1	10	10	AMB	NHBCC-1187,NHBCC-1187,0.10	-9.24	NHBCC-1187,NHBCC-1604,0.30	-7.8	-1.44	-13.0	1.0	NHBCC-1187	-9.24	NHBCC-1613	-9.92	0.0	NHBCC-1187,NHBCC-1604,0.30	-7.8	-1.44	ambiguous	P001	ambiguous	unknown	unknown	unknown	unknown	unknown	ambiguous	1
364	364	ACGGTTATCTCAGGCG-1	75	76	SNG	NHBCC-1613,NHBCC-1613,0.10	-19.76	NHBCC-1613,NHBCC-1119,0.20	-20.5	0.75	-23.0	1.0	NHBCC-1613	-19.76	NHBCC-1669	-39.09	0.0	NHBCC-1613,NHBCC-1119,0.20	-20.5	0.75	NHBCC-1613	P001	Aging099	NIMH Human Brain Collection Core	Middle temporal gyrus	Healthy	78.0	Male	NHBCC-1613	1
365	365	ACGTAACAGGCTCACC-1	152	154	SNG	NHBCC-831,NHBCC-831,0.10	-37.29	NHBCC-831,NHBCC-2628,0.20	-36.67	-0.62	-41.0	1.0	NHBCC-831	-37.29	NHBCC-1556	-69.44	0.0	NHBCC-831,NHBCC-2628,0.20	-36.67	-0.62	NHBCC-831	P001	Aging069	NIMH Human Brain Collection Core	Middle temporal gyrus	Healthy	85.2	Male	NHBCC-831	1
366	366	ACGTAACAGGTCGTAG-1	310	318	SNG	NHBCC-1187,NHBCC-1187,0.10	-84.18	NHBCC-1187,NHBCC-2628,0.20	-85.83	1.65	-87.0	1.0	NHBCC-1187	-84.18	NHBCC-2628	-209.49	0.0	NHBCC-1187,NHBCC-2628,0.20	-85.83	1.65	NHBCC-1187	P001	Aging080	NIMH Human Brain Collection Core	Middle temporal gyrus	Healthy	21.5	Female	NHBCC-1187	1
367	367	ACGTAACGTCCCGCAA-1	71	73	SNG	NHBCC-831,NHBCC-831,0.10	-19.2	NHBCC-831,NHBCC-2628,0.20	-18.87	-0.33	-22.0	1.0	NHBCC-831	-19.2	NHBCC-1615	-41.5	0.0	NHBCC-831,NHBCC-2628,0.20	-18.87	-0.33	NHBCC-831	P001	Aging069	NIMH Human Brain Collection Core	Middle temporal gyrus	Healthy	85.2	Male	NHBCC-831	1
368	368	ACGTAACGTGTATACC-1	14	14	AMB	NHBCC-1137,NHBCC-1137,0.10	-5.77	NHBCC-1556,NHBCC-1556,0.10	-6.11	0.34	-9.0	1.0	NHBCC-1137	-5.77	NHBCC-1556	-6.11	0.00012	NHBCC-1340,NHBCC-1556,0.50	-4.42	-1.35	ambiguous	P001	ambiguous	unknown	unknown	unknown	unknown	unknown	ambiguous	1
369	369	ACGTAACGTTCTATCT-1	20	20	SNG	NHBCC-1119,NHBCC-1119,0.10	-11.51	NHBCC-1119,NHBCC-1556,0.20	-9.62	-1.89	-15.0	1.0	NHBCC-1119	-11.51	NHBCC-1613	-14.45	0.0	NHBCC-1119,NHBCC-1556,0.20	-9.62	-1.89	NHBCC-1119	P001	Aging073	NIMH Human Brain Collection Core	Middle temporal gyrus	Healthy	64.3	Female	NHBCC-1119	1
370	370	ACGTAACGTTGAGTCT-1	7	7	AMB	NHBCC-1187,NHBCC-1187,0.10	-1.47	NHBCC-1137,NHBCC-1137,0.10	-1.61	0.14	-4.8	0.97	NHBCC-1187	-1.47	NHBCC-1137	-1.61	0.00857	NHBCC-1187,NHBCC-831,0.30	-1.29	-0.18	ambiguous	P001	ambiguous	unknown	unknown	unknown	unknown	unknown	ambiguous	1
371	371	ACGTAACTCAAAGAAC-1	26	26	SNG	NHBCC-1613,NHBCC-1613,0.10	-7.62	NHBCC-1613,NHBCC-831,0.20	-7.07	-0.54	-11.0	1.0	NHBCC-1613	-7.62	NHBCC-831	-12.88	2e-05	NHBCC-1613,NHBCC-831,0.20	-7.07	-0.54	NHBCC-1613	P001	Aging099	NIMH Human Brain Collection Core	Middle temporal gyrus	Healthy	78.0	Male	NHBCC-1613	1
372	372	ACGTAACTCGAGTGGA-1	54	54	SNG	NHBCC-2628,NHBCC-2628,0.10	-17.85	NHBCC-2628,NHBCC-1669,0.20	-16.87	-0.98	-21.0	1.0	NHBCC-2628	-17.85	NHBCC-1615	-35.8	0.0	NHBCC-2628,NHBCC-1669,0.20	-16.87	-0.98	NHBCC-2628	P001	Aging111	NIMH Human Brain Collection Core	Middle temporal gyrus	Healthy	26.1	Male	NHBCC-2628	1
373	373	ACGTAACTCTTCACAT-1	560	578	SNG	NHBCC-831,NHBCC-831,0.10	-160.57	NHBCC-831,NHBCC-1137,0.20	-166.25	5.68	-160.0	1.0	NHBCC-831	-160.57	NHBCC-1137	-386.81	0.0	NHBCC-831,NHBCC-1137,0.20	-166.25	5.68	NHBCC-831	P001	Aging069	NIMH Human Brain Collection Core	Middle temporal gyrus	Healthy	85.2	Male	NHBCC-831	1
374	374	ACGTACACAAGTGATA-1	434	442	SNG	NHBCC-1604,NHBCC-1604,0.10	-106.79	NHBCC-1604,NHBCC-831,0.20	-114.87	8.08	-110.0	1.0	NHBCC-1604	-106.79	NHBCC-1137	-299.83	0.0	NHBCC-1604,NHBCC-831,0.20	-114.87	8.08	NHBCC-1604	P001	Aging095	NIMH Human Brain Collection Core	Middle temporal gyrus	Healthy	27.2	Male	NHBCC-1604	1
375	375	ACGTACACACTGTCCT-1	771	809	SNG	NHBCC-1119,NHBCC-1119,0.10	-186.91	NHBCC-1119,NHBCC-1604,0.20	-213.91	27.01	-190.0	1.0	NHBCC-1119	-186.91	NHBCC-1669	-454.75	0.0	NHBCC-1119,NHBCC-1604,0.20	-213.91	27.01	NHBCC-1119	P001	Aging073	NIMH Human Brain Collection Core	Middle temporal gyrus	Healthy	64.3	Female	NHBCC-1119	1
376	376	ACGTACATCCACGTAA-1	5	5	AMB	NHBCC-2628,NHBCC-2628,0.10	-1.06	NHBCC-1340,NHBCC-1340,0.10	-1.74	0.67	-4.4	0.98	NHBCC-2628	-1.06	NHBCC-1340	-1.74	0.01294	NHBCC-2628,NHBCC-1340,0.20	-0.97	-0.09	ambiguous	P001	ambiguous	unknown	unknown	unknown	unknown	unknown	ambiguous	1
377	377	ACGTAGTAGCGTACAG-1	317	325	DBL	NHBCC-1613,NHBCC-831,0.40	-124.49	NHBCC-1613,NHBCC-831,0.30	-124.71	0.22	6.9e-58	1.0	NHBCC-1613	-144.79	NHBCC-831	-190.63	0.0	NHBCC-1613,NHBCC-831,0.40	-124.49	-20.3	doublet	P001	doublet	unknown	unknown	unknown	unknown	unknown	doublet	1
378	378	ACGTAGTAGGGTCACA-1	350	357	SNG	NHBCC-1613,NHBCC-1613,0.10	-84.83	NHBCC-1613,NHBCC-1119,0.20	-90.53	5.69	-88.0	1.0	NHBCC-1613	-84.83	NHBCC-1669	-229.05	0.0	NHBCC-1613,NHBCC-1119,0.20	-90.53	5.69	NHBCC-1613	P001	Aging099	NIMH Human Brain Collection Core	Middle temporal gyrus	Healthy	78.0	Male	NHBCC-1613	1
379	379	ACGTAGTCACTGAGGA-1	5	5	AMB	NHBCC-1187,NHBCC-1187,0.10	-0.2	NHBCC-2628,NHBCC-2628,0.10	-0.2	0.0	-3.8	0.83	NHBCC-1187	-0.2	NHBCC-2628	-0.2	0.02576	NHBCC-1187,NHBCC-2628,0.30	-0.06	-0.14	ambiguous	P001	ambiguous	unknown	unknown	unknown	unknown	unknown	ambiguous	1
380	380	ACGTAGTCACTGGATT-1	8	8	AMB	NHBCC-1556,NHBCC-1556,0.10	-1.6	NHBCC-1615,NHBCC-1615,0.10	-1.6	0.0	-4.9	0.98	NHBCC-1556	-1.6	NHBCC-1615	-1.6	0.00754	NHBCC-1556,NHBCC-1615,0.20	-1.5	-0.1	ambiguous	P001	ambiguous	unknown	unknown	unknown	unknown	unknown	ambiguous	1
381	381	ACGTAGTGTGACACAG-1	292	301	SNG	NHBCC-1615,NHBCC-1615,0.10	-74.55	NHBCC-1615,NHBCC-1556,0.20	-79.02	4.47	-78.0	1.0	NHBCC-1615	-74.55	NHBCC-1556	-181.44	0.0	NHBCC-1615,NHBCC-1556,0.20	-79.02	4.47	NHBCC-1615	P001	Aging103	NIMH Human Brain Collection Core	Middle temporal gyrus	Healthy	71.8	Female	NHBCC-1615	1
382	382	ACGTCCTAGTATGATG-1	29	29	SNG	NHBCC-1613,NHBCC-1613,0.10	-6.82	NHBCC-1613,NHBCC-1669,0.20	-6.9	0.09	-10.0	1.0	NHBCC-1613	-6.82	NHBCC-1669	-16.16	4e-05	NHBCC-1613,NHBCC-1669,0.20	-6.9	0.09	NHBCC-1613	P001	Aging099	NIMH Human Brain Collection Core	Middle temporal gyrus	Healthy	78.0	Male	NHBCC-1613	1
383	383	ACGTCCTTCAGCTTGA-1	9	9	AMB	NHBCC-1615,NHBCC-1615,0.10	-2.19	NHBCC-2628,NHBCC-2628,0.10	-2.19	0.0	-5.5	0.97	NHBCC-1615	-2.19	NHBCC-2628	-2.19	0.00422	NHBCC-1615,NHBCC-1613,0.30	-1.94	-0.24	ambiguous	P001	ambiguous	unknown	unknown	unknown	unknown	unknown	ambiguous	1
384	384	ACGTTCCAGCTCATAC-1	61	61	SNG	NHBCC-1615,NHBCC-1615,0.10	-14.07	NHBCC-1615,NHBCC-1187,0.20	-14.18	0.11	-17.0	1.0	NHBCC-1615	-14.07	NHBCC-1187	-23.04	0.0	NHBCC-1615,NHBCC-1187,0.20	-14.18	0.11	NHBCC-1615	P001	Aging103	NIMH Human Brain Collection Core	Middle temporal gyrus	Healthy	71.8	Female	NHBCC-1615	1
385	385	ACGTTCCCAGCTCTGG-1	381	395	SNG	NHBCC-1613,NHBCC-1613,0.10	-98.75	NHBCC-1613,NHBCC-1669,0.20	-105.36	6.62	-100.0	1.0	NHBCC-1613	-98.75	NHBCC-1669	-256.51	0.0	NHBCC-1613,NHBCC-1669,0.20	-105.36	6.62	NHBCC-1613	P001	Aging099	NIMH Human Brain Collection Core	Middle temporal gyrus	Healthy	78.0	Male	NHBCC-1613	1
386	386	ACGTTCCCATTGTACG-1	20	20	AMB	NHBCC-1187,NHBCC-1187,0.10	-6.06	NHBCC-2628,NHBCC-2628,0.10	-7.8	1.74	-9.3	1.0	NHBCC-1187	-6.06	NHBCC-2628	-7.8	9e-05	NHBCC-1187,NHBCC-1615,0.20	-5.9	-0.16	ambiguous	P001	ambiguous	unknown	unknown	unknown	unknown	unknown	ambiguous	1
387	387	ACGTTCCGTCACTCGG-1	689	722	SNG	NHBCC-2628,NHBCC-2628,0.10	-177.14	NHBCC-2628,NHBCC-1137,0.20	-181.1	3.96	-180.0	1.0	NHBCC-2628	-177.14	NHBCC-1137	-427.29	0.0	NHBCC-2628,NHBCC-1137,0.20	-181.1	3.96	NHBCC-2628	P001	Aging111	NIMH Human Brain Collection Core	Middle temporal gyrus	Healthy	26.1	Male	NHBCC-2628	1
388	388	ACGTTCCGTCTTACTT-1	603	622	SNG	NHBCC-1187,NHBCC-1187,0.10	-174.85	NHBCC-1187,NHBCC-1615,0.20	-181.63	6.78	-180.0	1.0	NHBCC-1187	-174.85	NHBCC-1615	-395.73	0.0	NHBCC-1187,NHBCC-1615,0.20	-181.63	6.78	NHBCC-1187	P001	Aging080	NIMH Human Brain Collection Core	Middle temporal gyrus	Healthy	21.5	Female	NHBCC-1187	1
389	389	ACGTTCCTCAGGACGA-1	665	696	SNG	NHBCC-1187,NHBCC-1187,0.10	-184.28	NHBCC-1187,NHBCC-1615,0.20	-189.27	4.99	-190.0	1.0	NHBCC-1187	-184.28	NHBCC-1615	-432.93	0.0	NHBCC-1187,NHBCC-1615,0.20	-189.27	4.99	NHBCC-1187	P001	Aging080	NIMH Human Brain Collection Core	Middle temporal gyrus	Healthy	21.5	Female	NHBCC-1187	1
390	390	ACGTTCCTCATCGTAG-1	5	5	AMB	NHBCC-1613,NHBCC-1613,0.10	-0.84	NHBCC-1119,NHBCC-1119,0.10	-1.45	0.61	-4.2	0.96	NHBCC-1613	-0.84	NHBCC-1119	-1.45	0.0158	NHBCC-1613,NHBCC-1187,0.20	-0.84	0.0	ambiguous	P001	ambiguous	unknown	unknown	unknown	unknown	unknown	ambiguous	1
391	391	ACGTTCCTCTTCTGTA-1	41	43	SNG	NHBCC-831,NHBCC-831,0.10	-15.92	NHBCC-831,NHBCC-1187,0.20	-15.49	-0.43	-19.0	1.0	NHBCC-831	-15.92	NHBCC-2628	-27.37	0.0	NHBCC-831,NHBCC-1187,0.20	-15.49	-0.43	NHBCC-831	P001	Aging069	NIMH Human Brain Collection Core	Middle temporal gyrus	Healthy	85.2	Male	NHBCC-831	1
392	392	ACTACGAAGAACCGCA-1	10	10	AMB	NHBCC-1604,NHBCC-1604,0.10	-5.24	NHBCC-1137,NHBCC-1137,0.10	-5.41	0.18	-8.5	1.0	NHBCC-1604	-5.24	NHBCC-1137	-5.41	0.0002	NHBCC-1604,NHBCC-2790,0.30	-4.63	-0.61	ambiguous	P001	ambiguous	unknown	unknown	unknown	unknown	unknown	ambiguous	1
393	393	ACTACGAGTGCCCAGT-1	941	988	SNG	NHBCC-1613,NHBCC-1613,0.10	-252.23	NHBCC-1613,NHBCC-1119,0.20	-269.75	17.52	-260.0	1.0	NHBCC-1613	-252.23	NHBCC-1669	-660.71	0.0	NHBCC-1613,NHBCC-1119,0.20	-269.75	17.52	NHBCC-1613	P001	Aging099	NIMH Human Brain Collection Core	Middle temporal gyrus	Healthy	78.0	Male	NHBCC-1613	1
394	394	ACTACGATCCCTTGTG-1	7	7	AMB	NHBCC-1119,NHBCC-1119,0.10	-2.22	NHBCC-2628,NHBCC-2628,0.10	-3.75	1.53	-5.5	1.0	NHBCC-1119	-2.22	NHBCC-2628	-3.75	0.00413	NHBCC-1119,NHBCC-2628,0.20	-2.28	0.06	ambiguous	P001	ambiguous	unknown	unknown	unknown	unknown	unknown	ambiguous	1
395	395	ACTATCTCACAAGCCC-1	7	7	AMB	NHBCC-1137,NHBCC-1137,0.10	-0.98	NHBCC-831,NHBCC-831,0.10	-1.07	0.1	-4.3	0.96	NHBCC-1137	-0.98	NHBCC-831	-1.07	0.01392	NHBCC-1137,NHBCC-831,0.50	-0.73	-0.25	ambiguous	P001	ambiguous	unknown	unknown	unknown	unknown	unknown	ambiguous	1
396	396	ACTATCTCAGAACTCT-1	489	513	SNG	NHBCC-1615,NHBCC-1615,0.10	-120.15	NHBCC-1615,NHBCC-2628,0.20	-125.54	5.39	-120.0	1.0	NHBCC-1615	-120.15	NHBCC-2628	-301.57	0.0	NHBCC-1615,NHBCC-2628,0.20	-125.54	5.39	NHBCC-1615	P001	Aging103	NIMH Human Brain Collection Core	Middle temporal gyrus	Healthy	71.8	Female	NHBCC-1615	1
397	397	ACTATCTGTGAGAACC-1	6	6	AMB	NHBCC-1187,NHBCC-1187,0.10	-4.78	NHBCC-1556,NHBCC-1556,0.10	-5.49	0.71	-8.0	1.0	NHBCC-1187	-4.78	NHBCC-1556	-5.49	0.00032	NHBCC-1187,NHBCC-1615,0.50	-3.99	-0.79	ambiguous	P001	ambiguous	unknown	unknown	unknown	unknown	unknown	ambiguous	1
398	398	ACTATCTGTTGCATCA-1	9	9	AMB	NHBCC-1669,NHBCC-1669,0.10	-2.31	NHBCC-1340,NHBCC-1340,0.10	-2.77	0.46	-5.6	0.99	NHBCC-1669	-2.31	NHBCC-1340	-2.77	0.00378	NHBCC-1669,NHBCC-1340,0.20	-2.24	-0.07	ambiguous	P001	ambiguous	unknown	unknown	unknown	unknown	unknown	ambiguous	1
399	399	ACTATCTTCCATTGGA-1	9	9	AMB	NHBCC-2790,NHBCC-2790,0.10	-1.17	NHBCC-2628,NHBCC-2628,0.10	-1.7	0.53	-4.5	0.96	NHBCC-2790	-1.17	NHBCC-2628	-1.7	0.01145	NHBCC-2790,NHBCC-2628,0.20	-0.88	-0.3	ambiguous	P001	ambiguous	unknown	unknown	unknown	unknown	unknown	ambiguous	1
400	400	ACTATCTTCCCGTGTT-1	9	9	AMB	NHBCC-1137,NHBCC-1137,0.10	-1.63	NHBCC-1119,NHBCC-1119,0.10	-1.68	0.05	-4.9	0.99	NHBCC-1137	-1.63	NHBCC-1119	-1.68	0.00744	NHBCC-1119,NHBCC-1137,0.50	-1.57	-0.06	ambiguous	P001	ambiguous	unknown	unknown	unknown	unknown	unknown	ambiguous	1
401	401	ACTATGGAGACTGAGC-1	6	6	AMB	NHBCC-1615,NHBCC-1615,0.10	-1.76	NHBCC-1275,NHBCC-1275,0.10	-2.16	0.41	-5.1	0.98	NHBCC-1615	-1.76	NHBCC-1275	-2.16	0.00649	NHBCC-1615,NHBCC-1137,0.30	-1.37	-0.38	ambiguous	P001	ambiguous	unknown	unknown	unknown	unknown	unknown	ambiguous	1
402	402	ACTATGGAGCAAATCA-1	10	10	AMB	NHBCC-831,NHBCC-831,0.10	-2.33	NHBCC-1187,NHBCC-1187,0.10	-2.86	0.53	-5.6	0.99	NHBCC-831	-2.33	NHBCC-1187	-2.86	0.0037	NHBCC-831,NHBCC-2628,0.20	-2.31	-0.02	ambiguous	P001	ambiguous	unknown	unknown	unknown	unknown	unknown	ambiguous	1
403	403	ACTATGGAGTTGGCTT-1	594	619	SNG	NHBCC-1340,NHBCC-1340,0.10	-170.18	NHBCC-1340,NHBCC-831,0.20	-170.03	-0.15	-170.0	1.0	NHBCC-1340	-170.18	NHBCC-831	-391.58	0.0	NHBCC-1340,NHBCC-831,0.20	-170.03	-0.15	NHBCC-1340	P001	Aging088	NIMH Human Brain Collection Core	Middle temporal gyrus	Healthy	26.2	Female	NHBCC-1340	1
404	404	ACTATGGGTGGAATGC-1	326	338	SNG	NHBCC-831,NHBCC-831,0.10	-87.69	NHBCC-831,NHBCC-1556,0.20	-90.45	2.75	-91.0	1.0	NHBCC-831	-87.69	NHBCC-1556	-202.19	0.0	NHBCC-831,NHBCC-1556,0.20	-90.45	2.75	NHBCC-831	P001	Aging069	NIMH Human Brain Collection Core	Middle temporal gyrus	Healthy	85.2	Male	NHBCC-831	1
405	405	ACTATGGTCTGGGCCA-1	160	163	SNG	NHBCC-1613,NHBCC-1613,0.10	-50.6	NHBCC-1613,NHBCC-1119,0.20	-52.51	1.91	-54.0	1.0	NHBCC-1613	-50.6	NHBCC-1119	-117.23	0.0	NHBCC-1613,NHBCC-1119,0.20	-52.51	1.91	NHBCC-1613	P001	Aging099	NIMH Human Brain Collection Core	Middle temporal gyrus	Healthy	78.0	Male	NHBCC-1613	1
406	406	ACTATTCAGGAGTCTG-1	5	5	AMB	NHBCC-1615,NHBCC-1615,0.10	-0.24	NHBCC-1340,NHBCC-1340,0.10	-0.9	0.66	-3.6	0.94	NHBCC-1615	-0.24	NHBCC-1340	-0.9	0.02829	NHBCC-1615,NHBCC-1340,0.20	-0.24	0.0	ambiguous	P001	ambiguous	unknown	unknown	unknown	unknown	unknown	ambiguous	1
407	407	ACTATTCAGTACCCTA-1	48	48	SNG	NHBCC-1613,NHBCC-1613,0.10	-13.51	NHBCC-1613,NHBCC-2790,0.20	-13.15	-0.36	-17.0	1.0	NHBCC-1613	-13.51	NHBCC-2790	-29.66	0.0	NHBCC-1613,NHBCC-2790,0.20	-13.15	-0.36	NHBCC-1613	P001	Aging099	NIMH Human Brain Collection Core	Middle temporal gyrus	Healthy	78.0	Male	NHBCC-1613	1
408	408	ACTATTCCAGCATTGT-1	57	57	DBL	NHBCC-1615,NHBCC-831,0.40	-22.5	NHBCC-1615,NHBCC-831,0.50	-22.52	0.02	1.4e-13	1.0	NHBCC-1615	-25.14	NHBCC-831	-31.38	0.0	NHBCC-1615,NHBCC-831,0.40	-22.5	-2.64	doublet	P001	doublet	unknown	unknown	unknown	unknown	unknown	doublet	1
409	409	ACTATTCGTGAGGAAA-1	50	50	SNG	NHBCC-1119,NHBCC-1119,0.10	-15.12	NHBCC-1119,NHBCC-2628,0.20	-15.77	0.65	-18.0	1.0	NHBCC-1119	-15.12	NHBCC-2628	-27.04	0.0	NHBCC-1119,NHBCC-2628,0.20	-15.77	0.65	NHBCC-1119	P001	Aging073	NIMH Human Brain Collection Core	Middle temporal gyrus	Healthy	64.3	Female	NHBCC-1119	1
410	410	ACTATTCTCAGGGATG-1	7	7	AMB	NHBCC-1615,NHBCC-1615,0.10	-4.17	NHBCC-1669,NHBCC-1669,0.10	-4.8	0.63	-7.4	1.0	NHBCC-1615	-4.17	NHBCC-1669	-4.8	0.00059	NHBCC-1119,NHBCC-1615,0.40	-3.06	-1.11	ambiguous	P001	ambiguous	unknown	unknown	unknown	unknown	unknown	ambiguous	1
411	411	ACTATTCTCCTTGACC-1	63	64	SNG	NHBCC-1604,NHBCC-1604,0.10	-17.73	NHBCC-1604,NHBCC-1615,0.20	-17.34	-0.39	-21.0	1.0	NHBCC-1604	-17.73	NHBCC-1615	-30.41	0.0	NHBCC-1604,NHBCC-1615,0.20	-17.34	-0.39	NHBCC-1604	P001	Aging095	NIMH Human Brain Collection Core	Middle temporal gyrus	Healthy	27.2	Male	NHBCC-1604	1
412	412	ACTCCCAAGACTTCCA-1	6	6	AMB	NHBCC-1119,NHBCC-1119,0.10	-0.82	NHBCC-1275,NHBCC-1275,0.10	-1.31	0.49	-4.2	0.96	NHBCC-1119	-0.82	NHBCC-1275	-1.31	0.01601	NHBCC-1119,NHBCC-1275,0.20	-0.85	0.03	ambiguous	P001	ambiguous	unknown	unknown	unknown	unknown	unknown	ambiguous	1
413	413	ACTCCCACACATTACG-1	9	9	AMB	NHBCC-1604,NHBCC-1604,0.10	-2.32	NHBCC-1556,NHBCC-1556,0.10	-3.74	1.42	-5.6	0.99	NHBCC-1604	-2.32	NHBCC-1556	-3.74	0.00377	NHBCC-1604,NHBCC-1556,0.20	-2.2	-0.12	ambiguous	P001	ambiguous	unknown	unknown	unknown	unknown	unknown	ambiguous	1
414	414	ACTCCCACACGACGTC-1	282	301	SNG	NHBCC-2628,NHBCC-2628,0.10	-94.33	NHBCC-2628,NHBCC-1556,0.20	-94.9	0.57	-98.0	1.0	NHBCC-2628	-94.33	NHBCC-831	-199.72	0.0	NHBCC-2628,NHBCC-1556,0.20	-94.9	0.57	NHBCC-2628	P001	Aging111	NIMH Human Brain Collection Core	Middle temporal gyrus	Healthy	26.1	Male	NHBCC-2628	1
415	415	ACTCCCAGTTGGAGGT-1	17	17	AMB	NHBCC-1615,NHBCC-1615,0.10	-3.87	NHBCC-1556,NHBCC-1556,0.10	-4.39	0.52	-7.1	1.0	NHBCC-1615	-3.87	NHBCC-1556	-4.39	0.0008	NHBCC-1615,NHBCC-1556,0.40	-3.3	-0.57	ambiguous	P001	ambiguous	unknown	unknown	unknown	unknown	unknown	ambiguous	1
416	416	ACTCTCGAGGAACGTC-1	489	509	SNG	NHBCC-1187,NHBCC-1187,0.10	-143.99	NHBCC-1187,NHBCC-1615,0.20	-149.47	5.48	-150.0	1.0	NHBCC-1187	-143.99	NHBCC-1615	-356.68	0.0	NHBCC-1187,NHBCC-1615,0.20	-149.47	5.48	NHBCC-1187	P001	Aging080	NIMH Human Brain Collection Core	Middle temporal gyrus	Healthy	21.5	Female	NHBCC-1187	1
417	417	ACTCTCGTCGGCACTG-1	9	9	AMB	NHBCC-1669,NHBCC-1669,0.10	-0.79	NHBCC-1615,NHBCC-1615,0.10	-0.85	0.06	-4.3	0.9	NHBCC-1669	-0.79	NHBCC-1615	-0.85	0.01565	NHBCC-1615,NHBCC-1669,0.50	-0.65	-0.14	ambiguous	P001	ambiguous	unknown	unknown	unknown	unknown	unknown	ambiguous	1
418	418	ACTGATGCAGACCTGC-1	12	12	SNG	NHBCC-831,NHBCC-831,0.10	-4.81	NHBCC-831,NHBCC-2790,0.30	-4.04	-0.76	-8.1	1.0	NHBCC-831	-4.81	NHBCC-2790	-6.85	0.00031	NHBCC-831,NHBCC-2790,0.30	-4.04	-0.76	NHBCC-831	P001	Aging069	NIMH Human Brain Collection Core	Middle temporal gyrus	Healthy	85.2	Male	NHBCC-831	1
419	419	ACTGATGCATGTGGCC-1	11	11	SNG	NHBCC-1615,NHBCC-1615,0.10	-3.1	NHBCC-1615,NHBCC-2628,0.20	-2.91	-0.19	-6.4	1.0	NHBCC-1615	-3.1	NHBCC-2628	-5.24	0.00172	NHBCC-1615,NHBCC-2628,0.20	-2.91	-0.19	NHBCC-1615	P001	Aging103	NIMH Human Brain Collection Core	Middle temporal gyrus	Healthy	71.8	Female	NHBCC-1615	1
420	420	ACTGATGTCGTCCATC-1	183	185	SNG	NHBCC-2628,NHBCC-2628,0.10	-56.51	NHBCC-2628,NHBCC-2790,0.20	-56.25	-0.25	-60.0	1.0	NHBCC-2628	-56.51	NHBCC-2790	-123.11	0.0	NHBCC-2628,NHBCC-2790,0.20	-56.25	-0.25	NHBCC-2628	P001	Aging111	NIMH Human Brain Collection Core	Middle temporal gyrus	Healthy	26.1	Male	NHBCC-2628	1
421	421	ACTGCAAAGTCACTGT-1	90	90	DBL	NHBCC-1119,NHBCC-1187,0.20	-34.37	NHBCC-1119,NHBCC-1119,0.10	-37.14	2.78	9.5e-19	1.0	NHBCC-1119	-37.14	NHBCC-1187	-57.56	0.0	NHBCC-1119,NHBCC-1187,0.20	-34.37	-2.78	doublet	P001	doublet	unknown	unknown	unknown	unknown	unknown	doublet	1
422	422	ACTGCAACAACTGCTA-1	35	35	SNG	NHBCC-1119,NHBCC-1119,0.10	-11.07	NHBCC-1119,NHBCC-1556,0.20	-10.19	-0.87	-14.0	1.0	NHBCC-1119	-11.07	NHBCC-1556	-15.29	0.0	NHBCC-1119,NHBCC-1556,0.20	-10.19	-0.87	NHBCC-1119	P001	Aging073	NIMH Human Brain Collection Core	Middle temporal gyrus	Healthy	64.3	Female	NHBCC-1119	1
423	423	ACTGCAACACCAATTG-1	238	244	SNG	NHBCC-1613,NHBCC-1613,0.10	-76.2	NHBCC-1613,NHBCC-2628,0.20	-75.6	-0.6	-79.0	1.0	NHBCC-1613	-76.2	NHBCC-2628	-132.24	0.0	NHBCC-1613,NHBCC-2628,0.20	-75.6	-0.6	NHBCC-1613	P001	Aging099	NIMH Human Brain Collection Core	Middle temporal gyrus	Healthy	78.0	Male	NHBCC-1613	1
424	424	ACTGCAACAGAAATCA-1	361	374	SNG	NHBCC-1187,NHBCC-1187,0.10	-96.71	NHBCC-1187,NHBCC-1119,0.20	-103.01	6.3	-100.0	1.0	NHBCC-1187	-96.71	NHBCC-1615	-241.46	0.0	NHBCC-1187,NHBCC-1119,0.20	-103.01	6.3	NHBCC-1187	P001	Aging080	NIMH Human Brain Collection Core	Middle temporal gyrus	Healthy	21.5	Female	NHBCC-1187	1
425	425	ACTGCAAGTACGCGTC-1	15	15	AMB	NHBCC-1613,NHBCC-1613,0.10	-3.62	NHBCC-1604,NHBCC-1604,0.10	-4.74	1.12	-6.9	1.0	NHBCC-1613	-3.62	NHBCC-1604	-4.74	0.00103	NHBCC-1613,NHBCC-1275,0.20	-3.41	-0.2	ambiguous	P001	ambiguous	unknown	unknown	unknown	unknown	unknown	ambiguous	1
426	426	ACTGCAAGTACTCGCG-1	11	11	AMB	NHBCC-1275,NHBCC-1275,0.10	-3.14	NHBCC-1613,NHBCC-1613,0.10	-3.31	0.17	-6.4	0.99	NHBCC-1275	-3.14	NHBCC-1613	-3.31	0.00166	NHBCC-1275,NHBCC-1613,0.50	-2.36	-0.78	ambiguous	P001	ambiguous	unknown	unknown	unknown	unknown	unknown	ambiguous	1
427	427	ACTGTCCAGATGTTGA-1	283	294	SNG	NHBCC-2628,NHBCC-2628,0.10	-73.54	NHBCC-2628,NHBCC-1556,0.20	-75.1	1.56	-77.0	1.0	NHBCC-2628	-73.54	NHBCC-1556	-159.73	0.0	NHBCC-2628,NHBCC-1556,0.20	-75.1	1.56	NHBCC-2628	P001	Aging111	NIMH Human Brain Collection Core	Middle temporal gyrus	Healthy	26.1	Male	NHBCC-2628	1
428	428	ACTGTCCCACTCCGGA-1	77	78	SNG	NHBCC-1340,NHBCC-1340,0.10	-23.58	NHBCC-1340,NHBCC-831,0.20	-23.33	-0.26	-27.0	1.0	NHBCC-1340	-23.58	NHBCC-1187	-53.18	0.0	NHBCC-1340,NHBCC-831,0.20	-23.33	-0.26	NHBCC-1340	P001	Aging088	NIMH Human Brain Collection Core	Middle temporal gyrus	Healthy	26.2	Female	NHBCC-1340	1
429	429	ACTGTCCGTGATCGTT-1	44	44	SNG	NHBCC-1187,NHBCC-1187,0.10	-12.09	NHBCC-1187,NHBCC-2628,0.20	-11.7	-0.39	-15.0	1.0	NHBCC-1187	-12.09	NHBCC-2628	-23.22	0.0	NHBCC-1187,NHBCC-2628,0.20	-11.7	-0.39	NHBCC-1187	P001	Aging080	NIMH Human Brain Collection Core	Middle temporal gyrus	Healthy	21.5	Female	NHBCC-1187	1
430	430	ACTGTGACATCCAACA-1	62	64	SNG	NHBCC-1604,NHBCC-1604,0.10	-15.29	NHBCC-1604,NHBCC-1119,0.20	-15.78	0.49	-19.0	1.0	NHBCC-1604	-15.29	NHBCC-1275	-29.5	0.0	NHBCC-1604,NHBCC-1119,0.20	-15.78	0.49	NHBCC-1604	P001	Aging095	NIMH Human Brain Collection Core	Middle temporal gyrus	Healthy	27.2	Male	NHBCC-1604	1
431	431	ACTGTGAGTATAGCTC-1	172	173	SNG	NHBCC-1615,NHBCC-1615,0.10	-51.54	NHBCC-1615,NHBCC-1340,0.20	-52.69	1.15	-55.0	1.0	NHBCC-1615	-51.54	NHBCC-1556	-110.03	0.0	NHBCC-1615,NHBCC-1340,0.20	-52.69	1.15	NHBCC-1615	P001	Aging103	NIMH Human Brain Collection Core	Middle temporal gyrus	Healthy	71.8	Female	NHBCC-1615	1
432	432	ACTGTGATCTGCGAGC-1	65	66	SNG	NHBCC-1613,NHBCC-1613,0.10	-18.77	NHBCC-1613,NHBCC-1119,0.20	-19.21	0.44	-22.0	1.0	NHBCC-1613	-18.77	NHBCC-1556	-36.65	0.0	NHBCC-1613,NHBCC-1119,0.20	-19.21	0.44	NHBCC-1613	P001	Aging099	NIMH Human Brain Collection Core	Middle temporal gyrus	Healthy	78.0	Male	NHBCC-1613	1
433	433	ACTTAGGAGAAGCTGC-1	10	10	AMB	NHBCC-2790,NHBCC-2790,0.10	-3.31	NHBCC-1137,NHBCC-1137,0.10	-3.56	0.25	-6.6	0.99	NHBCC-2790	-3.31	NHBCC-1137	-3.56	0.0014	NHBCC-1137,NHBCC-1669,0.40	-2.98	-0.32	ambiguous	P001	ambiguous	unknown	unknown	unknown	unknown	unknown	ambiguous	1
434	434	ACTTAGGGTCTAGGTT-1	320	323	SNG	NHBCC-831,NHBCC-831,0.10	-79.13	NHBCC-831,NHBCC-1556,0.20	-83.77	4.63	-82.0	1.0	NHBCC-831	-79.13	NHBCC-1556	-184.97	0.0	NHBCC-831,NHBCC-1556,0.20	-83.77	4.63	NHBCC-831	P001	Aging069	NIMH Human Brain Collection Core	Middle temporal gyrus	Healthy	85.2	Male	NHBCC-831	1
435	435	ACTTATCAGAATAGTC-1	9	9	AMB	NHBCC-1615,NHBCC-1615,0.10	-1.69	NHBCC-831,NHBCC-831,0.10	-1.72	0.04	-5.0	0.97	NHBCC-1615	-1.69	NHBCC-831	-1.72	0.00696	NHBCC-1615,NHBCC-831,0.50	-1.39	-0.3	ambiguous	P001	ambiguous	unknown	unknown	unknown	unknown	unknown	ambiguous	1
436	436	ACTTATCGTGGCCACT-1	59	61	SNG	NHBCC-1615,NHBCC-1615,0.10	-15.69	NHBCC-1615,NHBCC-2790,0.20	-15.52	-0.16	-19.0	1.0	NHBCC-1615	-15.69	NHBCC-2790	-30.1	0.0	NHBCC-1615,NHBCC-2790,0.20	-15.52	-0.16	NHBCC-1615	P001	Aging103	NIMH Human Brain Collection Core	Middle temporal gyrus	Healthy	71.8	Female	NHBCC-1615	1
437	437	ACTTATCGTTCCCAAA-1	395	408	SNG	NHBCC-2628,NHBCC-2628,0.10	-112.02	NHBCC-2628,NHBCC-2790,0.20	-115.53	3.51	-120.0	1.0	NHBCC-2628	-112.02	NHBCC-831	-272.62	0.0	NHBCC-2628,NHBCC-2790,0.20	-115.53	3.51	NHBCC-2628	P001	Aging111	NIMH Human Brain Collection Core	Middle temporal gyrus	Healthy	26.1	Male	NHBCC-2628	1
438	438	ACTTATCTCAGCTGTA-1	36	36	SNG	NHBCC-831,NHBCC-831,0.10	-10.49	NHBCC-831,NHBCC-1604,0.20	-10.23	-0.26	-14.0	1.0	NHBCC-831	-10.49	NHBCC-1187	-19.18	0.0	NHBCC-831,NHBCC-1604,0.20	-10.23	-0.26	NHBCC-831	P001	Aging069	NIMH Human Brain Collection Core	Middle temporal gyrus	Healthy	85.2	Male	NHBCC-831	1
439	439	ACTTATCTCTTCTGTA-1	23	24	DBL	NHBCC-1613,NHBCC-1137,0.30	-9.34	NHBCC-1613,NHBCC-1137,0.20	-9.38	0.03	7e-08	1.0	NHBCC-1613	-11.43	NHBCC-1137	-15.97	0.0	NHBCC-1613,NHBCC-1137,0.30	-9.34	-2.09	doublet	P001	doublet	unknown	unknown	unknown	unknown	unknown	doublet	1
440	440	ACTTCCGAGCGGTAGT-1	28	28	AMB	NHBCC-1340,NHBCC-1340,0.10	-3.99	NHBCC-1604,NHBCC-1604,0.10	-4.01	0.02	-7.3	1.0	NHBCC-1340	-3.99	NHBCC-1604	-4.01	0.00071	NHBCC-1340,NHBCC-1604,0.50	-3.51	-0.48	ambiguous	P001	ambiguous	unknown	unknown	unknown	unknown	unknown	ambiguous	1
441	441	ACTTCCGAGGTCACCC-1	10	10	AMB	NHBCC-1615,NHBCC-1615,0.10	-1.88	NHBCC-1604,NHBCC-1604,0.10	-2.42	0.54	-5.2	0.99	NHBCC-1615	-1.88	NHBCC-1604	-2.42	0.00581	NHBCC-1615,NHBCC-2790,0.20	-1.57	-0.31	ambiguous	P001	ambiguous	unknown	unknown	unknown	unknown	unknown	ambiguous	1
442	442	ACTTCCGTCAAGGCTT-1	156	160	SNG	NHBCC-1119,NHBCC-1119,0.10	-42.05	NHBCC-1119,NHBCC-1604,0.20	-44.68	2.64	-45.0	1.0	NHBCC-1119	-42.05	NHBCC-1613	-90.06	0.0	NHBCC-1119,NHBCC-1604,0.20	-44.68	2.64	NHBCC-1119	P001	Aging073	NIMH Human Brain Collection Core	Middle temporal gyrus	Healthy	64.3	Female	NHBCC-1119	1
443	443	ACTTCCGTCGTGGACC-1	18	18	AMB	NHBCC-2628,NHBCC-2628,0.10	-4.3	NHBCC-1340,NHBCC-1340,0.10	-4.58	0.28	-7.6	1.0	NHBCC-2628	-4.3	NHBCC-1340	-4.58	0.00052	NHBCC-2628,NHBCC-1340,0.40	-4.0	-0.3	ambiguous	P001	ambiguous	unknown	unknown	unknown	unknown	unknown	ambiguous	1
444	444	ACTTCCGTCTGGCCTT-1	388	393	SNG	NHBCC-1119,NHBCC-1119,0.10	-108.63	NHBCC-1119,NHBCC-1613,0.20	-118.26	9.63	-110.0	1.0	NHBCC-1119	-108.63	NHBCC-1613	-223.37	0.0	NHBCC-1119,NHBCC-1613,0.20	-118.26	9.63	NHBCC-1119	P001	Aging073	NIMH Human Brain Collection Core	Middle temporal gyrus	Healthy	64.3	Female	NHBCC-1119	1
445	445	ACTTCGCCATGCAGCC-1	950	982	SNG	NHBCC-1604,NHBCC-1604,0.10	-241.41	NHBCC-1604,NHBCC-1137,0.20	-253.62	12.21	-240.0	1.0	NHBCC-1604	-241.41	NHBCC-1275	-632.1	0.0	NHBCC-1604,NHBCC-1137,0.20	-253.62	12.21	NHBCC-1604	P001	Aging095	NIMH Human Brain Collection Core	Middle temporal gyrus	Healthy	27.2	Male	NHBCC-1604	1
446	446	ACTTCGCTCCTACACC-1	3	3	AMB	NHBCC-1137,NHBCC-1137,0.10	-0.16	NHBCC-1613,NHBCC-1613,0.10	-0.16	0.0	-3.6	0.92	NHBCC-1137	-0.16	NHBCC-1613	-0.16	0.02945	NHBCC-1137,NHBCC-1613,0.30	-0.11	-0.05	ambiguous	P001	ambiguous	unknown	unknown	unknown	unknown	unknown	ambiguous	1
447	447	ACTTCGCTCTGCTTTA-1	14	14	DBL	NHBCC-1615,NHBCC-1669,0.50	-5.69	NHBCC-1669,NHBCC-1615,0.50	-5.69	0.0	5.4e-06	1.0	NHBCC-1615	-7.86	NHBCC-1119	-8.01	1e-05	NHBCC-1615,NHBCC-1669,0.50	-5.69	-2.17	doublet	P001	doublet	unknown	unknown	unknown	unknown	unknown	doublet	1
448	448	ACTTTCAAGACGCCAA-1	294	300	DBL	NHBCC-1187,NHBCC-1613,0.50	-130.72	NHBCC-1613,NHBCC-1187,0.50	-130.72	0.0	2.7e-60	1.0	NHBCC-1187	-167.63	NHBCC-1613	-169.76	0.0	NHBCC-1187,NHBCC-1613,0.50	-130.72	-36.9	doublet	P001	doublet	unknown	unknown	unknown	unknown	unknown	doublet	1
449	449	ACTTTGTAGAACGTGC-1	364	373	SNG	NHBCC-1604,NHBCC-1604,0.10	-98.48	NHBCC-1604,NHBCC-1615,0.20	-101.37	2.89	-100.0	1.0	NHBCC-1604	-98.48	NHBCC-1187	-236.84	0.0	NHBCC-1604,NHBCC-1615,0.20	-101.37	2.89	NHBCC-1604	P001	Aging095	NIMH Human Brain Collection Core	Middle temporal gyrus	Healthy	27.2	Male	NHBCC-1604	1
450	450	ACTTTGTAGCCACTCG-1	326	336	SNG	NHBCC-1119,NHBCC-1119,0.10	-79.82	NHBCC-1119,NHBCC-1669,0.20	-91.96	12.14	-83.0	1.0	NHBCC-1119	-79.82	NHBCC-1669	-201.48	0.0	NHBCC-1119,NHBCC-1669,0.20	-91.96	12.14	NHBCC-1119	P001	Aging073	NIMH Human Brain Collection Core	Middle temporal gyrus	Healthy	64.3	Female	NHBCC-1119	1
451	451	ACTTTGTAGCTGCGAA-1	75	75	SNG	NHBCC-1119,NHBCC-1119,0.10	-20.82	NHBCC-1119,NHBCC-1340,0.20	-20.84	0.01	-24.0	1.0	NHBCC-1119	-20.82	NHBCC-1340	-35.77	0.0	NHBCC-1119,NHBCC-1340,0.20	-20.84	0.01	NHBCC-1119	P001	Aging073	NIMH Human Brain Collection Core	Middle temporal gyrus	Healthy	64.3	Female	NHBCC-1119	1
452	452	ACTTTGTCACCCTAGG-1	14	14	AMB	NHBCC-1613,NHBCC-1613,0.10	-3.73	NHBCC-1187,NHBCC-1187,0.10	-5.04	1.31	-7.0	1.0	NHBCC-1613	-3.73	NHBCC-1187	-5.04	0.00092	NHBCC-1613,NHBCC-1669,0.50	-3.13	-0.6	ambiguous	P001	ambiguous	unknown	unknown	unknown	unknown	unknown	ambiguous	1
453	453	ACTTTGTCACCTGCGA-1	12	12	AMB	NHBCC-1187,NHBCC-1187,0.10	-1.74	NHBCC-2628,NHBCC-2628,0.10	-2.78	1.04	-5.0	0.99	NHBCC-1187	-1.74	NHBCC-2628	-2.78	0.00663	NHBCC-1187,NHBCC-1669,0.20	-1.68	-0.07	ambiguous	P001	ambiguous	unknown	unknown	unknown	unknown	unknown	ambiguous	1
454	454	ACTTTGTCAGGCAATG-1	12	12	SNG	NHBCC-1119,NHBCC-1119,0.10	-1.0	NHBCC-1119,NHBCC-1613,0.20	-1.24	0.24	-4.3	0.99	NHBCC-1119	-1.0	NHBCC-1613	-3.36	0.01395	NHBCC-1119,NHBCC-1613,0.20	-1.24	0.24	NHBCC-1119	P001	Aging073	NIMH Human Brain Collection Core	Middle temporal gyrus	Healthy	64.3	Female	NHBCC-1119	1
455	455	ACTTTGTCATTGTACG-1	17	17	SNG	NHBCC-1604,NHBCC-1604,0.10	-2.88	NHBCC-1604,NHBCC-1137,0.20	-2.89	0.0	-6.1	1.0	NHBCC-1604	-2.88	NHBCC-1669	-6.97	0.00215	NHBCC-1604,NHBCC-1137,0.20	-2.89	0.0	NHBCC-1604	P001	Aging095	NIMH Human Brain Collection Core	Middle temporal gyrus	Healthy	27.2	Male	NHBCC-1604	1
456	456	AGAAATGAGGCTTCCG-1	38	38	SNG	NHBCC-1604,NHBCC-1604,0.10	-11.95	NHBCC-1604,NHBCC-1275,0.20	-10.52	-1.43	-15.0	1.0	NHBCC-1604	-11.95	NHBCC-1556	-15.99	0.0	NHBCC-1604,NHBCC-1275,0.20	-10.52	-1.43	NHBCC-1604	P001	Aging095	NIMH Human Brain Collection Core	Middle temporal gyrus	Healthy	27.2	Male	NHBCC-1604	1
457	457	AGAAATGCACAGTACT-1	241	247	SNG	NHBCC-831,NHBCC-831,0.10	-67.21	NHBCC-831,NHBCC-1137,0.20	-71.42	4.21	-70.0	1.0	NHBCC-831	-67.21	NHBCC-1137	-161.87	0.0	NHBCC-831,NHBCC-1137,0.20	-71.42	4.21	NHBCC-831	P001	Aging069	NIMH Human Brain Collection Core	Middle temporal gyrus	Healthy	85.2	Male	NHBCC-831	1
458	458	AGAAATGCAGGCTACC-1	10	10	AMB	NHBCC-1604,NHBCC-1604,0.10	-2.9	NHBCC-1187,NHBCC-1187,0.10	-3.43	0.53	-6.2	0.99	NHBCC-1604	-2.9	NHBCC-1187	-3.43	0.0021	NHBCC-1604,NHBCC-2628,0.20	-2.87	-0.03	ambiguous	P001	ambiguous	unknown	unknown	unknown	unknown	unknown	ambiguous	1
459	459	AGAAATGCAGGGTTGA-1	158	160	SNG	NHBCC-1119,NHBCC-1119,0.10	-44.26	NHBCC-1119,NHBCC-1340,0.20	-47.55	3.3	-48.0	1.0	NHBCC-1119	-44.26	NHBCC-1613	-89.88	0.0	NHBCC-1119,NHBCC-1340,0.20	-47.55	3.3	NHBCC-1119	P001	Aging073	NIMH Human Brain Collection Core	Middle temporal gyrus	Healthy	64.3	Female	NHBCC-1119	1
460	460	AGAAATGCATGATAGA-1	602	625	SNG	NHBCC-1187,NHBCC-1187,0.10	-158.34	NHBCC-1187,NHBCC-2790,0.20	-168.87	10.53	-160.0	1.0	NHBCC-1187	-158.34	NHBCC-2790	-434.13	0.0	NHBCC-1187,NHBCC-2790,0.20	-168.87	10.53	NHBCC-1187	P001	Aging080	NIMH Human Brain Collection Core	Middle temporal gyrus	Healthy	21.5	Female	NHBCC-1187	1
461	461	AGAAATGCATGGGCAA-1	78	80	DBL	NHBCC-1615,NHBCC-1613,0.50	-28.23	NHBCC-1613,NHBCC-1615,0.50	-28.23	0.0	8.8e-16	1.0	NHBCC-1615	-40.79	NHBCC-1613	-42.62	0.0	NHBCC-1615,NHBCC-1613,0.50	-28.23	-12.55	doublet	P001	doublet	unknown	unknown	unknown	unknown	unknown	doublet	1
462	462	AGAAATGGTAGCTGAG-1	329	335	SNG	NHBCC-1119,NHBCC-1119,0.10	-95.52	NHBCC-1119,NHBCC-1669,0.20	-102.87	7.35	-99.0	1.0	NHBCC-1119	-95.52	NHBCC-1669	-185.68	0.0	NHBCC-1119,NHBCC-1669,0.20	-102.87	7.35	NHBCC-1119	P001	Aging073	NIMH Human Brain Collection Core	Middle temporal gyrus	Healthy	64.3	Female	NHBCC-1119	1
463	463	AGAAATGGTCACGCTG-1	80	82	SNG	NHBCC-831,NHBCC-831,0.10	-22.94	NHBCC-831,NHBCC-2628,0.20	-22.85	-0.1	-26.0	1.0	NHBCC-831	-22.94	NHBCC-1604	-43.76	0.0	NHBCC-831,NHBCC-2628,0.20	-22.85	-0.1	NHBCC-831	P001	Aging069	NIMH Human Brain Collection Core	Middle temporal gyrus	Healthy	85.2	Male	NHBCC-831	1
464	464	AGAAATGTCCTTCTAA-1	41	41	SNG	NHBCC-1119,NHBCC-1119,0.10	-13.47	NHBCC-1119,NHBCC-1613,0.20	-12.52	-0.95	-17.0	1.0	NHBCC-1119	-13.47	NHBCC-1669	-22.72	0.0	NHBCC-1119,NHBCC-1613,0.20	-12.52	-0.95	NHBCC-1119	P001	Aging073	NIMH Human Brain Collection Core	Middle temporal gyrus	Healthy	64.3	Female	NHBCC-1119	1
465	465	AGAAATGTCGCGTCGA-1	149	149	SNG	NHBCC-1615,NHBCC-1615,0.10	-42.99	NHBCC-1615,NHBCC-831,0.20	-41.52	-1.47	-46.0	1.0	NHBCC-1615	-42.99	NHBCC-1604	-106.47	0.0	NHBCC-1615,NHBCC-831,0.20	-41.52	-1.47	NHBCC-1615	P001	Aging103	NIMH Human Brain Collection Core	Middle temporal gyrus	Healthy	71.8	Female	NHBCC-1615	1
466	466	AGAAATGTCGTACCTC-1	390	402	SNG	NHBCC-1187,NHBCC-1187,0.10	-117.92	NHBCC-1187,NHBCC-831,0.20	-120.41	2.49	-120.0	1.0	NHBCC-1187	-117.92	NHBCC-2790	-283.64	0.0	NHBCC-1187,NHBCC-831,0.20	-120.41	2.49	NHBCC-1187	P001	Aging080	NIMH Human Brain Collection Core	Middle temporal gyrus	Healthy	21.5	Female	NHBCC-1187	1
467	467	AGAAATGTCTGAGAGG-1	3	3	AMB	NHBCC-1119,NHBCC-1119,0.10	-0.79	NHBCC-1340,NHBCC-1340,0.10	-0.79	0.0	-4.2	0.93	NHBCC-1119	-0.79	NHBCC-1340	-0.79	0.01608	NHBCC-1119,NHBCC-1340,0.50	-0.79	-0.0	ambiguous	P001	ambiguous	unknown	unknown	unknown	unknown	unknown	ambiguous	1
468	468	AGAACAAAGTCTTGGT-1	79	80	SNG	NHBCC-831,NHBCC-831,0.10	-24.77	NHBCC-831,NHBCC-1556,0.20	-24.2	-0.57	-28.0	1.0	NHBCC-831	-24.77	NHBCC-1340	-56.46	0.0	NHBCC-831,NHBCC-1556,0.20	-24.2	-0.57	NHBCC-831	P001	Aging069	NIMH Human Brain Collection Core	Middle temporal gyrus	Healthy	85.2	Male	NHBCC-831	1
469	469	AGAACAAAGTGCGACA-1	8	8	AMB	NHBCC-2628,NHBCC-2628,0.10	-3.68	NHBCC-1615,NHBCC-1615,0.10	-4.38	0.7	-6.9	1.0	NHBCC-2628	-3.68	NHBCC-1615	-4.38	0.00097	NHBCC-2628,NHBCC-1615,0.30	-3.46	-0.22	ambiguous	P001	ambiguous	unknown	unknown	unknown	unknown	unknown	ambiguous	1
470	470	AGAACAAGTAACATAG-1	230	232	SNG	NHBCC-1613,NHBCC-1613,0.10	-63.57	NHBCC-1613,NHBCC-1119,0.20	-66.68	3.1	-67.0	1.0	NHBCC-1613	-63.57	NHBCC-1669	-154.97	0.0	NHBCC-1613,NHBCC-1119,0.20	-66.68	3.1	NHBCC-1613	P001	Aging099	NIMH Human Brain Collection Core	Middle temporal gyrus	Healthy	78.0	Male	NHBCC-1613	1
471	471	AGAACAAGTTGTGGCC-1	20	22	SNG	NHBCC-1604,NHBCC-1604,0.10	-8.46	NHBCC-1604,NHBCC-1613,0.20	-6.99	-1.47	-12.0	1.0	NHBCC-1604	-8.46	NHBCC-2790	-13.05	1e-05	NHBCC-1604,NHBCC-1613,0.20	-6.99	-1.47	NHBCC-1604	P001	Aging095	NIMH Human Brain Collection Core	Middle temporal gyrus	Healthy	27.2	Male	NHBCC-1604	1
472	472	AGAACCTAGCCAGAGT-1	391	410	SNG	NHBCC-1604,NHBCC-1604,0.10	-107.19	NHBCC-1604,NHBCC-831,0.20	-114.16	6.97	-110.0	1.0	NHBCC-1604	-107.19	NHBCC-1137	-288.28	0.0	NHBCC-1604,NHBCC-831,0.20	-114.16	6.97	NHBCC-1604	P001	Aging095	NIMH Human Brain Collection Core	Middle temporal gyrus	Healthy	27.2	Male	NHBCC-1604	1
473	473	AGAACCTAGGTTGGTG-1	76	76	SNG	NHBCC-1187,NHBCC-1187,0.10	-18.19	NHBCC-1187,NHBCC-1615,0.20	-17.53	-0.65	-21.0	1.0	NHBCC-1187	-18.19	NHBCC-1615	-29.86	0.0	NHBCC-1187,NHBCC-1615,0.20	-17.53	-0.65	NHBCC-1187	P001	Aging080	NIMH Human Brain Collection Core	Middle temporal gyrus	Healthy	21.5	Female	NHBCC-1187	1
474	474	AGAACCTCAAAGGGCT-1	7	7	AMB	NHBCC-2628,NHBCC-2628,0.10	-0.27	NHBCC-1187,NHBCC-1187,0.10	-0.79	0.52	-3.9	0.85	NHBCC-2628	-0.27	NHBCC-1187	-0.79	0.02488	NHBCC-2628,NHBCC-1187,0.20	-0.17	-0.09	ambiguous	P001	ambiguous	unknown	unknown	unknown	unknown	unknown	ambiguous	1
475	475	AGAACCTCAAGATGGC-1	17	18	AMB	NHBCC-1615,NHBCC-1615,0.10	-7.2	NHBCC-1275,NHBCC-1275,0.10	-8.43	1.23	-10.0	1.0	NHBCC-1615	-7.2	NHBCC-1275	-8.43	3e-05	NHBCC-1615,NHBCC-1613,0.20	-6.57	-0.64	ambiguous	P001	ambiguous	unknown	unknown	unknown	unknown	unknown	ambiguous	1
476	476	AGAACCTCATGTAACC-1	72	75	SNG	NHBCC-1604,NHBCC-1604,0.10	-20.74	NHBCC-1604,NHBCC-1615,0.20	-19.72	-1.02	-24.0	1.0	NHBCC-1604	-20.74	NHBCC-2790	-40.88	0.0	NHBCC-1604,NHBCC-1615,0.20	-19.72	-1.02	NHBCC-1604	P001	Aging095	NIMH Human Brain Collection Core	Middle temporal gyrus	Healthy	27.2	Male	NHBCC-1604	1
477	477	AGAACCTTCCCATACC-1	64	64	SNG	NHBCC-831,NHBCC-831,0.10	-16.36	NHBCC-831,NHBCC-1604,0.20	-16.33	-0.03	-20.0	1.0	NHBCC-831	-16.36	NHBCC-1604	-26.72	0.0	NHBCC-831,NHBCC-1604,0.20	-16.33	-0.03	NHBCC-831	P001	Aging069	NIMH Human Brain Collection Core	Middle temporal gyrus	Healthy	85.2	Male	NHBCC-831	1
478	478	AGAAGCGAGACGCTCC-1	11	11	AMB	NHBCC-1556,NHBCC-1556,0.10	-3.03	NHBCC-2790,NHBCC-2790,0.10	-3.04	0.01	-6.3	0.99	NHBCC-1556	-3.03	NHBCC-2790	-3.04	0.00185	NHBCC-2628,NHBCC-1187,0.40	-2.6	-0.43	ambiguous	P001	ambiguous	unknown	unknown	unknown	unknown	unknown	ambiguous	1
479	479	AGAAGCGCAGCCTATA-1	113	115	SNG	NHBCC-831,NHBCC-831,0.10	-30.69	NHBCC-831,NHBCC-2790,0.20	-31.57	0.88	-34.0	1.0	NHBCC-831	-30.69	NHBCC-1275	-68.71	0.0	NHBCC-831,NHBCC-2790,0.20	-31.57	0.88	NHBCC-831	P001	Aging069	NIMH Human Brain Collection Core	Middle temporal gyrus	Healthy	85.2	Male	NHBCC-831	1
480	480	AGAAGCGGTCATGGCC-1	60	60	SNG	NHBCC-1187,NHBCC-1187,0.10	-20.91	NHBCC-1187,NHBCC-2790,0.30	-20.05	-0.86	-24.0	1.0	NHBCC-1187	-20.91	NHBCC-2790	-30.33	0.0	NHBCC-1187,NHBCC-2790,0.30	-20.05	-0.86	NHBCC-1187	P001	Aging080	NIMH Human Brain Collection Core	Middle temporal gyrus	Healthy	21.5	Female	NHBCC-1187	1
481	481	AGAAGCGTCGGTCATA-1	5	5	AMB	NHBCC-1340,NHBCC-1340,0.10	-2.15	NHBCC-1615,NHBCC-1615,0.10	-2.17	0.02	-5.4	0.98	NHBCC-1340	-2.15	NHBCC-1615	-2.17	0.00442	NHBCC-1340,NHBCC-1275,0.30	-1.99	-0.16	ambiguous	P001	ambiguous	unknown	unknown	unknown	unknown	unknown	ambiguous	1
482	482	AGAAGTAAGTGCTCGC-1	72	73	DBL	NHBCC-1604,NHBCC-1615,0.40	-22.19	NHBCC-1604,NHBCC-1615,0.30	-22.26	0.07	1.8e-13	1.0	NHBCC-1604	-29.98	NHBCC-1615	-36.51	0.0	NHBCC-1604,NHBCC-1615,0.40	-22.19	-7.79	doublet	P001	doublet	unknown	unknown	unknown	unknown	unknown	doublet	1
483	483	AGAAGTACAGCCGTCA-1	142	144	DBL	NHBCC-1340,NHBCC-1604,0.50	-49.88	NHBCC-1604,NHBCC-1340,0.50	-49.88	0.0	3.4999999999999997e-25	1.0	NHBCC-1340	-63.58	NHBCC-1604	-72.0	0.0	NHBCC-1340,NHBCC-1604,0.50	-49.88	-13.71	doublet	P001	doublet	unknown	unknown	unknown	unknown	unknown	doublet	1
484	484	AGAAGTACAGCTTTCC-1	987	1034	SNG	NHBCC-1604,NHBCC-1604,0.10	-268.17	NHBCC-1604,NHBCC-831,0.20	-283.25	15.08	-270.0	1.0	NHBCC-1604	-268.17	NHBCC-831	-669.65	0.0	NHBCC-1604,NHBCC-831,0.20	-283.25	15.08	NHBCC-1604	P001	Aging095	NIMH Human Brain Collection Core	Middle temporal gyrus	Healthy	27.2	Male	NHBCC-1604	1
485	485	AGAAGTAGTCAATGGG-1	18	18	AMB	NHBCC-1556,NHBCC-1556,0.10	-10.49	NHBCC-1615,NHBCC-1615,0.10	-11.98	1.49	-14.0	1.0	NHBCC-1556	-10.49	NHBCC-1615	-11.98	0.0	NHBCC-1556,NHBCC-1669,0.20	-10.07	-0.42	ambiguous	P001	ambiguous	unknown	unknown	unknown	unknown	unknown	ambiguous	1
486	486	AGAAGTAGTTTGTTGG-1	7	7	AMB	NHBCC-2628,NHBCC-2628,0.10	-2.2	NHBCC-1137,NHBCC-1137,0.10	-2.86	0.66	-5.5	0.98	NHBCC-2628	-2.2	NHBCC-1137	-2.86	0.00421	NHBCC-1669,NHBCC-1340,0.40	-1.78	-0.42	ambiguous	P001	ambiguous	unknown	unknown	unknown	unknown	unknown	ambiguous	1
487	487	AGACAAAAGAAACCAT-1	188	190	DBL	NHBCC-831,NHBCC-1556,0.20	-49.68	NHBCC-831,NHBCC-1556,0.30	-51.33	1.64	2.1e-25	1.0	NHBCC-831	-53.34	NHBCC-1556	-97.01	0.0	NHBCC-831,NHBCC-1556,0.20	-49.68	-3.66	doublet	P001	doublet	unknown	unknown	unknown	unknown	unknown	doublet	1
488	488	AGACAAAAGATGTTCC-1	161	163	SNG	NHBCC-1119,NHBCC-1119,0.10	-55.48	NHBCC-1119,NHBCC-2628,0.20	-58.89	3.4	-59.0	1.0	NHBCC-1119	-55.48	NHBCC-1613	-102.28	0.0	NHBCC-1119,NHBCC-2628,0.20	-58.89	3.4	NHBCC-1119	P001	Aging073	NIMH Human Brain Collection Core	Middle temporal gyrus	Healthy	64.3	Female	NHBCC-1119	1
489	489	AGACAAAAGCTAGCCC-1	680	701	DBL	NHBCC-1340,NHBCC-1119,0.30	-365.53	NHBCC-1340,NHBCC-1119,0.40	-365.8	0.27	1.4e-162	1.0	NHBCC-1340	-390.18	NHBCC-2628	-448.26	0.0	NHBCC-1340,NHBCC-1119,0.30	-365.53	-24.65	doublet	P001	doublet	unknown	unknown	unknown	unknown	unknown	doublet	1
490	490	AGACAAAAGGGCTTCC-1	21	21	AMB	NHBCC-1119,NHBCC-1119,0.10	-4.4	NHBCC-1613,NHBCC-1613,0.10	-4.73	0.33	-7.7	1.0	NHBCC-1119	-4.4	NHBCC-1613	-4.73	0.00047	NHBCC-1119,NHBCC-1669,0.40	-4.06	-0.34	ambiguous	P001	ambiguous	unknown	unknown	unknown	unknown	unknown	ambiguous	1
491	491	AGACAAACAAAGGGTC-1	202	206	SNG	NHBCC-1119,NHBCC-1119,0.10	-53.08	NHBCC-1119,NHBCC-1613,0.20	-58.8	5.72	-56.0	1.0	NHBCC-1119	-53.08	NHBCC-1613	-121.75	0.0	NHBCC-1119,NHBCC-1613,0.20	-58.8	5.72	NHBCC-1119	P001	Aging073	NIMH Human Brain Collection Core	Middle temporal gyrus	Healthy	64.3	Female	NHBCC-1119	1
492	492	AGACAAACACAGCGCT-1	167	170	SNG	NHBCC-1119,NHBCC-1119,0.10	-37.4	NHBCC-1119,NHBCC-1613,0.20	-44.4	7.01	-41.0	1.0	NHBCC-1119	-37.4	NHBCC-1613	-103.45	0.0	NHBCC-1119,NHBCC-1613,0.20	-44.4	7.01	NHBCC-1119	P001	Aging073	NIMH Human Brain Collection Core	Middle temporal gyrus	Healthy	64.3	Female	NHBCC-1119	1
493	493	AGACAAACATTGTAGC-1	260	264	SNG	NHBCC-1340,NHBCC-1340,0.10	-61.77	NHBCC-1340,NHBCC-1187,0.20	-66.17	4.4	-65.0	1.0	NHBCC-1340	-61.77	NHBCC-1556	-171.5	0.0	NHBCC-1340,NHBCC-1187,0.20	-66.17	4.4	NHBCC-1340	P001	Aging088	NIMH Human Brain Collection Core	Middle temporal gyrus	Healthy	26.2	Female	NHBCC-1340	1
494	494	AGACAAAGTCTCGCGA-1	283	288	SNG	NHBCC-1613,NHBCC-1613,0.10	-78.02	NHBCC-1613,NHBCC-1669,0.20	-81.05	3.04	-81.0	1.0	NHBCC-1613	-78.02	NHBCC-1669	-161.69	0.0	NHBCC-1613,NHBCC-1669,0.20	-81.05	3.04	NHBCC-1613	P001	Aging099	NIMH Human Brain Collection Core	Middle temporal gyrus	Healthy	78.0	Male	NHBCC-1613	1
495	495	AGACACTAGAAATCCA-1	59	59	SNG	NHBCC-1119,NHBCC-1119,0.10	-26.51	NHBCC-1119,NHBCC-1340,0.20	-26.05	-0.47	-30.0	1.0	NHBCC-1119	-26.51	NHBCC-1604	-38.56	0.0	NHBCC-1119,NHBCC-1340,0.20	-26.05	-0.47	NHBCC-1119	P001	Aging073	NIMH Human Brain Collection Core	Middle temporal gyrus	Healthy	64.3	Female	NHBCC-1119	1
496	496	AGACACTAGGAGACCT-1	169	170	SNG	NHBCC-1613,NHBCC-1613,0.10	-47.35	NHBCC-1613,NHBCC-1669,0.20	-49.56	2.21	-51.0	1.0	NHBCC-1613	-47.35	NHBCC-1669	-109.77	0.0	NHBCC-1613,NHBCC-1669,0.20	-49.56	2.21	NHBCC-1613	P001	Aging099	NIMH Human Brain Collection Core	Middle temporal gyrus	Healthy	78.0	Male	NHBCC-1613	1
497	497	AGACACTCACAAGGTG-1	9	9	AMB	NHBCC-831,NHBCC-831,0.10	-3.32	NHBCC-1615,NHBCC-1615,0.10	-3.89	0.57	-6.6	1.0	NHBCC-831	-3.32	NHBCC-1615	-3.89	0.00139	NHBCC-831,NHBCC-1556,0.20	-3.02	-0.31	ambiguous	P001	ambiguous	unknown	unknown	unknown	unknown	unknown	ambiguous	1
498	498	AGACACTGTAGTCTGT-1	13	13	AMB	NHBCC-1615,NHBCC-1615,0.10	-1.94	NHBCC-1187,NHBCC-1187,0.10	-3.8	1.86	-5.2	1.0	NHBCC-1615	-1.94	NHBCC-1187	-3.8	0.00549	NHBCC-1615,NHBCC-1187,0.20	-1.91	-0.03	ambiguous	P001	ambiguous	unknown	unknown	unknown	unknown	unknown	ambiguous	1
499	499	AGACACTGTCCACACG-1	39	39	DBL	NHBCC-1119,NHBCC-1187,0.30	-12.49	NHBCC-1119,NHBCC-1187,0.20	-12.51	0.01	3e-09	1.0	NHBCC-1119	-15.5	NHBCC-1187	-19.12	0.0	NHBCC-1119,NHBCC-1187,0.30	-12.49	-3.01	doublet	P001	doublet	unknown	unknown	unknown	unknown	unknown	doublet	1
500	500	AGACACTGTGTCCTAA-1	25	26	SNG	NHBCC-1187,NHBCC-1187,0.10	-8.7	NHBCC-1187,NHBCC-1137,0.20	-7.45	-1.25	-12.0	1.0	NHBCC-1187	-8.7	NHBCC-1137	-19.4	1e-05	NHBCC-1187,NHBCC-1137,0.20	-7.45	-1.25	NHBCC-1187	P001	Aging080	NIMH Human Brain Collection Core	Middle temporal gyrus	Healthy	21.5	Female	NHBCC-1187	1
501	501	AGACACTTCGGTAGGA-1	352	361	SNG	NHBCC-1187,NHBCC-1187,0.10	-98.08	NHBCC-1187,NHBCC-1137,0.20	-99.12	1.03	-100.0	1.0	NHBCC-1187	-98.08	NHBCC-1137	-222.12	0.0	NHBCC-1187,NHBCC-1137,0.20	-99.12	1.03	NHBCC-1187	P001	Aging080	NIMH Human Brain Collection Core	Middle temporal gyrus	Healthy	21.5	Female	NHBCC-1187	1
502	502	AGACACTTCGTGGGAA-1	340	351	SNG	NHBCC-1340,NHBCC-1340,0.10	-95.13	NHBCC-1340,NHBCC-1615,0.20	-96.71	1.58	-98.0	1.0	NHBCC-1340	-95.13	NHBCC-1615	-216.49	0.0	NHBCC-1340,NHBCC-1615,0.20	-96.71	1.58	NHBCC-1340	P001	Aging088	NIMH Human Brain Collection Core	Middle temporal gyrus	Healthy	26.2	Female	NHBCC-1340	1
503	503	AGACACTTCTACTGCC-1	60	60	DBL	NHBCC-1613,NHBCC-1556,0.20	-21.48	NHBCC-1613,NHBCC-1137,0.20	-21.57	0.09	3.7e-13	1.0	NHBCC-1613	-23.99	NHBCC-1275	-36.37	0.0	NHBCC-1613,NHBCC-1556,0.20	-21.48	-2.5	doublet	P001	doublet	unknown	unknown	unknown	unknown	unknown	doublet	1
504	504	AGACACTTCTCTAAGG-1	343	348	SNG	NHBCC-1340,NHBCC-1340,0.10	-90.43	NHBCC-1340,NHBCC-1275,0.20	-94.99	4.55	-94.0	1.0	NHBCC-1340	-90.43	NHBCC-1604	-216.3	0.0	NHBCC-1340,NHBCC-1275,0.20	-94.99	4.55	NHBCC-1340	P001	Aging088	NIMH Human Brain Collection Core	Middle temporal gyrus	Healthy	26.2	Female	NHBCC-1340	1
505	505	AGACAGGAGACGCATG-1	268	274	SNG	NHBCC-1613,NHBCC-1613,0.10	-66.66	NHBCC-1613,NHBCC-1604,0.20	-72.07	5.41	-70.0	1.0	NHBCC-1613	-66.66	NHBCC-1604	-178.81	0.0	NHBCC-1613,NHBCC-1604,0.20	-72.07	5.41	NHBCC-1613	P001	Aging099	NIMH Human Brain Collection Core	Middle temporal gyrus	Healthy	78.0	Male	NHBCC-1613	1
506	506	AGACAGGCAGGCTTGC-1	98	98	SNG	NHBCC-1340,NHBCC-1340,0.10	-23.01	NHBCC-1340,NHBCC-1556,0.20	-22.98	-0.03	-26.0	1.0	NHBCC-1340	-23.01	NHBCC-1275	-54.64	0.0	NHBCC-1340,NHBCC-1556,0.20	-22.98	-0.03	NHBCC-1340	P001	Aging088	NIMH Human Brain Collection Core	Middle temporal gyrus	Healthy	26.2	Female	NHBCC-1340	1
507	507	AGACAGGGTAGAGGAA-1	88	88	SNG	NHBCC-1119,NHBCC-1119,0.10	-23.72	NHBCC-1119,NHBCC-1187,0.20	-24.81	1.1	-27.0	1.0	NHBCC-1119	-23.72	NHBCC-1340	-49.61	0.0	NHBCC-1119,NHBCC-1187,0.20	-24.81	1.1	NHBCC-1119	P001	Aging073	NIMH Human Brain Collection Core	Middle temporal gyrus	Healthy	64.3	Female	NHBCC-1119	1
508	508	AGACCATGTACGCTAT-1	43	43	SNG	NHBCC-1604,NHBCC-1604,0.10	-13.24	NHBCC-1604,NHBCC-1613,0.20	-13.12	-0.12	-16.0	1.0	NHBCC-1604	-13.24	NHBCC-1613	-23.96	0.0	NHBCC-1604,NHBCC-1613,0.20	-13.12	-0.12	NHBCC-1604	P001	Aging095	NIMH Human Brain Collection Core	Middle temporal gyrus	Healthy	27.2	Male	NHBCC-1604	1
509	509	AGACCATGTATCGTGT-1	6	7	AMB	NHBCC-831,NHBCC-831,0.10	-0.22	NHBCC-1556,NHBCC-1556,0.10	-0.8	0.58	-3.7	0.91	NHBCC-831	-0.22	NHBCC-1556	-0.8	0.0274	NHBCC-831,NHBCC-1556,0.20	-0.23	0.0	ambiguous	P001	ambiguous	unknown	unknown	unknown	unknown	unknown	ambiguous	1
510	510	AGACCCGCAAAGGTTA-1	7	7	AMB	NHBCC-1187,NHBCC-1187,0.10	-2.38	NHBCC-1137,NHBCC-1137,0.10	-2.9	0.52	-5.6	0.99	NHBCC-1187	-2.38	NHBCC-1137	-2.9	0.00355	NHBCC-1187,NHBCC-1613,0.20	-2.27	-0.11	ambiguous	P001	ambiguous	unknown	unknown	unknown	unknown	unknown	ambiguous	1
511	511	AGACCCGCAAGCTGCC-1	10	10	AMB	NHBCC-2628,NHBCC-2628,0.10	-0.93	NHBCC-1615,NHBCC-1615,0.10	-1.42	0.49	-4.3	0.94	NHBCC-2628	-0.93	NHBCC-1615	-1.42	0.01426	NHBCC-2628,NHBCC-831,0.20	-0.82	-0.11	ambiguous	P001	ambiguous	unknown	unknown	unknown	unknown	unknown	ambiguous	1
512	512	AGACCCGCAGAGTCAG-1	8	8	SNG	NHBCC-1119,NHBCC-1119,0.10	-2.28	NHBCC-1615,NHBCC-1615,0.10	-4.32	2.05	-5.5	1.0	NHBCC-1119	-2.28	NHBCC-1615	-4.32	0.00393	NHBCC-1119,NHBCC-1615,0.20	-2.43	0.16	NHBCC-1119	P001	Aging073	NIMH Human Brain Collection Core	Middle temporal gyrus	Healthy	64.3	Female	NHBCC-1119	1
513	513	AGACCCGCATTGACAC-1	19	19	AMB	NHBCC-1119,NHBCC-1119,0.10	-8.81	NHBCC-1119,NHBCC-1615,0.30	-7.12	-1.69	-12.0	1.0	NHBCC-1119	-8.81	NHBCC-1615	-10.11	1e-05	NHBCC-1119,NHBCC-1615,0.30	-7.12	-1.69	ambiguous	P001	ambiguous	unknown	unknown	unknown	unknown	unknown	ambiguous	1
514	514	AGACCCGGTTGGAGGT-1	247	257	SNG	NHBCC-1340,NHBCC-1340,0.10	-66.76	NHBCC-1340,NHBCC-1604,0.20	-67.92	1.16	-70.0	1.0	NHBCC-1340	-66.76	NHBCC-1615	-165.48	0.0	NHBCC-1340,NHBCC-1604,0.20	-67.92	1.16	NHBCC-1340	P001	Aging088	NIMH Human Brain Collection Core	Middle temporal gyrus	Healthy	26.2	Female	NHBCC-1340	1
515	515	AGACCCGTCGGCAGTC-1	450	465	SNG	NHBCC-1604,NHBCC-1604,0.10	-127.92	NHBCC-1604,NHBCC-1137,0.20	-131.37	3.45	-130.0	1.0	NHBCC-1604	-127.92	NHBCC-1137	-311.3	0.0	NHBCC-1604,NHBCC-1137,0.20	-131.37	3.45	NHBCC-1604	P001	Aging095	NIMH Human Brain Collection Core	Middle temporal gyrus	Healthy	27.2	Male	NHBCC-1604	1
516	516	AGACCCGTCGTAACAC-1	103	105	SNG	NHBCC-1613,NHBCC-1613,0.10	-25.82	NHBCC-1613,NHBCC-1119,0.20	-27.24	1.42	-29.0	1.0	NHBCC-1613	-25.82	NHBCC-1119	-63.32	0.0	NHBCC-1613,NHBCC-1119,0.20	-27.24	1.42	NHBCC-1613	P001	Aging099	NIMH Human Brain Collection Core	Middle temporal gyrus	Healthy	78.0	Male	NHBCC-1613	1
517	517	AGACTCAAGGCTCCCA-1	410	417	SNG	NHBCC-1340,NHBCC-1340,0.10	-103.17	NHBCC-1340,NHBCC-1556,0.20	-106.58	3.41	-110.0	1.0	NHBCC-1340	-103.17	NHBCC-1187	-252.19	0.0	NHBCC-1340,NHBCC-1556,0.20	-106.58	3.41	NHBCC-1340	P001	Aging088	NIMH Human Brain Collection Core	Middle temporal gyrus	Healthy	26.2	Female	NHBCC-1340	1
518	518	AGACTCAGTACAACGG-1	318	325	SNG	NHBCC-1340,NHBCC-1340,0.10	-86.04	NHBCC-1340,NHBCC-1137,0.20	-87.55	1.51	-89.0	1.0	NHBCC-1340	-86.04	NHBCC-1137	-188.92	0.0	NHBCC-1340,NHBCC-1137,0.20	-87.55	1.51	NHBCC-1340	P001	Aging088	NIMH Human Brain Collection Core	Middle temporal gyrus	Healthy	26.2	Female	NHBCC-1340	1
519	519	AGACTCAGTCCAGAAG-1	449	466	SNG	NHBCC-1119,NHBCC-1119,0.10	-143.82	NHBCC-1119,NHBCC-2628,0.20	-156.25	12.43	-150.0	1.0	NHBCC-1119	-143.82	NHBCC-1613	-295.83	0.0	NHBCC-1119,NHBCC-2628,0.20	-156.25	12.43	NHBCC-1119	P001	Aging073	NIMH Human Brain Collection Core	Middle temporal gyrus	Healthy	64.3	Female	NHBCC-1119	1
520	520	AGACTCAGTGACATCT-1	106	110	SNG	NHBCC-1119,NHBCC-1119,0.10	-29.03	NHBCC-1119,NHBCC-1275,0.20	-30.15	1.13	-32.0	1.0	NHBCC-1119	-29.03	NHBCC-1275	-54.75	0.0	NHBCC-1119,NHBCC-1275,0.20	-30.15	1.13	NHBCC-1119	P001	Aging073	NIMH Human Brain Collection Core	Middle temporal gyrus	Healthy	64.3	Female	NHBCC-1119	1
521	521	AGACTCATCAACGAGG-1	9	9	AMB	NHBCC-1187,NHBCC-1187,0.10	-4.45	NHBCC-1187,NHBCC-1119,0.50	-3.67	-0.78	-7.7	1.0	NHBCC-1187	-4.45	NHBCC-1613	-5.69	0.00045	NHBCC-1187,NHBCC-1119,0.50	-3.67	-0.78	ambiguous	P001	ambiguous	unknown	unknown	unknown	unknown	unknown	ambiguous	1
522	522	AGAGAATAGTATGTAG-1	10	10	AMB	NHBCC-1615,NHBCC-1615,0.10	-5.4	NHBCC-1615,NHBCC-1187,0.40	-4.47	-0.93	-8.7	1.0	NHBCC-1615	-5.4	NHBCC-1556	-6.87	0.00017	NHBCC-1615,NHBCC-1187,0.40	-4.47	-0.93	ambiguous	P001	ambiguous	unknown	unknown	unknown	unknown	unknown	ambiguous	1
523	523	AGAGAATCACATTACG-1	6	6	AMB	NHBCC-1340,NHBCC-1340,0.10	-0.36	NHBCC-1137,NHBCC-1137,0.10	-0.9	0.54	-3.8	0.94	NHBCC-1340	-0.36	NHBCC-1137	-0.9	0.02502	NHBCC-1340,NHBCC-1137,0.20	-0.26	-0.1	ambiguous	P001	ambiguous	unknown	unknown	unknown	unknown	unknown	ambiguous	1
524	524	AGAGAATGTCTAGGTT-1	175	178	SNG	NHBCC-831,NHBCC-831,0.10	-42.58	NHBCC-831,NHBCC-1187,0.20	-40.98	-1.6	-46.0	1.0	NHBCC-831	-42.58	NHBCC-1187	-86.42	0.0	NHBCC-831,NHBCC-1187,0.20	-40.98	-1.6	NHBCC-831	P001	Aging069	NIMH Human Brain Collection Core	Middle temporal gyrus	Healthy	85.2	Male	NHBCC-831	1
525	525	AGAGAGCAGTCGGCAA-1	61	63	SNG	NHBCC-1604,NHBCC-1604,0.10	-18.17	NHBCC-1604,NHBCC-831,0.20	-17.87	-0.3	-21.0	1.0	NHBCC-1604	-18.17	NHBCC-1615	-45.93	0.0	NHBCC-1604,NHBCC-831,0.20	-17.87	-0.3	NHBCC-1604	P001	Aging095	NIMH Human Brain Collection Core	Middle temporal gyrus	Healthy	27.2	Male	NHBCC-1604	1
526	526	AGAGAGCAGTGGCAGT-1	197	203	SNG	NHBCC-1187,NHBCC-1187,0.10	-48.13	NHBCC-1187,NHBCC-831,0.20	-48.54	0.41	-51.0	1.0	NHBCC-1187	-48.13	NHBCC-831	-101.52	0.0	NHBCC-1187,NHBCC-831,0.20	-48.54	0.41	NHBCC-1187	P001	Aging080	NIMH Human Brain Collection Core	Middle temporal gyrus	Healthy	21.5	Female	NHBCC-1187	1
527	527	AGAGAGCCACCCAAGC-1	588	613	SNG	NHBCC-1119,NHBCC-1119,0.10	-154.38	NHBCC-1119,NHBCC-1613,0.20	-177.53	23.15	-160.0	1.0	NHBCC-1119	-154.38	NHBCC-1613	-368.74	0.0	NHBCC-1119,NHBCC-1613,0.20	-177.53	23.15	NHBCC-1119	P001	Aging073	NIMH Human Brain Collection Core	Middle temporal gyrus	Healthy	64.3	Female	NHBCC-1119	1
528	528	AGAGAGCTCAATCAGC-1	63	63	SNG	NHBCC-1615,NHBCC-1615,0.10	-17.02	NHBCC-1615,NHBCC-1669,0.20	-17.37	0.35	-20.0	1.0	NHBCC-1615	-17.02	NHBCC-2628	-28.7	0.0	NHBCC-1615,NHBCC-1669,0.20	-17.37	0.35	NHBCC-1615	P001	Aging103	NIMH Human Brain Collection Core	Middle temporal gyrus	Healthy	71.8	Female	NHBCC-1615	1
529	529	AGAGAGCTCTTACGGA-1	9	9	AMB	NHBCC-1613,NHBCC-1613,0.10	-1.55	NHBCC-1119,NHBCC-1119,0.10	-2.12	0.57	-4.8	0.98	NHBCC-1613	-1.55	NHBCC-1119	-2.12	0.00801	NHBCC-1613,NHBCC-1556,0.20	-1.59	0.04	ambiguous	P001	ambiguous	unknown	unknown	unknown	unknown	unknown	ambiguous	1
530	530	AGAGCAGGTATTCTCT-1	57	58	SNG	NHBCC-1604,NHBCC-1604,0.10	-21.24	NHBCC-1604,NHBCC-1340,0.20	-19.69	-1.55	-24.0	1.0	NHBCC-1604	-21.24	NHBCC-2628	-41.62	0.0	NHBCC-1604,NHBCC-1340,0.20	-19.69	-1.55	NHBCC-1604	P001	Aging095	NIMH Human Brain Collection Core	Middle temporal gyrus	Healthy	27.2	Male	NHBCC-1604	1
531	531	AGAGCAGTCGCGGTAC-1	65	65	SNG	NHBCC-1604,NHBCC-1604,0.10	-17.28	NHBCC-1604,NHBCC-1275,0.20	-17.88	0.6	-21.0	1.0	NHBCC-1604	-17.28	NHBCC-1275	-36.05	0.0	NHBCC-1604,NHBCC-1275,0.20	-17.88	0.6	NHBCC-1604	P001	Aging095	NIMH Human Brain Collection Core	Middle temporal gyrus	Healthy	27.2	Male	NHBCC-1604	1
532	532	AGAGCCCAGATGAACT-1	17	17	AMB	NHBCC-1275,NHBCC-1275,0.10	-4.31	NHBCC-1613,NHBCC-1613,0.10	-5.37	1.07	-7.6	1.0	NHBCC-1275	-4.31	NHBCC-1613	-5.37	0.00052	NHBCC-1275,NHBCC-1119,0.20	-4.31	0.0	ambiguous	P001	ambiguous	unknown	unknown	unknown	unknown	unknown	ambiguous	1
533	533	AGAGCCCCATGACAAA-1	621	649	SNG	NHBCC-1615,NHBCC-1615,0.10	-174.79	NHBCC-1615,NHBCC-1137,0.20	-184.79	10.0	-180.0	1.0	NHBCC-1615	-174.79	NHBCC-1137	-459.01	0.0	NHBCC-1615,NHBCC-1137,0.20	-184.79	10.0	NHBCC-1615	P001	Aging103	NIMH Human Brain Collection Core	Middle temporal gyrus	Healthy	71.8	Female	NHBCC-1615	1
534	534	AGATAGAAGCATGGGT-1	471	476	DBL	NHBCC-1613,NHBCC-2628,0.50	-177.6	NHBCC-2628,NHBCC-1613,0.50	-177.6	0.0	1.2000000000000001e-80	1.0	NHBCC-2628	-236.37	NHBCC-1613	-243.97	0.0	NHBCC-1613,NHBCC-2628,0.50	-177.6	-58.76	doublet	P001	doublet	unknown	unknown	unknown	unknown	unknown	doublet	1
535	535	AGATAGACAATGTGGG-1	41	41	SNG	NHBCC-2628,NHBCC-2628,0.10	-12.51	NHBCC-2628,NHBCC-1669,0.20	-12.42	-0.09	-16.0	1.0	NHBCC-2628	-12.51	NHBCC-1669	-19.66	0.0	NHBCC-2628,NHBCC-1669,0.20	-12.42	-0.09	NHBCC-2628	P001	Aging111	NIMH Human Brain Collection Core	Middle temporal gyrus	Healthy	26.1	Male	NHBCC-2628	1
536	536	AGATAGATCCCAATAG-1	72	74	SNG	NHBCC-1613,NHBCC-1613,0.10	-20.38	NHBCC-1613,NHBCC-1669,0.20	-20.75	0.36	-24.0	1.0	NHBCC-1613	-20.38	NHBCC-1669	-42.63	0.0	NHBCC-1613,NHBCC-1669,0.20	-20.75	0.36	NHBCC-1613	P001	Aging099	NIMH Human Brain Collection Core	Middle temporal gyrus	Healthy	78.0	Male	NHBCC-1613	1
537	537	AGATCCAAGATTAGCA-1	4	4	AMB	NHBCC-1137,NHBCC-1137,0.10	-0.19	NHBCC-1275,NHBCC-1275,0.10	-0.19	0.0	-3.7	0.87	NHBCC-1137	-0.19	NHBCC-1275	-0.19	0.02716	NHBCC-1137,NHBCC-1275,0.40	-0.09	-0.1	ambiguous	P001	ambiguous	unknown	unknown	unknown	unknown	unknown	ambiguous	1
538	538	AGATCCAAGGAAAGTG-1	12	12	AMB	NHBCC-1340,NHBCC-1340,0.10	-1.33	NHBCC-831,NHBCC-831,0.10	-1.96	0.63	-4.6	0.99	NHBCC-1340	-1.33	NHBCC-831	-1.96	0.01	NHBCC-1340,NHBCC-831,0.20	-1.04	-0.29	ambiguous	P001	ambiguous	unknown	unknown	unknown	unknown	unknown	ambiguous	1
539	539	AGATCCAGTAAGATCA-1	114	114	SNG	NHBCC-1119,NHBCC-1119,0.10	-28.64	NHBCC-1119,NHBCC-1669,0.20	-31.46	2.83	-32.0	1.0	NHBCC-1119	-28.64	NHBCC-1669	-54.49	0.0	NHBCC-1119,NHBCC-1669,0.20	-31.46	2.83	NHBCC-1119	P001	Aging073	NIMH Human Brain Collection Core	Middle temporal gyrus	Healthy	64.3	Female	NHBCC-1119	1
540	540	AGATCCAGTATCACCA-1	557	571	SNG	NHBCC-1613,NHBCC-1613,0.10	-142.15	NHBCC-1613,NHBCC-1119,0.20	-152.38	10.23	-150.0	1.0	NHBCC-1613	-142.15	NHBCC-1669	-384.21	0.0	NHBCC-1613,NHBCC-1119,0.20	-152.38	10.23	NHBCC-1613	P001	Aging099	NIMH Human Brain Collection Core	Middle temporal gyrus	Healthy	78.0	Male	NHBCC-1613	1
541	541	AGATCCAGTGGTATGG-1	45	45	SNG	NHBCC-831,NHBCC-831,0.10	-8.49	NHBCC-831,NHBCC-1137,0.20	-7.98	-0.52	-12.0	1.0	NHBCC-831	-8.49	NHBCC-1137	-16.65	1e-05	NHBCC-831,NHBCC-1137,0.20	-7.98	-0.52	NHBCC-831	P001	Aging069	NIMH Human Brain Collection Core	Middle temporal gyrus	Healthy	85.2	Male	NHBCC-831	1
542	542	AGATCCATCTGGGTCG-1	39	39	DBL	NHBCC-2628,NHBCC-831,0.50	-16.76	NHBCC-831,NHBCC-2628,0.50	-16.76	0.0	8.4e-11	1.0	NHBCC-831	-21.11	NHBCC-2628	-22.7	0.0	NHBCC-2628,NHBCC-831,0.50	-16.76	-4.35	doublet	P001	doublet	unknown	unknown	unknown	unknown	unknown	doublet	1
543	543	AGATCGTCAGACCAGA-1	35	35	SNG	NHBCC-1613,NHBCC-1613,0.10	-9.19	NHBCC-1613,NHBCC-2790,0.20	-8.8	-0.39	-12.0	1.0	NHBCC-1613	-9.19	NHBCC-1669	-19.07	0.0	NHBCC-1613,NHBCC-2790,0.20	-8.8	-0.39	NHBCC-1613	P001	Aging099	NIMH Human Brain Collection Core	Middle temporal gyrus	Healthy	78.0	Male	NHBCC-1613	1
544	544	AGATCGTCAGCTGTCG-1	193	193	SNG	NHBCC-1187,NHBCC-1187,0.10	-61.73	NHBCC-1187,NHBCC-831,0.20	-63.61	1.88	-65.0	1.0	NHBCC-1187	-61.73	NHBCC-1556	-127.03	0.0	NHBCC-1187,NHBCC-831,0.20	-63.61	1.88	NHBCC-1187	P001	Aging080	NIMH Human Brain Collection Core	Middle temporal gyrus	Healthy	21.5	Female	NHBCC-1187	1
545	545	AGATCGTTCAATCAGC-1	177	178	SNG	NHBCC-1613,NHBCC-1613,0.10	-51.13	NHBCC-1613,NHBCC-1275,0.20	-51.11	-0.01	-54.0	1.0	NHBCC-1613	-51.13	NHBCC-1275	-105.51	0.0	NHBCC-1613,NHBCC-1275,0.20	-51.11	-0.01	NHBCC-1613	P001	Aging099	NIMH Human Brain Collection Core	Middle temporal gyrus	Healthy	78.0	Male	NHBCC-1613	1
546	546	AGATCGTTCATGGGAG-1	393	403	SNG	NHBCC-1615,NHBCC-1615,0.10	-108.62	NHBCC-1615,NHBCC-1275,0.20	-111.05	2.43	-110.0	1.0	NHBCC-1615	-108.62	NHBCC-1275	-247.32	0.0	NHBCC-1615,NHBCC-1275,0.20	-111.05	2.43	NHBCC-1615	P001	Aging103	NIMH Human Brain Collection Core	Middle temporal gyrus	Healthy	71.8	Female	NHBCC-1615	1
547	547	AGATCGTTCATTTCGT-1	35	35	AMB	NHBCC-1119,NHBCC-1119,0.10	-9.02	NHBCC-1119,NHBCC-1669,0.30	-8.68	-0.34	-12.0	1.0	NHBCC-1119	-9.02	NHBCC-1669	-10.95	0.0	NHBCC-1119,NHBCC-1669,0.30	-8.68	-0.34	ambiguous	P001	ambiguous	unknown	unknown	unknown	unknown	unknown	ambiguous	1
548	548	AGATCGTTCCTTCACG-1	3	3	AMB	NHBCC-1137,NHBCC-1137,0.10	-0.2	NHBCC-1556,NHBCC-1556,0.10	-0.73	0.53	-3.7	0.9	NHBCC-1137	-0.2	NHBCC-1556	-0.73	0.02804	NHBCC-1137,NHBCC-1556,0.20	-0.2	-0.0	ambiguous	P001	ambiguous	unknown	unknown	unknown	unknown	unknown	ambiguous	1
549	549	AGATCGTTCGGTTGTA-1	85	85	SNG	NHBCC-1613,NHBCC-1613,0.10	-27.55	NHBCC-1613,NHBCC-1669,0.20	-28.31	0.76	-31.0	1.0	NHBCC-1613	-27.55	NHBCC-1669	-59.6	0.0	NHBCC-1613,NHBCC-1669,0.20	-28.31	0.76	NHBCC-1613	P001	Aging099	NIMH Human Brain Collection Core	Middle temporal gyrus	Healthy	78.0	Male	NHBCC-1613	1
550	550	AGATCGTTCGTGCTCT-1	7	7	AMB	NHBCC-1119,NHBCC-1119,0.10	-0.13	NHBCC-1137,NHBCC-1137,0.10	-0.67	0.54	-3.6	0.91	NHBCC-1119	-0.13	NHBCC-1137	-0.67	0.0296	NHBCC-1119,NHBCC-1137,0.20	-0.23	0.1	ambiguous	P001	ambiguous	unknown	unknown	unknown	unknown	unknown	ambiguous	1
551	551	AGATCGTTCTGACCCT-1	6	6	AMB	NHBCC-1604,NHBCC-1604,0.10	-0.33	NHBCC-1340,NHBCC-1340,0.10	-0.87	0.53	-3.8	0.91	NHBCC-1604	-0.33	NHBCC-1340	-0.87	0.02513	NHBCC-1604,NHBCC-1340,0.20	-0.24	-0.1	ambiguous	P001	ambiguous	unknown	unknown	unknown	unknown	unknown	ambiguous	1
552	552	AGATCGTTCTGCGGGT-1	420	432	DBL	NHBCC-1613,NHBCC-831,0.50	-160.65	NHBCC-831,NHBCC-1613,0.50	-160.65	0.0	2.7000000000000003e-73	1.0	NHBCC-1613	-213.98	NHBCC-831	-223.8	0.0	NHBCC-1613,NHBCC-831,0.50	-160.65	-53.33	doublet	P001	doublet	unknown	unknown	unknown	unknown	unknown	doublet	1
553	553	AGATGAAGTGGCTTAT-1	440	457	SNG	NHBCC-1604,NHBCC-1604,0.10	-133.31	NHBCC-1604,NHBCC-831,0.20	-136.93	3.62	-140.0	1.0	NHBCC-1604	-133.31	NHBCC-831	-304.3	0.0	NHBCC-1604,NHBCC-831,0.20	-136.93	3.62	NHBCC-1604	P001	Aging095	NIMH Human Brain Collection Core	Middle temporal gyrus	Healthy	27.2	Male	NHBCC-1604	1
554	554	AGATGAATCCAGTGTA-1	8	8	AMB	NHBCC-2790,NHBCC-2790,0.10	-1.83	NHBCC-1615,NHBCC-1615,0.10	-3.07	1.24	-5.1	0.99	NHBCC-2790	-1.83	NHBCC-1615	-3.07	0.00613	NHBCC-2790,NHBCC-1615,0.20	-1.7	-0.13	ambiguous	P001	ambiguous	unknown	unknown	unknown	unknown	unknown	ambiguous	1
555	555	AGATGAATCTACTTCA-1	6	6	AMB	NHBCC-1340,NHBCC-1340,0.10	-0.19	NHBCC-1137,NHBCC-1137,0.10	-0.73	0.54	-3.7	0.88	NHBCC-1340	-0.19	NHBCC-1137	-0.73	0.02752	NHBCC-1340,NHBCC-1137,0.20	-0.2	0.0	ambiguous	P001	ambiguous	unknown	unknown	unknown	unknown	unknown	ambiguous	1
556	556	AGATGCTAGCATTTGC-1	527	556	SNG	NHBCC-1187,NHBCC-1187,0.10	-138.85	NHBCC-1187,NHBCC-831,0.20	-147.8	8.95	-140.0	1.0	NHBCC-1187	-138.85	NHBCC-831	-357.1	0.0	NHBCC-1187,NHBCC-831,0.20	-147.8	8.95	NHBCC-1187	P001	Aging080	NIMH Human Brain Collection Core	Middle temporal gyrus	Healthy	21.5	Female	NHBCC-1187	1
557	557	AGATGCTAGCCGAATG-1	291	295	SNG	NHBCC-1187,NHBCC-1187,0.10	-76.45	NHBCC-1187,NHBCC-1556,0.20	-77.92	1.47	-80.0	1.0	NHBCC-1187	-76.45	NHBCC-1275	-177.97	0.0	NHBCC-1187,NHBCC-1556,0.20	-77.92	1.47	NHBCC-1187	P001	Aging080	NIMH Human Brain Collection Core	Middle temporal gyrus	Healthy	21.5	Female	NHBCC-1187	1
558	558	AGATGCTCAACCAACT-1	856	935	SNG	NHBCC-1604,NHBCC-1604,0.10	-228.84	NHBCC-1604,NHBCC-1556,0.20	-242.66	13.82	-230.0	1.0	NHBCC-1604	-228.84	NHBCC-1556	-572.9	0.0	NHBCC-1604,NHBCC-1556,0.20	-242.66	13.82	NHBCC-1604	P001	Aging095	NIMH Human Brain Collection Core	Middle temporal gyrus	Healthy	27.2	Male	NHBCC-1604	1
559	559	AGATGCTGTACGGGAT-1	534	555	SNG	NHBCC-1187,NHBCC-1187,0.10	-148.24	NHBCC-1187,NHBCC-1615,0.20	-153.38	5.14	-150.0	1.0	NHBCC-1187	-148.24	NHBCC-1615	-349.64	0.0	NHBCC-1187,NHBCC-1615,0.20	-153.38	5.14	NHBCC-1187	P001	Aging080	NIMH Human Brain Collection Core	Middle temporal gyrus	Healthy	21.5	Female	NHBCC-1187	1
560	560	AGCATCACACGGAAGT-1	6	6	AMB	NHBCC-1275,NHBCC-1275,0.10	-2.18	NHBCC-2628,NHBCC-2628,0.10	-2.21	0.03	-5.5	0.99	NHBCC-1275	-2.18	NHBCC-2628	-2.21	0.0043	NHBCC-1275,NHBCC-2628,0.50	-2.08	-0.1	ambiguous	P001	ambiguous	unknown	unknown	unknown	unknown	unknown	ambiguous	1
561	561	AGCATCACATCGGCCA-1	6	6	AMB	NHBCC-1615,NHBCC-1615,0.10	-4.58	NHBCC-1556,NHBCC-1556,0.10	-4.6	0.02	-7.8	1.0	NHBCC-1615	-4.58	NHBCC-1556	-4.6	0.00039	NHBCC-1615,NHBCC-1119,0.40	-3.83	-0.75	ambiguous	P001	ambiguous	unknown	unknown	unknown	unknown	unknown	ambiguous	1
562	562	AGCATCAGTGAGCCAA-1	12	12	AMB	NHBCC-2790,NHBCC-2790,0.10	-2.62	NHBCC-1275,NHBCC-1275,0.10	-3.24	0.62	-5.9	0.99	NHBCC-2790	-2.62	NHBCC-1275	-3.24	0.00278	NHBCC-2790,NHBCC-1615,0.20	-2.25	-0.37	ambiguous	P001	ambiguous	unknown	unknown	unknown	unknown	unknown	ambiguous	1
563	563	AGCATCAGTGTTGCCG-1	474	489	SNG	NHBCC-1187,NHBCC-1187,0.10	-123.88	NHBCC-1187,NHBCC-1556,0.20	-127.25	3.37	-130.0	1.0	NHBCC-1187	-123.88	NHBCC-1556	-319.65	0.0	NHBCC-1187,NHBCC-1556,0.20	-127.25	3.37	NHBCC-1187	P001	Aging080	NIMH Human Brain Collection Core	Middle temporal gyrus	Healthy	21.5	Female	NHBCC-1187	1
564	564	AGCATCAGTTGCCAAT-1	2	2	AMB	NHBCC-1187,NHBCC-1187,0.10	-0.06	NHBCC-1275,NHBCC-1275,0.10	-0.06	0.0	-3.9	0.76	NHBCC-1187	-0.06	NHBCC-1275	-0.06	0.02545	NHBCC-1187,NHBCC-1275,0.30	-0.01	-0.05	ambiguous	P001	ambiguous	unknown	unknown	unknown	unknown	unknown	ambiguous	1
565	565	AGCATCAGTTGCGGAA-1	52	52	SNG	NHBCC-1615,NHBCC-1615,0.10	-12.96	NHBCC-1615,NHBCC-2790,0.20	-12.57	-0.39	-16.0	1.0	NHBCC-1615	-12.96	NHBCC-2790	-28.68	0.0	NHBCC-1615,NHBCC-2790,0.20	-12.57	-0.39	NHBCC-1615	P001	Aging103	NIMH Human Brain Collection Core	Middle temporal gyrus	Healthy	71.8	Female	NHBCC-1615	1
566	566	AGCATCATCATGCGGC-1	9	9	AMB	NHBCC-1615,NHBCC-1615,0.10	-2.75	NHBCC-831,NHBCC-831,0.10	-2.75	0.0	-6.0	0.99	NHBCC-1615	-2.75	NHBCC-831	-2.75	0.00244	NHBCC-1615,NHBCC-1340,0.40	-2.43	-0.32	ambiguous	P001	ambiguous	unknown	unknown	unknown	unknown	unknown	ambiguous	1
567	567	AGCCAATTCTGTCCCA-1	18	18	AMB	NHBCC-1340,NHBCC-1340,0.10	-7.39	NHBCC-1340,NHBCC-2790,0.50	-6.38	-1.01	-11.0	1.0	NHBCC-1340	-7.39	NHBCC-2790	-9.26	2e-05	NHBCC-1340,NHBCC-2790,0.50	-6.38	-1.01	ambiguous	P001	ambiguous	unknown	unknown	unknown	unknown	unknown	ambiguous	1
568	568	AGCCACGAGTGATTCC-1	22	22	AMB	NHBCC-1615,NHBCC-1615,0.10	-8.09	NHBCC-1615,NHBCC-1613,0.40	-6.9	-1.2	-11.0	1.0	NHBCC-1615	-8.09	NHBCC-831	-9.36	1e-05	NHBCC-1615,NHBCC-1613,0.40	-6.9	-1.2	ambiguous	P001	ambiguous	unknown	unknown	unknown	unknown	unknown	ambiguous	1
569	569	AGCCACGCAACGACTT-1	11	11	AMB	NHBCC-2628,NHBCC-2628,0.10	-4.16	NHBCC-1615,NHBCC-1615,0.10	-5.54	1.38	-7.4	1.0	NHBCC-2628	-4.16	NHBCC-1615	-5.54	0.0006	NHBCC-2628,NHBCC-1119,0.40	-4.04	-0.12	ambiguous	P001	ambiguous	unknown	unknown	unknown	unknown	unknown	ambiguous	1
570	570	AGCCACGCACCTGAAT-1	303	311	SNG	NHBCC-1615,NHBCC-1615,0.10	-87.05	NHBCC-1615,NHBCC-831,0.20	-89.98	2.94	-90.0	1.0	NHBCC-1615	-87.05	NHBCC-831	-217.14	0.0	NHBCC-1615,NHBCC-831,0.20	-89.98	2.94	NHBCC-1615	P001	Aging103	NIMH Human Brain Collection Core	Middle temporal gyrus	Healthy	71.8	Female	NHBCC-1615	1
571	571	AGCCACGGTCAACACT-1	624	647	SNG	NHBCC-1187,NHBCC-1187,0.10	-182.76	NHBCC-1187,NHBCC-1340,0.20	-190.47	7.71	-190.0	1.0	NHBCC-1187	-182.76	NHBCC-1340	-445.59	0.0	NHBCC-1187,NHBCC-1340,0.20	-190.47	7.71	NHBCC-1187	P001	Aging080	NIMH Human Brain Collection Core	Middle temporal gyrus	Healthy	21.5	Female	NHBCC-1187	1
572	572	AGCCACGGTGTAACGG-1	17	19	DBL	NHBCC-1187,NHBCC-2628,0.30	-8.63	NHBCC-1187,NHBCC-2628,0.20	-8.69	0.06	1.4e-07	1.0	NHBCC-1187	-11.14	NHBCC-2628	-14.19	0.0	NHBCC-1187,NHBCC-2628,0.30	-8.63	-2.5	doublet	P001	doublet	unknown	unknown	unknown	unknown	unknown	doublet	1
573	573	AGCCACGTCAACGTGT-1	555	581	SNG	NHBCC-1187,NHBCC-1187,0.10	-172.81	NHBCC-1187,NHBCC-1556,0.20	-178.2	5.39	-180.0	1.0	NHBCC-1187	-172.81	NHBCC-1556	-400.53	0.0	NHBCC-1187,NHBCC-1556,0.20	-178.2	5.39	NHBCC-1187	P001	Aging080	NIMH Human Brain Collection Core	Middle temporal gyrus	Healthy	21.5	Female	NHBCC-1187	1
574	574	AGCCACGTCGACGTCG-1	97	98	SNG	NHBCC-831,NHBCC-831,0.10	-25.23	NHBCC-831,NHBCC-1137,0.20	-25.89	0.66	-28.0	1.0	NHBCC-831	-25.23	NHBCC-1137	-64.78	0.0	NHBCC-831,NHBCC-1137,0.20	-25.89	0.66	NHBCC-831	P001	Aging069	NIMH Human Brain Collection Core	Middle temporal gyrus	Healthy	85.2	Male	NHBCC-831	1
575	575	AGCCACGTCGGCTATA-1	43	43	DBL	NHBCC-1613,NHBCC-2628,0.40	-15.92	NHBCC-1613,NHBCC-2628,0.50	-16.0	0.09	9.8e-11	1.0	NHBCC-1613	-19.79	NHBCC-2628	-23.53	0.0	NHBCC-1613,NHBCC-2628,0.40	-15.92	-3.88	doublet	P001	doublet	unknown	unknown	unknown	unknown	unknown	doublet	1
576	576	AGCCACGTCTCACCCA-1	246	251	SNG	NHBCC-1613,NHBCC-1613,0.10	-62.69	NHBCC-1613,NHBCC-1119,0.20	-66.22	3.53	-66.0	1.0	NHBCC-1613	-62.69	NHBCC-1669	-163.72	0.0	NHBCC-1613,NHBCC-1119,0.20	-66.22	3.53	NHBCC-1613	P001	Aging099	NIMH Human Brain Collection Core	Middle temporal gyrus	Healthy	78.0	Male	NHBCC-1613	1
577	577	AGCCAGCAGGGTAATT-1	112	112	SNG	NHBCC-1119,NHBCC-1119,0.10	-32.41	NHBCC-1119,NHBCC-1669,0.20	-33.74	1.34	-36.0	1.0	NHBCC-1119	-32.41	NHBCC-1669	-59.18	0.0	NHBCC-1119,NHBCC-1669,0.20	-33.74	1.34	NHBCC-1119	P001	Aging073	NIMH Human Brain Collection Core	Middle temporal gyrus	Healthy	64.3	Female	NHBCC-1119	1
578	578	AGCCAGCAGTCATGCT-1	16	16	AMB	NHBCC-1137,NHBCC-1137,0.10	-8.29	NHBCC-1615,NHBCC-1604,0.40	-7.16	-1.14	-12.0	1.0	NHBCC-1137	-8.29	NHBCC-1615	-9.54	1e-05	NHBCC-1615,NHBCC-1604,0.40	-7.16	-1.14	ambiguous	P001	ambiguous	unknown	unknown	unknown	unknown	unknown	ambiguous	1
579	579	AGCCAGCCACGCGTCA-1	6	6	AMB	NHBCC-1604,NHBCC-1604,0.10	-0.15	NHBCC-1119,NHBCC-1119,0.10	-0.75	0.6	-3.7	0.89	NHBCC-1604	-0.15	NHBCC-1119	-0.75	0.02892	NHBCC-1604,NHBCC-1119,0.20	-0.2	0.05	ambiguous	P001	ambiguous	unknown	unknown	unknown	unknown	unknown	ambiguous	1
580	580	AGCCAGCGTACAATAG-1	5	6	AMB	NHBCC-1119,NHBCC-1119,0.10	-0.78	NHBCC-1615,NHBCC-1615,0.10	-0.78	0.0	-4.2	0.93	NHBCC-1119	-0.78	NHBCC-1615	-0.78	0.01605	NHBCC-1119,NHBCC-1615,0.20	-0.78	0.0	ambiguous	P001	ambiguous	unknown	unknown	unknown	unknown	unknown	ambiguous	1
581	581	AGCCAGCGTGAAGCGT-1	14	14	SNG	NHBCC-1615,NHBCC-1615,0.10	-3.07	NHBCC-1615,NHBCC-2628,0.20	-3.01	-0.06	-6.3	1.0	NHBCC-1615	-3.07	NHBCC-2628	-7.12	0.00178	NHBCC-1615,NHBCC-2628,0.20	-3.01	-0.06	NHBCC-1615	P001	Aging103	NIMH Human Brain Collection Core	Middle temporal gyrus	Healthy	71.8	Female	NHBCC-1615	1
582	582	AGCCAGCGTGCGTCGT-1	179	181	SNG	NHBCC-1187,NHBCC-1187,0.10	-47.48	NHBCC-1187,NHBCC-1340,0.20	-48.48	0.99	-51.0	1.0	NHBCC-1187	-47.48	NHBCC-2790	-100.05	0.0	NHBCC-1187,NHBCC-1340,0.20	-48.48	0.99	NHBCC-1187	P001	Aging080	NIMH Human Brain Collection Core	Middle temporal gyrus	Healthy	21.5	Female	NHBCC-1187	1
583	583	AGCCAGCTCAATGTCG-1	149	154	SNG	NHBCC-831,NHBCC-831,0.10	-40.65	NHBCC-831,NHBCC-1187,0.20	-41.95	1.3	-44.0	1.0	NHBCC-831	-40.65	NHBCC-2790	-102.23	0.0	NHBCC-831,NHBCC-1187,0.20	-41.95	1.3	NHBCC-831	P001	Aging069	NIMH Human Brain Collection Core	Middle temporal gyrus	Healthy	85.2	Male	NHBCC-831	1
584	584	AGCCAGCTCGCAATGT-1	64	64	DBL	NHBCC-1604,NHBCC-1187,0.20	-17.63	NHBCC-1604,NHBCC-1187,0.30	-17.81	0.19	1.8e-11	1.0	NHBCC-1604	-20.24	NHBCC-1340	-28.75	0.0	NHBCC-1604,NHBCC-1187,0.20	-17.63	-2.61	doublet	P001	doublet	unknown	unknown	unknown	unknown	unknown	doublet	1
585	585	AGCGATTAGCTGAGCA-1	48	49	SNG	NHBCC-831,NHBCC-831,0.10	-14.58	NHBCC-831,NHBCC-2628,0.20	-14.4	-0.19	-18.0	1.0	NHBCC-831	-14.58	NHBCC-2628	-23.14	0.0	NHBCC-831,NHBCC-2628,0.20	-14.4	-0.19	NHBCC-831	P001	Aging069	NIMH Human Brain Collection Core	Middle temporal gyrus	Healthy	85.2	Male	NHBCC-831	1
586	586	AGCGATTAGTATTAGG-1	15	15	AMB	NHBCC-1187,NHBCC-1187,0.10	-1.79	NHBCC-1604,NHBCC-1604,0.10	-2.46	0.67	-5.1	0.99	NHBCC-1187	-1.79	NHBCC-1604	-2.46	0.00632	NHBCC-1187,NHBCC-1604,0.20	-1.59	-0.2	ambiguous	P001	ambiguous	unknown	unknown	unknown	unknown	unknown	ambiguous	1
587	587	AGCGATTCAAGCGCTC-1	24	25	DBL	NHBCC-1613,NHBCC-2790,0.40	-6.64	NHBCC-1613,NHBCC-2790,0.30	-6.67	0.03	1e-06	1.0	NHBCC-1613	-8.77	NHBCC-2628	-9.06	1e-05	NHBCC-1613,NHBCC-2790,0.40	-6.64	-2.13	doublet	P001	doublet	unknown	unknown	unknown	unknown	unknown	doublet	1
588	588	AGCGCCAAGCTCGACC-1	139	140	SNG	NHBCC-1119,NHBCC-1119,0.10	-37.84	NHBCC-1119,NHBCC-1669,0.20	-41.44	3.6	-41.0	1.0	NHBCC-1119	-37.84	NHBCC-1669	-85.09	0.0	NHBCC-1119,NHBCC-1669,0.20	-41.44	3.6	NHBCC-1119	P001	Aging073	NIMH Human Brain Collection Core	Middle temporal gyrus	Healthy	64.3	Female	NHBCC-1119	1
589	589	AGCGCCATCGTCTACC-1	470	489	SNG	NHBCC-1340,NHBCC-1340,0.10	-137.22	NHBCC-1340,NHBCC-1615,0.20	-140.12	2.91	-140.0	1.0	NHBCC-1340	-137.22	NHBCC-1615	-306.6	0.0	NHBCC-1340,NHBCC-1615,0.20	-140.12	2.91	NHBCC-1340	P001	Aging088	NIMH Human Brain Collection Core	Middle temporal gyrus	Healthy	26.2	Female	NHBCC-1340	1
590	590	AGCGCTGAGCGCGTTC-1	535	561	SNG	NHBCC-831,NHBCC-831,0.10	-160.89	NHBCC-831,NHBCC-1669,0.20	-171.46	10.57	-160.0	1.0	NHBCC-831	-160.89	NHBCC-1615	-419.48	0.0	NHBCC-831,NHBCC-1669,0.20	-171.46	10.57	NHBCC-831	P001	Aging069	NIMH Human Brain Collection Core	Middle temporal gyrus	Healthy	85.2	Male	NHBCC-831	1
591	591	AGCGCTGCAGGCATTT-1	56	59	SNG	NHBCC-831,NHBCC-831,0.10	-19.53	NHBCC-831,NHBCC-1556,0.20	-19.71	0.18	-23.0	1.0	NHBCC-831	-19.53	NHBCC-1556	-41.26	0.0	NHBCC-831,NHBCC-1556,0.20	-19.71	0.18	NHBCC-831	P001	Aging069	NIMH Human Brain Collection Core	Middle temporal gyrus	Healthy	85.2	Male	NHBCC-831	1
592	592	AGCGCTGTCGGAGCAA-1	45	45	SNG	NHBCC-831,NHBCC-831,0.10	-11.82	NHBCC-831,NHBCC-1187,0.20	-11.17	-0.65	-15.0	1.0	NHBCC-831	-11.82	NHBCC-1604	-21.74	0.0	NHBCC-831,NHBCC-1187,0.20	-11.17	-0.65	NHBCC-831	P001	Aging069	NIMH Human Brain Collection Core	Middle temporal gyrus	Healthy	85.2	Male	NHBCC-831	1
593	593	AGCGCTGTCTTACTGT-1	47	47	DBL	NHBCC-1615,NHBCC-831,0.30	-15.62	NHBCC-1615,NHBCC-831,0.20	-15.67	0.05	1.3e-10	1.0	NHBCC-1615	-18.39	NHBCC-1604	-22.73	0.0	NHBCC-1615,NHBCC-831,0.30	-15.62	-2.77	doublet	P001	doublet	unknown	unknown	unknown	unknown	unknown	doublet	1
594	594	AGCGTATAGACTTAAG-1	75	75	SNG	NHBCC-1340,NHBCC-1340,0.10	-22.34	NHBCC-1340,NHBCC-1137,0.20	-21.99	-0.35	-26.0	1.0	NHBCC-1340	-22.34	NHBCC-1275	-47.09	0.0	NHBCC-1340,NHBCC-1137,0.20	-21.99	-0.35	NHBCC-1340	P001	Aging088	NIMH Human Brain Collection Core	Middle temporal gyrus	Healthy	26.2	Female	NHBCC-1340	1
595	595	AGCGTATGTAGATCCT-1	13	13	AMB	NHBCC-1119,NHBCC-1119,0.10	-7.58	NHBCC-1275,NHBCC-1275,0.10	-7.74	0.17	-11.0	1.0	NHBCC-1119	-7.58	NHBCC-1275	-7.74	2e-05	NHBCC-1119,NHBCC-1275,0.40	-5.79	-1.79	ambiguous	P001	ambiguous	unknown	unknown	unknown	unknown	unknown	ambiguous	1
596	596	AGCTACAAGATTAGTG-1	17	18	AMB	NHBCC-2628,NHBCC-2628,0.10	-2.52	NHBCC-1187,NHBCC-1187,0.10	-2.52	0.0	-5.8	0.99	NHBCC-2628	-2.52	NHBCC-1187	-2.52	0.00308	NHBCC-1187,NHBCC-2628,0.50	-2.1	-0.42	ambiguous	P001	ambiguous	unknown	unknown	unknown	unknown	unknown	ambiguous	1
597	597	AGCTACAAGTCATCCA-1	315	321	SNG	NHBCC-1340,NHBCC-1340,0.10	-102.63	NHBCC-1340,NHBCC-1556,0.20	-102.43	-0.19	-110.0	1.0	NHBCC-1340	-102.63	NHBCC-1615	-225.61	0.0	NHBCC-1340,NHBCC-1556,0.20	-102.43	-0.19	NHBCC-1340	P001	Aging088	NIMH Human Brain Collection Core	Middle temporal gyrus	Healthy	26.2	Female	NHBCC-1340	1
598	598	AGCTACAGTACGATTC-1	11	12	AMB	NHBCC-1137,NHBCC-1137,0.10	-3.88	NHBCC-1119,NHBCC-1119,0.10	-4.08	0.2	-7.1	1.0	NHBCC-1137	-3.88	NHBCC-1119	-4.08	0.00079	NHBCC-1137,NHBCC-1119,0.40	-3.32	-0.55	ambiguous	P001	ambiguous	unknown	unknown	unknown	unknown	unknown	ambiguous	1
599	599	AGCTCAACAATGTCTG-1	79	79	SNG	NHBCC-1604,NHBCC-1604,0.10	-27.62	NHBCC-1604,NHBCC-1137,0.20	-26.25	-1.37	-31.0	1.0	NHBCC-1604	-27.62	NHBCC-1137	-44.15	0.0	NHBCC-1604,NHBCC-1137,0.20	-26.25	-1.37	NHBCC-1604	P001	Aging095	NIMH Human Brain Collection Core	Middle temporal gyrus	Healthy	27.2	Male	NHBCC-1604	1
600	600	AGCTCAAGTTTGGCTA-1	640	657	DBL	NHBCC-2628,NHBCC-1615,0.40	-277.86	NHBCC-1615,NHBCC-2628,0.50	-279.82	1.95	1.7e-124	1.0	NHBCC-2628	-325.45	NHBCC-1615	-385.93	0.0	NHBCC-2628,NHBCC-1615,0.40	-277.86	-47.58	doublet	P001	doublet	unknown	unknown	unknown	unknown	unknown	doublet	1
601	601	AGCTCAATCGCACTCT-1	116	116	SNG	NHBCC-1604,NHBCC-1604,0.10	-28.63	NHBCC-1604,NHBCC-1275,0.20	-30.17	1.54	-32.0	1.0	NHBCC-1604	-28.63	NHBCC-2628	-74.91	0.0	NHBCC-1604,NHBCC-1275,0.20	-30.17	1.54	NHBCC-1604	P001	Aging095	NIMH Human Brain Collection Core	Middle temporal gyrus	Healthy	27.2	Male	NHBCC-1604	1
602	602	AGCTCAATCGGAACTT-1	194	200	SNG	NHBCC-1613,NHBCC-1613,0.10	-47.83	NHBCC-1613,NHBCC-1669,0.20	-49.48	1.65	-51.0	1.0	NHBCC-1613	-47.83	NHBCC-1669	-107.62	0.0	NHBCC-1613,NHBCC-1669,0.20	-49.48	1.65	NHBCC-1613	P001	Aging099	NIMH Human Brain Collection Core	Middle temporal gyrus	Healthy	78.0	Male	NHBCC-1613	1
603	603	AGCTCAATCTATACGG-1	48	48	SNG	NHBCC-1613,NHBCC-1613,0.10	-16.19	NHBCC-1613,NHBCC-2628,0.20	-15.05	-1.15	-19.0	1.0	NHBCC-1613	-16.19	NHBCC-2628	-25.53	0.0	NHBCC-1613,NHBCC-2628,0.20	-15.05	-1.15	NHBCC-1613	P001	Aging099	NIMH Human Brain Collection Core	Middle temporal gyrus	Healthy	78.0	Male	NHBCC-1613	1
604	604	AGCTTCCAGCAGGTCA-1	262	267	SNG	NHBCC-1340,NHBCC-1340,0.10	-72.02	NHBCC-1340,NHBCC-2628,0.20	-75.66	3.64	-75.0	1.0	NHBCC-1340	-72.02	NHBCC-2628	-175.85	0.0	NHBCC-1340,NHBCC-2628,0.20	-75.66	3.64	NHBCC-1340	P001	Aging088	NIMH Human Brain Collection Core	Middle temporal gyrus	Healthy	26.2	Female	NHBCC-1340	1
605	605	AGCTTCCAGGTTGTTC-1	118	119	SNG	NHBCC-1613,NHBCC-1613,0.10	-30.14	NHBCC-1613,NHBCC-2628,0.20	-31.42	1.28	-33.0	1.0	NHBCC-1613	-30.14	NHBCC-2628	-72.05	0.0	NHBCC-1613,NHBCC-2628,0.20	-31.42	1.28	NHBCC-1613	P001	Aging099	NIMH Human Brain Collection Core	Middle temporal gyrus	Healthy	78.0	Male	NHBCC-1613	1
606	606	AGCTTCCGTGTTCAGT-1	259	266	SNG	NHBCC-1613,NHBCC-1613,0.10	-76.9	NHBCC-1613,NHBCC-1669,0.20	-79.08	2.19	-80.0	1.0	NHBCC-1613	-76.9	NHBCC-2628	-172.03	0.0	NHBCC-1613,NHBCC-1669,0.20	-79.08	2.19	NHBCC-1613	P001	Aging099	NIMH Human Brain Collection Core	Middle temporal gyrus	Healthy	78.0	Male	NHBCC-1613	1
607	607	AGCTTCCTCAAGTCGT-1	389	399	SNG	NHBCC-831,NHBCC-831,0.10	-108.27	NHBCC-831,NHBCC-1604,0.20	-113.68	5.41	-110.0	1.0	NHBCC-831	-108.27	NHBCC-1604	-283.85	0.0	NHBCC-831,NHBCC-1604,0.20	-113.68	5.41	NHBCC-831	P001	Aging069	NIMH Human Brain Collection Core	Middle temporal gyrus	Healthy	85.2	Male	NHBCC-831	1
608	608	AGGAAATCACAGAGAC-1	398	407	DBL	NHBCC-1615,NHBCC-1119,0.30	-152.51	NHBCC-1615,NHBCC-1119,0.40	-152.59	0.08	4.7e-70	1.0	NHBCC-1615	-165.34	NHBCC-1187	-250.67	0.0	NHBCC-1615,NHBCC-1119,0.30	-152.51	-12.83	doublet	P001	doublet	unknown	unknown	unknown	unknown	unknown	doublet	1
609	609	AGGAAATTCTCGCGTT-1	254	264	SNG	NHBCC-1613,NHBCC-1613,0.10	-77.95	NHBCC-1613,NHBCC-1669,0.20	-79.45	1.5	-81.0	1.0	NHBCC-1613	-77.95	NHBCC-1669	-160.14	0.0	NHBCC-1613,NHBCC-1669,0.20	-79.45	1.5	NHBCC-1613	P001	Aging099	NIMH Human Brain Collection Core	Middle temporal gyrus	Healthy	78.0	Male	NHBCC-1613	1
610	610	AGGAATAAGTCATTGC-1	25	25	SNG	NHBCC-1615,NHBCC-1615,0.10	-8.14	NHBCC-1615,NHBCC-1119,0.20	-7.93	-0.22	-11.0	1.0	NHBCC-1615	-8.14	NHBCC-1119	-15.1	1e-05	NHBCC-1615,NHBCC-1119,0.20	-7.93	-0.22	NHBCC-1615	P001	Aging103	NIMH Human Brain Collection Core	Middle temporal gyrus	Healthy	71.8	Female	NHBCC-1615	1
611	611	AGGAATAGTTCGTTCC-1	5	5	AMB	NHBCC-1669,NHBCC-1669,0.10	-2.43	NHBCC-1187,NHBCC-1187,0.10	-3.82	1.39	-5.7	0.99	NHBCC-1669	-2.43	NHBCC-1187	-3.82	0.00335	NHBCC-1669,NHBCC-1187,0.30	-2.0	-0.44	ambiguous	P001	ambiguous	unknown	unknown	unknown	unknown	unknown	ambiguous	1
612	612	AGGAATATCAACTGAC-1	212	215	SNG	NHBCC-2628,NHBCC-2628,0.10	-59.23	NHBCC-2628,NHBCC-1556,0.20	-62.26	3.04	-62.0	1.0	NHBCC-2628	-59.23	NHBCC-1556	-143.98	0.0	NHBCC-2628,NHBCC-1556,0.20	-62.26	3.04	NHBCC-2628	P001	Aging111	NIMH Human Brain Collection Core	Middle temporal gyrus	Healthy	26.1	Male	NHBCC-2628	1
613	613	AGGACGAAGAAATGGG-1	374	393	SNG	NHBCC-831,NHBCC-831,0.10	-95.59	NHBCC-831,NHBCC-1137,0.20	-101.36	5.77	-99.0	1.0	NHBCC-831	-95.59	NHBCC-1340	-240.75	0.0	NHBCC-831,NHBCC-1137,0.20	-101.36	5.77	NHBCC-831	P001	Aging069	NIMH Human Brain Collection Core	Middle temporal gyrus	Healthy	85.2	Male	NHBCC-831	1
614	614	AGGACGAAGCGGTATG-1	44	44	SNG	NHBCC-1615,NHBCC-1615,0.10	-25.12	NHBCC-1615,NHBCC-1556,0.30	-23.15	-1.97	-28.0	1.0	NHBCC-1615	-25.12	NHBCC-1137	-28.23	0.0	NHBCC-1615,NHBCC-1556,0.30	-23.15	-1.97	NHBCC-1615	P001	Aging103	NIMH Human Brain Collection Core	Middle temporal gyrus	Healthy	71.8	Female	NHBCC-1615	1
615	615	AGGACGAAGTATTGCC-1	2	2	AMB	NHBCC-1275,NHBCC-1275,0.10	-0.23	NHBCC-1340,NHBCC-1340,0.10	-0.23	0.0	-3.8	0.87	NHBCC-1275	-0.23	NHBCC-1340	-0.23	0.02668	NHBCC-1275,NHBCC-1340,0.40	-0.08	-0.15	ambiguous	P001	ambiguous	unknown	unknown	unknown	unknown	unknown	ambiguous	1
616	616	AGGACGATCGCTCTAC-1	48	48	SNG	NHBCC-1604,NHBCC-1604,0.10	-15.99	NHBCC-1604,NHBCC-1556,0.20	-15.29	-0.71	-19.0	1.0	NHBCC-1604	-15.99	NHBCC-1556	-29.71	0.0	NHBCC-1604,NHBCC-1556,0.20	-15.29	-0.71	NHBCC-1604	P001	Aging095	NIMH Human Brain Collection Core	Middle temporal gyrus	Healthy	27.2	Male	NHBCC-1604	1
617	617	AGGACTTAGAAAGTCT-1	401	409	SNG	NHBCC-1340,NHBCC-1340,0.10	-120.52	NHBCC-1340,NHBCC-1187,0.20	-125.77	5.25	-120.0	1.0	NHBCC-1340	-120.52	NHBCC-1187	-293.25	0.0	NHBCC-1340,NHBCC-1187,0.20	-125.77	5.25	NHBCC-1340	P001	Aging088	NIMH Human Brain Collection Core	Middle temporal gyrus	Healthy	26.2	Female	NHBCC-1340	1
618	618	AGGACTTAGAATACAC-1	14	14	SNG	NHBCC-1613,NHBCC-1613,0.10	-5.26	NHBCC-1613,NHBCC-1119,0.30	-5.05	-0.21	-8.5	1.0	NHBCC-1613	-5.26	NHBCC-1119	-10.11	0.0002	NHBCC-1613,NHBCC-1119,0.30	-5.05	-0.21	NHBCC-1613	P001	Aging099	NIMH Human Brain Collection Core	Middle temporal gyrus	Healthy	78.0	Male	NHBCC-1613	1
619	619	AGGACTTAGCGACCCT-1	91	93	SNG	NHBCC-1613,NHBCC-1613,0.10	-23.24	NHBCC-1613,NHBCC-1275,0.20	-23.23	-0.0	-26.0	1.0	NHBCC-1613	-23.24	NHBCC-1669	-62.26	0.0	NHBCC-1613,NHBCC-1275,0.20	-23.23	-0.0	NHBCC-1613	P001	Aging099	NIMH Human Brain Collection Core	Middle temporal gyrus	Healthy	78.0	Male	NHBCC-1613	1
620	620	AGGACTTAGGTACAGC-1	140	140	SNG	NHBCC-1615,NHBCC-1615,0.10	-45.7	NHBCC-1615,NHBCC-1187,0.20	-46.4	0.7	-49.0	1.0	NHBCC-1615	-45.7	NHBCC-1187	-102.23	0.0	NHBCC-1615,NHBCC-1187,0.20	-46.4	0.7	NHBCC-1615	P001	Aging103	NIMH Human Brain Collection Core	Middle temporal gyrus	Healthy	71.8	Female	NHBCC-1615	1
621	621	AGGACTTCAATCTCGA-1	215	219	SNG	NHBCC-1187,NHBCC-1187,0.10	-62.75	NHBCC-1187,NHBCC-1615,0.20	-65.07	2.31	-66.0	1.0	NHBCC-1187	-62.75	NHBCC-1615	-165.55	0.0	NHBCC-1187,NHBCC-1615,0.20	-65.07	2.31	NHBCC-1187	P001	Aging080	NIMH Human Brain Collection Core	Middle temporal gyrus	Healthy	21.5	Female	NHBCC-1187	1
622	622	AGGACTTGTCCAGAAG-1	12	12	AMB	NHBCC-1187,NHBCC-1187,0.10	-1.59	NHBCC-1187,NHBCC-1615,0.20	-1.26	-0.33	-4.9	0.99	NHBCC-1187	-1.59	NHBCC-1615	-3.39	0.00777	NHBCC-1187,NHBCC-1615,0.20	-1.26	-0.33	ambiguous	P001	ambiguous	unknown	unknown	unknown	unknown	unknown	ambiguous	1
623	623	AGGACTTGTCCAGCCA-1	11	11	AMB	NHBCC-1556,NHBCC-1556,0.10	-3.28	NHBCC-1187,NHBCC-1187,0.10	-3.46	0.18	-6.5	0.99	NHBCC-1556	-3.28	NHBCC-1187	-3.46	0.00144	NHBCC-1187,NHBCC-1669,0.40	-2.55	-0.73	ambiguous	P001	ambiguous	unknown	unknown	unknown	unknown	unknown	ambiguous	1
624	624	AGGACTTTCACCCTCA-1	280	286	DBL	NHBCC-1615,NHBCC-2628,0.40	-110.49	NHBCC-1615,NHBCC-2628,0.50	-111.47	0.98	8.3e-52	1.0	NHBCC-1615	-138.82	NHBCC-2628	-157.95	0.0	NHBCC-1615,NHBCC-2628,0.40	-110.49	-28.33	doublet	P001	doublet	unknown	unknown	unknown	unknown	unknown	doublet	1
625	625	AGGACTTTCACCTGTC-1	717	753	SNG	NHBCC-1615,NHBCC-1615,0.10	-191.58	NHBCC-1615,NHBCC-1275,0.20	-198.25	6.67	-190.0	1.0	NHBCC-1615	-191.58	NHBCC-1275	-487.16	0.0	NHBCC-1615,NHBCC-1275,0.20	-198.25	6.67	NHBCC-1615	P001	Aging103	NIMH Human Brain Collection Core	Middle temporal gyrus	Healthy	71.8	Female	NHBCC-1615	1
626	626	AGGACTTTCCGATTAG-1	262	268	SNG	NHBCC-1187,NHBCC-1187,0.10	-77.65	NHBCC-1187,NHBCC-1275,0.20	-79.08	1.44	-81.0	1.0	NHBCC-1187	-77.65	NHBCC-1275	-177.07	0.0	NHBCC-1187,NHBCC-1275,0.20	-79.08	1.44	NHBCC-1187	P001	Aging080	NIMH Human Brain Collection Core	Middle temporal gyrus	Healthy	21.5	Female	NHBCC-1187	1
627	627	AGGAGGTAGATTAGAC-1	321	332	SNG	NHBCC-1615,NHBCC-1615,0.10	-79.87	NHBCC-1615,NHBCC-1556,0.20	-83.17	3.3	-83.0	1.0	NHBCC-1615	-79.87	NHBCC-1137	-211.43	0.0	NHBCC-1615,NHBCC-1556,0.20	-83.17	3.3	NHBCC-1615	P001	Aging103	NIMH Human Brain Collection Core	Middle temporal gyrus	Healthy	71.8	Female	NHBCC-1615	1
628	628	AGGAGGTAGTATCCTG-1	579	612	SNG	NHBCC-1613,NHBCC-1613,0.10	-165.82	NHBCC-1613,NHBCC-1669,0.20	-175.8	9.98	-170.0	1.0	NHBCC-1613	-165.82	NHBCC-1669	-430.2	0.0	NHBCC-1613,NHBCC-1669,0.20	-175.8	9.98	NHBCC-1613	P001	Aging099	NIMH Human Brain Collection Core	Middle temporal gyrus	Healthy	78.0	Male	NHBCC-1613	1
629	629	AGGAGGTCAGTCGCTG-1	8	8	AMB	NHBCC-2628,NHBCC-2628,0.10	-3.07	NHBCC-2628,NHBCC-1340,0.30	-2.78	-0.29	-6.3	1.0	NHBCC-2628	-3.07	NHBCC-1613	-4.85	0.00177	NHBCC-2628,NHBCC-1340,0.30	-2.78	-0.29	ambiguous	P001	ambiguous	unknown	unknown	unknown	unknown	unknown	ambiguous	1
630	630	AGGAGGTGTTCGGCGT-1	477	499	SNG	NHBCC-831,NHBCC-831,0.10	-134.04	NHBCC-831,NHBCC-1604,0.20	-139.95	5.9	-140.0	1.0	NHBCC-831	-134.04	NHBCC-1604	-311.79	0.0	NHBCC-831,NHBCC-1604,0.20	-139.95	5.9	NHBCC-831	P001	Aging069	NIMH Human Brain Collection Core	Middle temporal gyrus	Healthy	85.2	Male	NHBCC-831	1
631	631	AGGAGGTTCATCAGTG-1	14	14	AMB	NHBCC-1187,NHBCC-1187,0.10	-4.3	NHBCC-1615,NHBCC-1615,0.10	-4.86	0.56	-7.6	1.0	NHBCC-1187	-4.3	NHBCC-1615	-4.86	0.00052	NHBCC-1187,NHBCC-1615,0.40	-3.86	-0.45	ambiguous	P001	ambiguous	unknown	unknown	unknown	unknown	unknown	ambiguous	1
632	632	AGGAGGTTCGTGGTAT-1	171	175	SNG	NHBCC-1615,NHBCC-1615,0.10	-46.46	NHBCC-1615,NHBCC-1556,0.20	-47.45	0.98	-50.0	1.0	NHBCC-1615	-46.46	NHBCC-1556	-103.72	0.0	NHBCC-1615,NHBCC-1556,0.20	-47.45	0.98	NHBCC-1615	P001	Aging103	NIMH Human Brain Collection Core	Middle temporal gyrus	Healthy	71.8	Female	NHBCC-1615	1
633	633	AGGATAAAGAAGGCTC-1	7	7	AMB	NHBCC-1613,NHBCC-1613,0.10	-1.55	NHBCC-1187,NHBCC-1187,0.10	-2.0	0.46	-4.9	0.97	NHBCC-1613	-1.55	NHBCC-1187	-2.0	0.00791	NHBCC-1613,NHBCC-1275,0.20	-1.52	-0.02	ambiguous	P001	ambiguous	unknown	unknown	unknown	unknown	unknown	ambiguous	1
634	634	AGGATAAAGGTTCATC-1	53	53	SNG	NHBCC-1119,NHBCC-1119,0.10	-14.8	NHBCC-1119,NHBCC-1604,0.20	-16.11	1.31	-18.0	1.0	NHBCC-1119	-14.8	NHBCC-1604	-29.18	0.0	NHBCC-1119,NHBCC-1604,0.20	-16.11	1.31	NHBCC-1119	P001	Aging073	NIMH Human Brain Collection Core	Middle temporal gyrus	Healthy	64.3	Female	NHBCC-1119	1
635	635	AGGATAACATGTACGT-1	3	3	AMB	NHBCC-1137,NHBCC-1137,0.10	-0.07	NHBCC-1275,NHBCC-1275,0.10	-0.07	0.0	-3.9	0.78	NHBCC-1137	-0.07	NHBCC-1275	-0.07	0.02616	NHBCC-1137,NHBCC-1275,0.20	-0.03	-0.05	ambiguous	P001	ambiguous	unknown	unknown	unknown	unknown	unknown	ambiguous	1
636	636	AGGATAAGTAGACGTG-1	53	53	SNG	NHBCC-1604,NHBCC-1604,0.10	-13.48	NHBCC-1604,NHBCC-1137,0.20	-11.97	-1.51	-17.0	1.0	NHBCC-1604	-13.48	NHBCC-1137	-19.83	0.0	NHBCC-1604,NHBCC-1137,0.20	-11.97	-1.51	NHBCC-1604	P001	Aging095	NIMH Human Brain Collection Core	Middle temporal gyrus	Healthy	27.2	Male	NHBCC-1604	1
637	637	AGGATAAGTCGCTCGA-1	21	21	AMB	NHBCC-1119,NHBCC-1119,0.10	-4.98	NHBCC-1669,NHBCC-1669,0.10	-5.88	0.9	-8.2	1.0	NHBCC-1119	-4.98	NHBCC-1669	-5.88	0.00026	NHBCC-1119,NHBCC-1669,0.20	-4.9	-0.09	ambiguous	P001	ambiguous	unknown	unknown	unknown	unknown	unknown	ambiguous	1
638	638	AGGATAAGTTACGATC-1	207	209	SNG	NHBCC-1187,NHBCC-1187,0.10	-62.67	NHBCC-1187,NHBCC-1615,0.20	-63.68	1.01	-66.0	1.0	NHBCC-1187	-62.67	NHBCC-1275	-139.97	0.0	NHBCC-1187,NHBCC-1615,0.20	-63.68	1.01	NHBCC-1187	P001	Aging080	NIMH Human Brain Collection Core	Middle temporal gyrus	Healthy	21.5	Female	NHBCC-1187	1
639	639	AGGATCTAGGTCACTT-1	147	150	SNG	NHBCC-1119,NHBCC-1119,0.10	-44.26	NHBCC-1119,NHBCC-1137,0.20	-47.52	3.25	-48.0	1.0	NHBCC-1119	-44.26	NHBCC-1669	-92.04	0.0	NHBCC-1119,NHBCC-1137,0.20	-47.52	3.25	NHBCC-1119	P001	Aging073	NIMH Human Brain Collection Core	Middle temporal gyrus	Healthy	64.3	Female	NHBCC-1119	1
640	640	AGGATCTCACGTCATA-1	37	37	SNG	NHBCC-1615,NHBCC-1615,0.10	-11.31	NHBCC-1615,NHBCC-1669,0.30	-9.9	-1.41	-15.0	1.0	NHBCC-1615	-11.31	NHBCC-1669	-16.63	0.0	NHBCC-1615,NHBCC-1669,0.30	-9.9	-1.41	NHBCC-1615	P001	Aging103	NIMH Human Brain Collection Core	Middle temporal gyrus	Healthy	71.8	Female	NHBCC-1615	1
641	641	AGGATCTCATTACGGT-1	310	314	DBL	NHBCC-1615,NHBCC-2628,0.20	-120.7	NHBCC-1615,NHBCC-2628,0.30	-121.35	0.65	3e-56	1.0	NHBCC-1615	-125.01	NHBCC-2628	-190.52	0.0	NHBCC-1615,NHBCC-2628,0.20	-120.7	-4.3	doublet	P001	doublet	unknown	unknown	unknown	unknown	unknown	doublet	1
642	642	AGGATCTTCATTACTC-1	140	142	SNG	NHBCC-831,NHBCC-831,0.10	-34.38	NHBCC-831,NHBCC-1340,0.20	-35.33	0.95	-38.0	1.0	NHBCC-831	-34.38	NHBCC-1340	-84.47	0.0	NHBCC-831,NHBCC-1340,0.20	-35.33	0.95	NHBCC-831	P001	Aging069	NIMH Human Brain Collection Core	Middle temporal gyrus	Healthy	85.2	Male	NHBCC-831	1
643	643	AGGCATTAGGTTGGTG-1	42	42	SNG	NHBCC-1613,NHBCC-1613,0.10	-8.98	NHBCC-1613,NHBCC-1119,0.20	-9.42	0.44	-12.0	1.0	NHBCC-1613	-8.98	NHBCC-1119	-25.6	0.0	NHBCC-1613,NHBCC-1119,0.20	-9.42	0.44	NHBCC-1613	P001	Aging099	NIMH Human Brain Collection Core	Middle temporal gyrus	Healthy	78.0	Male	NHBCC-1613	1
644	644	AGGCATTCAAGTGATA-1	77	78	SNG	NHBCC-1604,NHBCC-1604,0.10	-24.78	NHBCC-1604,NHBCC-2790,0.20	-23.59	-1.19	-28.0	1.0	NHBCC-1604	-24.78	NHBCC-1187	-42.13	0.0	NHBCC-1604,NHBCC-2790,0.20	-23.59	-1.19	NHBCC-1604	P001	Aging095	NIMH Human Brain Collection Core	Middle temporal gyrus	Healthy	27.2	Male	NHBCC-1604	1
645	645	AGGCATTGTCAGTTTG-1	295	303	SNG	NHBCC-1119,NHBCC-1119,0.10	-75.55	NHBCC-1119,NHBCC-1613,0.20	-83.08	7.53	-79.0	1.0	NHBCC-1119	-75.55	NHBCC-1613	-155.61	0.0	NHBCC-1119,NHBCC-1613,0.20	-83.08	7.53	NHBCC-1119	P001	Aging073	NIMH Human Brain Collection Core	Middle temporal gyrus	Healthy	64.3	Female	NHBCC-1119	1
646	646	AGGCATTGTGAGTTTC-1	8	8	SNG	NHBCC-1137,NHBCC-1137,0.10	-1.54	NHBCC-1137,NHBCC-1119,0.20	-1.6	0.06	-4.8	0.99	NHBCC-1137	-1.54	NHBCC-1615	-3.86	0.00816	NHBCC-1137,NHBCC-1119,0.20	-1.6	0.06	NHBCC-1137	P001	unknown	unknown	unknown	unknown	unknown	unknown	unknown	1
647	647	AGGCATTGTGTTTCTT-1	15	15	SNG	NHBCC-1187,NHBCC-1187,0.10	-3.26	NHBCC-1187,NHBCC-1613,0.20	-3.45	0.2	-6.5	1.0	NHBCC-1187	-3.26	NHBCC-1604	-7.17	0.00148	NHBCC-1187,NHBCC-1613,0.20	-3.45	0.2	NHBCC-1187	P001	Aging080	NIMH Human Brain Collection Core	Middle temporal gyrus	Healthy	21.5	Female	NHBCC-1187	1
648	648	AGGCCACAGTCGAATA-1	577	610	SNG	NHBCC-1613,NHBCC-1613,0.10	-144.9	NHBCC-1613,NHBCC-1119,0.20	-154.03	9.13	-150.0	1.0	NHBCC-1613	-144.9	NHBCC-1669	-368.93	0.0	NHBCC-1613,NHBCC-1119,0.20	-154.03	9.13	NHBCC-1613	P001	Aging099	NIMH Human Brain Collection Core	Middle temporal gyrus	Healthy	78.0	Male	NHBCC-1613	1
649	649	AGGCCACGTCAAGGCA-1	106	106	SNG	NHBCC-1604,NHBCC-1604,0.10	-33.4	NHBCC-1604,NHBCC-1556,0.20	-32.86	-0.54	-37.0	1.0	NHBCC-1604	-33.4	NHBCC-1556	-69.31	0.0	NHBCC-1604,NHBCC-1556,0.20	-32.86	-0.54	NHBCC-1604	P001	Aging095	NIMH Human Brain Collection Core	Middle temporal gyrus	Healthy	27.2	Male	NHBCC-1604	1
650	650	AGGCCACTCCTGTTGC-1	11	11	AMB	NHBCC-1137,NHBCC-1137,0.10	-1.76	NHBCC-1187,NHBCC-1187,0.10	-2.37	0.61	-5.1	0.98	NHBCC-1137	-1.76	NHBCC-1187	-2.37	0.00652	NHBCC-1137,NHBCC-1275,0.30	-1.41	-0.35	ambiguous	P001	ambiguous	unknown	unknown	unknown	unknown	unknown	ambiguous	1
651	651	AGGCTGCAGAGCCCAA-1	5	5	AMB	NHBCC-1615,NHBCC-1615,0.10	-0.12	NHBCC-2628,NHBCC-2628,0.10	-0.12	0.0	-3.8	0.84	NHBCC-1615	-0.12	NHBCC-2628	-0.12	0.0275	NHBCC-1615,NHBCC-2628,0.30	-0.07	-0.05	ambiguous	P001	ambiguous	unknown	unknown	unknown	unknown	unknown	ambiguous	1
652	652	AGGCTGCAGCATTGAA-1	10	10	SNG	NHBCC-1615,NHBCC-1615,0.10	-3.15	NHBCC-1615,NHBCC-2628,0.20	-3.05	-0.1	-6.4	1.0	NHBCC-1615	-3.15	NHBCC-2628	-5.53	0.00164	NHBCC-1615,NHBCC-2628,0.20	-3.05	-0.1	NHBCC-1615	P001	Aging103	NIMH Human Brain Collection Core	Middle temporal gyrus	Healthy	71.8	Female	NHBCC-1615	1
653	653	AGGCTGCAGTATGAAC-1	16	16	AMB	NHBCC-1669,NHBCC-1669,0.10	-7.07	NHBCC-1604,NHBCC-1604,0.10	-7.67	0.6	-10.0	1.0	NHBCC-1669	-7.07	NHBCC-1604	-7.67	3e-05	NHBCC-1669,NHBCC-1604,0.40	-6.72	-0.35	ambiguous	P001	ambiguous	unknown	unknown	unknown	unknown	unknown	ambiguous	1
654	654	AGGCTGCGTCCCTAAA-1	67	67	SNG	NHBCC-1187,NHBCC-1187,0.10	-18.44	NHBCC-1187,NHBCC-831,0.20	-18.39	-0.05	-22.0	1.0	NHBCC-1187	-18.44	NHBCC-831	-41.42	0.0	NHBCC-1187,NHBCC-831,0.20	-18.39	-0.05	NHBCC-1187	P001	Aging080	NIMH Human Brain Collection Core	Middle temporal gyrus	Healthy	21.5	Female	NHBCC-1187	1
655	655	AGGCTGCGTGGACCAA-1	26	26	SNG	NHBCC-831,NHBCC-831,0.10	-9.65	NHBCC-831,NHBCC-2628,0.20	-7.65	-2.0	-13.0	1.0	NHBCC-831	-9.65	NHBCC-1556	-16.27	0.0	NHBCC-831,NHBCC-2628,0.20	-7.65	-2.0	NHBCC-831	P001	Aging069	NIMH Human Brain Collection Core	Middle temporal gyrus	Healthy	85.2	Male	NHBCC-831	1
656	656	AGGCTGCGTTCGCGTG-1	16	16	AMB	NHBCC-1613,NHBCC-1613,0.10	-3.63	NHBCC-2628,NHBCC-2628,0.10	-4.09	0.46	-6.9	1.0	NHBCC-1613	-3.63	NHBCC-2628	-4.09	0.00102	NHBCC-1613,NHBCC-1556,0.40	-3.33	-0.31	ambiguous	P001	ambiguous	unknown	unknown	unknown	unknown	unknown	ambiguous	1
657	657	AGGCTGCGTTCTCCAC-1	551	575	SNG	NHBCC-1604,NHBCC-1604,0.10	-140.56	NHBCC-1604,NHBCC-1615,0.20	-150.5	9.94	-140.0	1.0	NHBCC-1604	-140.56	NHBCC-1340	-361.63	0.0	NHBCC-1604,NHBCC-1615,0.20	-150.5	9.94	NHBCC-1604	P001	Aging095	NIMH Human Brain Collection Core	Middle temporal gyrus	Healthy	27.2	Male	NHBCC-1604	1
658	658	AGGCTGCTCACCTTGC-1	7	7	AMB	NHBCC-1556,NHBCC-1556,0.10	-4.18	NHBCC-1615,NHBCC-1615,0.10	-4.34	0.16	-7.4	1.0	NHBCC-1556	-4.18	NHBCC-1615	-4.34	0.00059	NHBCC-1119,NHBCC-1556,0.40	-3.17	-1.01	ambiguous	P001	ambiguous	unknown	unknown	unknown	unknown	unknown	ambiguous	1
659	659	AGGCTGCTCCAACCGG-1	6	6	AMB	NHBCC-1137,NHBCC-1137,0.10	-0.8	NHBCC-1604,NHBCC-1604,0.10	-0.8	0.0	-4.3	0.91	NHBCC-1137	-0.8	NHBCC-1604	-0.8	0.01553	NHBCC-1137,NHBCC-1604,0.20	-0.75	-0.06	ambiguous	P001	ambiguous	unknown	unknown	unknown	unknown	unknown	ambiguous	1
660	660	AGGGAGTCACCCAATA-1	293	306	SNG	NHBCC-1615,NHBCC-1615,0.10	-83.24	NHBCC-1615,NHBCC-2790,0.20	-88.17	4.93	-86.0	1.0	NHBCC-1615	-83.24	NHBCC-1187	-216.43	0.0	NHBCC-1615,NHBCC-2790,0.20	-88.17	4.93	NHBCC-1615	P001	Aging103	NIMH Human Brain Collection Core	Middle temporal gyrus	Healthy	71.8	Female	NHBCC-1615	1
661	661	AGGGAGTTCACCTACC-1	11	12	AMB	NHBCC-1604,NHBCC-1604,0.10	-3.57	NHBCC-1187,NHBCC-1187,0.10	-4.13	0.56	-6.8	0.99	NHBCC-1604	-3.57	NHBCC-1187	-4.13	0.00108	NHBCC-1604,NHBCC-2628,0.50	-2.9	-0.67	ambiguous	P001	ambiguous	unknown	unknown	unknown	unknown	unknown	ambiguous	1
662	662	AGGGCCTAGTCGCCAC-1	494	507	SNG	NHBCC-1187,NHBCC-1187,0.10	-139.76	NHBCC-1187,NHBCC-1275,0.20	-146.86	7.11	-140.0	1.0	NHBCC-1187	-139.76	NHBCC-1275	-343.36	0.0	NHBCC-1187,NHBCC-1275,0.20	-146.86	7.11	NHBCC-1187	P001	Aging080	NIMH Human Brain Collection Core	Middle temporal gyrus	Healthy	21.5	Female	NHBCC-1187	1
663	663	AGGGCCTCATGGACAG-1	754	783	SNG	NHBCC-1119,NHBCC-1119,0.10	-191.52	NHBCC-1119,NHBCC-1669,0.20	-216.6	25.08	-190.0	1.0	NHBCC-1119	-191.52	NHBCC-1669	-445.17	0.0	NHBCC-1119,NHBCC-1669,0.20	-216.6	25.08	NHBCC-1119	P001	Aging073	NIMH Human Brain Collection Core	Middle temporal gyrus	Healthy	64.3	Female	NHBCC-1119	1
664	664	AGGGCCTGTTGTGTAC-1	186	191	SNG	NHBCC-1119,NHBCC-1119,0.10	-54.0	NHBCC-1119,NHBCC-1615,0.20	-60.8	6.79	-57.0	1.0	NHBCC-1119	-54.0	NHBCC-1669	-125.97	0.0	NHBCC-1119,NHBCC-1615,0.20	-60.8	6.79	NHBCC-1119	P001	Aging073	NIMH Human Brain Collection Core	Middle temporal gyrus	Healthy	64.3	Female	NHBCC-1119	1
665	665	AGGGCCTTCGGATAAA-1	182	184	DBL	NHBCC-1615,NHBCC-831,0.30	-61.62	NHBCC-1615,NHBCC-831,0.20	-61.8	0.18	1.4000000000000001e-30	1.0	NHBCC-1615	-68.68	NHBCC-831	-107.16	0.0	NHBCC-1615,NHBCC-831,0.30	-61.62	-7.05	doublet	P001	doublet	unknown	unknown	unknown	unknown	unknown	doublet	1
666	666	AGGGCTCCAGGATTCT-1	437	442	SNG	NHBCC-1613,NHBCC-1613,0.10	-147.95	NHBCC-1613,NHBCC-1119,0.20	-146.94	-1.01	-150.0	1.0	NHBCC-1613	-147.95	NHBCC-1669	-267.04	0.0	NHBCC-1613,NHBCC-1119,0.20	-146.94	-1.01	NHBCC-1613	P001	Aging099	NIMH Human Brain Collection Core	Middle temporal gyrus	Healthy	78.0	Male	NHBCC-1613	1
667	667	AGGGCTCCATCTTAGG-1	60	60	SNG	NHBCC-1604,NHBCC-1604,0.10	-23.87	NHBCC-1604,NHBCC-1615,0.20	-23.06	-0.81	-27.0	1.0	NHBCC-1604	-23.87	NHBCC-1340	-35.42	0.0	NHBCC-1604,NHBCC-1615,0.20	-23.06	-0.81	NHBCC-1604	P001	Aging095	NIMH Human Brain Collection Core	Middle temporal gyrus	Healthy	27.2	Male	NHBCC-1604	1
668	668	AGGGCTCCATGGAGAC-1	32	33	SNG	NHBCC-1604,NHBCC-1604,0.10	-7.28	NHBCC-1604,NHBCC-1137,0.20	-6.86	-0.42	-11.0	1.0	NHBCC-1604	-7.28	NHBCC-1137	-14.04	3e-05	NHBCC-1604,NHBCC-1137,0.20	-6.86	-0.42	NHBCC-1604	P001	Aging095	NIMH Human Brain Collection Core	Middle temporal gyrus	Healthy	27.2	Male	NHBCC-1604	1
669	669	AGGGCTCTCTATTCGT-1	11	11	SNG	NHBCC-1340,NHBCC-1340,0.10	-7.18	NHBCC-1340,NHBCC-1187,0.20	-6.7	-0.48	-10.0	1.0	NHBCC-1340	-7.18	NHBCC-1137	-9.97	3e-05	NHBCC-1340,NHBCC-1187,0.20	-6.7	-0.48	NHBCC-1340	P001	Aging088	NIMH Human Brain Collection Core	Middle temporal gyrus	Healthy	26.2	Female	NHBCC-1340	1
670	670	AGGGCTCTCTGTTCAT-1	122	122	DBL	NHBCC-831,NHBCC-1187,0.30	-39.73	NHBCC-831,NHBCC-1187,0.40	-40.05	0.32	4.5e-21	1.0	NHBCC-831	-44.19	NHBCC-2628	-59.88	0.0	NHBCC-831,NHBCC-1187,0.30	-39.73	-4.46	doublet	P001	doublet	unknown	unknown	unknown	unknown	unknown	doublet	1
671	671	AGGGTCCAGTGTTGTC-1	26	26	AMB	NHBCC-1604,NHBCC-1604,0.10	-7.96	NHBCC-831,NHBCC-831,0.10	-9.02	1.06	-11.0	1.0	NHBCC-1604	-7.96	NHBCC-831	-9.02	1e-05	NHBCC-1604,NHBCC-1119,0.30	-7.68	-0.28	ambiguous	P001	ambiguous	unknown	unknown	unknown	unknown	unknown	ambiguous	1
672	672	AGGGTCCCATCTCAAG-1	25	26	SNG	NHBCC-1613,NHBCC-1613,0.10	-9.96	NHBCC-1613,NHBCC-1615,0.30	-9.05	-0.91	-13.0	1.0	NHBCC-1613	-9.96	NHBCC-1604	-13.26	0.0	NHBCC-1613,NHBCC-1615,0.30	-9.05	-0.91	NHBCC-1613	P001	Aging099	NIMH Human Brain Collection Core	Middle temporal gyrus	Healthy	78.0	Male	NHBCC-1613	1
673	673	AGGGTCCGTAGACAAT-1	176	183	SNG	NHBCC-1119,NHBCC-1119,0.10	-44.9	NHBCC-1119,NHBCC-1613,0.20	-48.92	4.02	-48.0	1.0	NHBCC-1119	-44.9	NHBCC-1613	-93.14	0.0	NHBCC-1119,NHBCC-1613,0.20	-48.92	4.02	NHBCC-1119	P001	Aging073	NIMH Human Brain Collection Core	Middle temporal gyrus	Healthy	64.3	Female	NHBCC-1119	1
674	674	AGGGTCCGTTGGTACT-1	14	14	SNG	NHBCC-2790,NHBCC-2790,0.10	-2.68	NHBCC-2790,NHBCC-1340,0.20	-2.63	-0.05	-5.9	1.0	NHBCC-2790	-2.68	NHBCC-1137	-5.5	0.00264	NHBCC-2790,NHBCC-1340,0.20	-2.63	-0.05	NHBCC-2790	P001	unknown	unknown	unknown	unknown	unknown	unknown	unknown	1
675	675	AGGGTCCTCAAGGAGC-1	555	572	SNG	NHBCC-831,NHBCC-831,0.10	-141.2	NHBCC-831,NHBCC-1615,0.20	-148.8	7.6	-140.0	1.0	NHBCC-831	-141.2	NHBCC-1615	-382.09	0.0	NHBCC-831,NHBCC-1615,0.20	-148.8	7.6	NHBCC-831	P001	Aging069	NIMH Human Brain Collection Core	Middle temporal gyrus	Healthy	85.2	Male	NHBCC-831	1
676	676	AGGGTGAAGACCACGA-1	31	32	DBL	NHBCC-2628,NHBCC-1615,0.30	-15.78	NHBCC-2628,NHBCC-1615,0.20	-15.95	0.17	1.1e-10	1.0	NHBCC-2628	-19.18	NHBCC-1275	-27.17	0.0	NHBCC-2628,NHBCC-1615,0.30	-15.78	-3.4	doublet	P001	doublet	unknown	unknown	unknown	unknown	unknown	doublet	1
677	677	AGGGTGAAGAGTACCG-1	110	110	DBL	NHBCC-2628,NHBCC-1613,0.20	-33.32	NHBCC-2628,NHBCC-2628,0.10	-35.87	2.56	2.7e-18	1.0	NHBCC-2628	-35.87	NHBCC-1613	-68.4	0.0	NHBCC-2628,NHBCC-1613,0.20	-33.32	-2.56	doublet	P001	doublet	unknown	unknown	unknown	unknown	unknown	doublet	1
678	678	AGGGTGAAGTGCCGAA-1	63	65	SNG	NHBCC-1119,NHBCC-1119,0.10	-17.42	NHBCC-1119,NHBCC-1340,0.20	-18.44	1.02	-21.0	1.0	NHBCC-1119	-17.42	NHBCC-1340	-35.31	0.0	NHBCC-1119,NHBCC-1340,0.20	-18.44	1.02	NHBCC-1119	P001	Aging073	NIMH Human Brain Collection Core	Middle temporal gyrus	Healthy	64.3	Female	NHBCC-1119	1
679	679	AGGGTGACAACGGCCT-1	72	75	SNG	NHBCC-1187,NHBCC-1187,0.10	-16.7	NHBCC-1187,NHBCC-1613,0.20	-17.09	0.39	-20.0	1.0	NHBCC-1187	-16.7	NHBCC-1613	-37.6	0.0	NHBCC-1187,NHBCC-1613,0.20	-17.09	0.39	NHBCC-1187	P001	Aging080	NIMH Human Brain Collection Core	Middle temporal gyrus	Healthy	21.5	Female	NHBCC-1187	1
680	680	AGGGTGAGTGTCTAAC-1	10	10	AMB	NHBCC-1275,NHBCC-1275,0.10	-2.49	NHBCC-2628,NHBCC-2628,0.10	-3.6	1.12	-5.8	0.99	NHBCC-1275	-2.49	NHBCC-2628	-3.6	0.00318	NHBCC-1275,NHBCC-1340,0.20	-2.22	-0.27	ambiguous	P001	ambiguous	unknown	unknown	unknown	unknown	unknown	ambiguous	1
681	681	AGGGTGATCGCGTGCA-1	85	86	SNG	NHBCC-1119,NHBCC-1119,0.10	-22.35	NHBCC-1119,NHBCC-1613,0.20	-24.02	1.66	-26.0	1.0	NHBCC-1119	-22.35	NHBCC-1613	-43.03	0.0	NHBCC-1119,NHBCC-1613,0.20	-24.02	1.66	NHBCC-1119	P001	Aging073	NIMH Human Brain Collection Core	Middle temporal gyrus	Healthy	64.3	Female	NHBCC-1119	1
682	682	AGGGTGATCGCTGTTC-1	131	133	SNG	NHBCC-1119,NHBCC-1119,0.10	-31.73	NHBCC-1119,NHBCC-2628,0.20	-35.42	3.69	-35.0	1.0	NHBCC-1119	-31.73	NHBCC-1669	-77.06	0.0	NHBCC-1119,NHBCC-2628,0.20	-35.42	3.69	NHBCC-1119	P001	Aging073	NIMH Human Brain Collection Core	Middle temporal gyrus	Healthy	64.3	Female	NHBCC-1119	1
683	683	AGGGTTTCATCCTATT-1	39	39	DBL	NHBCC-1613,NHBCC-1556,0.30	-8.8	NHBCC-1613,NHBCC-1556,0.40	-8.86	0.06	1.2e-07	1.0	NHBCC-1613	-10.98	NHBCC-1556	-13.04	0.0	NHBCC-1613,NHBCC-1556,0.30	-8.8	-2.18	doublet	P001	doublet	unknown	unknown	unknown	unknown	unknown	doublet	1
684	684	AGGGTTTGTAATGCGG-1	71	71	DBL	NHBCC-1604,NHBCC-1187,0.50	-22.59	NHBCC-1187,NHBCC-1604,0.50	-22.59	0.0	2.5e-13	1.0	NHBCC-1604	-28.73	NHBCC-1187	-32.37	0.0	NHBCC-1604,NHBCC-1187,0.50	-22.59	-6.14	doublet	P001	doublet	unknown	unknown	unknown	unknown	unknown	doublet	1
685	685	AGGGTTTGTTACCTGA-1	12	12	AMB	NHBCC-1615,NHBCC-1615,0.10	-4.73	NHBCC-1615,NHBCC-1187,0.20	-4.18	-0.55	-8.0	1.0	NHBCC-1615	-4.73	NHBCC-1187	-6.26	0.00034	NHBCC-1615,NHBCC-1187,0.20	-4.18	-0.55	ambiguous	P001	ambiguous	unknown	unknown	unknown	unknown	unknown	ambiguous	1
686	686	AGGTAGGAGCAGGTCA-1	317	327	SNG	NHBCC-1613,NHBCC-1613,0.10	-83.11	NHBCC-1613,NHBCC-1119,0.20	-89.58	6.47	-86.0	1.0	NHBCC-1613	-83.11	NHBCC-1669	-236.83	0.0	NHBCC-1613,NHBCC-1119,0.20	-89.58	6.47	NHBCC-1613	P001	Aging099	NIMH Human Brain Collection Core	Middle temporal gyrus	Healthy	78.0	Male	NHBCC-1613	1
687	687	AGGTAGGAGGCCTAAG-1	8	8	SNG	NHBCC-831,NHBCC-831,0.10	-3.44	NHBCC-1669,NHBCC-831,0.50	-2.76	-0.69	-6.7	1.0	NHBCC-831	-3.44	NHBCC-1669	-5.71	0.00123	NHBCC-1669,NHBCC-831,0.50	-2.76	-0.69	NHBCC-831	P001	Aging069	NIMH Human Brain Collection Core	Middle temporal gyrus	Healthy	85.2	Male	NHBCC-831	1
688	688	AGGTAGGAGGTTCCGC-1	60	60	SNG	NHBCC-1119,NHBCC-1119,0.10	-16.37	NHBCC-1119,NHBCC-1615,0.20	-16.08	-0.29	-20.0	1.0	NHBCC-1119	-16.37	NHBCC-1556	-25.27	0.0	NHBCC-1119,NHBCC-1615,0.20	-16.08	-0.29	NHBCC-1119	P001	Aging073	NIMH Human Brain Collection Core	Middle temporal gyrus	Healthy	64.3	Female	NHBCC-1119	1
689	689	AGGTAGGGTTAGGACG-1	17	17	DBL	NHBCC-1340,NHBCC-1615,0.30	-6.16	NHBCC-1340,NHBCC-1615,0.40	-6.22	0.06	1.7e-06	1.0	NHBCC-1340	-8.37	NHBCC-1615	-10.8	1e-05	NHBCC-1340,NHBCC-1615,0.30	-6.16	-2.2	doublet	P001	doublet	unknown	unknown	unknown	unknown	unknown	doublet	1
690	690	AGGTAGGTCCCTGGTT-1	14	15	AMB	NHBCC-1275,NHBCC-1275,0.10	-2.3	NHBCC-1187,NHBCC-1187,0.10	-2.4	0.09	-5.6	0.98	NHBCC-1275	-2.3	NHBCC-1187	-2.4	0.00379	NHBCC-1187,NHBCC-1275,0.50	-1.97	-0.34	ambiguous	P001	ambiguous	unknown	unknown	unknown	unknown	unknown	ambiguous	1
691	691	AGGTAGGTCTCAAAGC-1	379	389	SNG	NHBCC-1187,NHBCC-1187,0.10	-95.17	NHBCC-1187,NHBCC-1137,0.20	-97.81	2.64	-98.0	1.0	NHBCC-1187	-95.17	NHBCC-1137	-218.8	0.0	NHBCC-1187,NHBCC-1137,0.20	-97.81	2.64	NHBCC-1187	P001	Aging080	NIMH Human Brain Collection Core	Middle temporal gyrus	Healthy	21.5	Female	NHBCC-1187	1
692	692	AGGTAGGTCTGGAGAG-1	50	50	SNG	NHBCC-1613,NHBCC-1613,0.10	-23.77	NHBCC-1613,NHBCC-2790,0.20	-22.29	-1.48	-27.0	1.0	NHBCC-1613	-23.77	NHBCC-1187	-34.6	0.0	NHBCC-1613,NHBCC-2790,0.20	-22.29	-1.48	NHBCC-1613	P001	Aging099	NIMH Human Brain Collection Core	Middle temporal gyrus	Healthy	78.0	Male	NHBCC-1613	1
693	693	AGGTCATCAGACTGCC-1	7	7	AMB	NHBCC-2628,NHBCC-2628,0.10	-3.6	NHBCC-1613,NHBCC-1613,0.10	-4.38	0.77	-6.9	1.0	NHBCC-2628	-3.6	NHBCC-1613	-4.38	0.00105	NHBCC-831,NHBCC-1613,0.40	-3.04	-0.56	ambiguous	P001	ambiguous	unknown	unknown	unknown	unknown	unknown	ambiguous	1
694	694	AGGTCATGTCCATACA-1	10	10	AMB	NHBCC-1119,NHBCC-1119,0.10	-2.92	NHBCC-2790,NHBCC-2790,0.10	-3.95	1.03	-6.2	1.0	NHBCC-1119	-2.92	NHBCC-2790	-3.95	0.00207	NHBCC-1119,NHBCC-1613,0.20	-3.01	0.09	ambiguous	P001	ambiguous	unknown	unknown	unknown	unknown	unknown	ambiguous	1
695	695	AGGTCATGTCTGCGCA-1	11	11	AMB	NHBCC-1187,NHBCC-1187,0.10	-5.9	NHBCC-2628,NHBCC-2628,0.10	-6.56	0.66	-9.2	1.0	NHBCC-1187	-5.9	NHBCC-2628	-6.56	0.00011	NHBCC-1187,NHBCC-1613,0.30	-4.78	-1.12	ambiguous	P001	ambiguous	unknown	unknown	unknown	unknown	unknown	ambiguous	1
696	696	AGGTCATGTTCCTACC-1	7	7	AMB	NHBCC-2790,NHBCC-2790,0.10	-0.85	NHBCC-831,NHBCC-831,0.10	-0.88	0.03	-4.3	0.91	NHBCC-2790	-0.85	NHBCC-831	-0.88	0.01494	NHBCC-831,NHBCC-2790,0.50	-0.65	-0.2	ambiguous	P001	ambiguous	unknown	unknown	unknown	unknown	unknown	ambiguous	1
697	697	AGGTCATGTTGCATTG-1	169	174	SNG	NHBCC-1340,NHBCC-1340,0.10	-50.05	NHBCC-1340,NHBCC-2790,0.20	-52.78	2.72	-53.0	1.0	NHBCC-1340	-50.05	NHBCC-1615	-117.21	0.0	NHBCC-1340,NHBCC-2790,0.20	-52.78	2.72	NHBCC-1340	P001	Aging088	NIMH Human Brain Collection Core	Middle temporal gyrus	Healthy	26.2	Female	NHBCC-1340	1
698	698	AGGTCATTCTCGGTAA-1	36	36	SNG	NHBCC-1604,NHBCC-1604,0.10	-10.34	NHBCC-1604,NHBCC-1556,0.20	-10.15	-0.19	-14.0	1.0	NHBCC-1604	-10.34	NHBCC-1556	-22.57	0.0	NHBCC-1604,NHBCC-1556,0.20	-10.15	-0.19	NHBCC-1604	P001	Aging095	NIMH Human Brain Collection Core	Middle temporal gyrus	Healthy	27.2	Male	NHBCC-1604	1
699	699	AGGTCTAAGGAATTAC-1	48	49	SNG	NHBCC-1604,NHBCC-1604,0.10	-18.11	NHBCC-1604,NHBCC-831,0.20	-16.43	-1.68	-21.0	1.0	NHBCC-1604	-18.11	NHBCC-2628	-26.74	0.0	NHBCC-1604,NHBCC-831,0.20	-16.43	-1.68	NHBCC-1604	P001	Aging095	NIMH Human Brain Collection Core	Middle temporal gyrus	Healthy	27.2	Male	NHBCC-1604	1
700	700	AGGTCTAGTCCCGGTA-1	129	133	SNG	NHBCC-1613,NHBCC-1613,0.10	-40.34	NHBCC-1613,NHBCC-1119,0.20	-42.86	2.52	-44.0	1.0	NHBCC-1613	-40.34	NHBCC-1119	-120.27	0.0	NHBCC-1613,NHBCC-1119,0.20	-42.86	2.52	NHBCC-1613	P001	Aging099	NIMH Human Brain Collection Core	Middle temporal gyrus	Healthy	78.0	Male	NHBCC-1613	1
701	701	AGGTCTAGTCTACTGA-1	145	147	SNG	NHBCC-2628,NHBCC-2628,0.10	-57.16	NHBCC-2628,NHBCC-831,0.20	-56.51	-0.65	-60.0	1.0	NHBCC-2628	-57.16	NHBCC-1604	-115.23	0.0	NHBCC-2628,NHBCC-831,0.20	-56.51	-0.65	NHBCC-2628	P001	Aging111	NIMH Human Brain Collection Core	Middle temporal gyrus	Healthy	26.1	Male	NHBCC-2628	1
702	702	AGGTCTAGTGAGGATC-1	6	6	AMB	NHBCC-1187,NHBCC-1187,0.10	-1.78	NHBCC-1615,NHBCC-1615,0.10	-1.8	0.02	-5.1	0.98	NHBCC-1187	-1.78	NHBCC-1615	-1.8	0.00637	NHBCC-1187,NHBCC-1615,0.50	-1.42	-0.36	ambiguous	P001	ambiguous	unknown	unknown	unknown	unknown	unknown	ambiguous	1
703	703	AGGTCTATCTGCGTCT-1	365	379	SNG	NHBCC-1187,NHBCC-1187,0.10	-106.19	NHBCC-1187,NHBCC-831,0.20	-112.7	6.51	-110.0	1.0	NHBCC-1187	-106.19	NHBCC-1275	-242.27	0.0	NHBCC-1187,NHBCC-831,0.20	-112.7	6.51	NHBCC-1187	P001	Aging080	NIMH Human Brain Collection Core	Middle temporal gyrus	Healthy	21.5	Female	NHBCC-1187	1
704	704	AGGTGTTAGAGGGTCT-1	7	7	DBL	NHBCC-1613,NHBCC-1275,0.40	-3.62	NHBCC-1275,NHBCC-1613,0.50	-3.66	0.04	2.1e-05	1.0	NHBCC-1340	-6.0	NHBCC-1556	-6.04	0.0001	NHBCC-1613,NHBCC-1275,0.40	-3.62	-2.37	doublet	P001	doublet	unknown	unknown	unknown	unknown	unknown	doublet	1
705	705	AGGTGTTAGTAAGCAT-1	80	80	SNG	NHBCC-1604,NHBCC-1604,0.10	-25.35	NHBCC-1604,NHBCC-1137,0.20	-23.45	-1.9	-29.0	1.0	NHBCC-1604	-25.35	NHBCC-1137	-48.11	0.0	NHBCC-1604,NHBCC-1137,0.20	-23.45	-1.9	NHBCC-1604	P001	Aging095	NIMH Human Brain Collection Core	Middle temporal gyrus	Healthy	27.2	Male	NHBCC-1604	1
706	706	AGGTTACAGAGCCGTA-1	18	18	AMB	NHBCC-1119,NHBCC-1119,0.10	-4.98	NHBCC-1604,NHBCC-1604,0.10	-6.32	1.33	-8.2	1.0	NHBCC-1119	-4.98	NHBCC-1604	-6.32	0.00026	NHBCC-1119,NHBCC-1604,0.20	-4.86	-0.12	ambiguous	P001	ambiguous	unknown	unknown	unknown	unknown	unknown	ambiguous	1
707	707	AGGTTACAGGAACGCT-1	300	309	SNG	NHBCC-2628,NHBCC-2628,0.10	-86.59	NHBCC-2628,NHBCC-1275,0.20	-90.32	3.74	-90.0	1.0	NHBCC-2628	-86.59	NHBCC-2790	-207.16	0.0	NHBCC-2628,NHBCC-1275,0.20	-90.32	3.74	NHBCC-2628	P001	Aging111	NIMH Human Brain Collection Core	Middle temporal gyrus	Healthy	26.1	Male	NHBCC-2628	1
708	708	AGGTTACCATACTGAC-1	380	389	SNG	NHBCC-1187,NHBCC-1187,0.10	-104.13	NHBCC-1187,NHBCC-2628,0.20	-105.79	1.66	-110.0	1.0	NHBCC-1187	-104.13	NHBCC-2628	-256.45	0.0	NHBCC-1187,NHBCC-2628,0.20	-105.79	1.66	NHBCC-1187	P001	Aging080	NIMH Human Brain Collection Core	Middle temporal gyrus	Healthy	21.5	Female	NHBCC-1187	1
709	709	AGGTTACTCTACCAGA-1	9	9	AMB	NHBCC-1669,NHBCC-1669,0.10	-5.83	NHBCC-1669,NHBCC-1615,0.30	-4.54	-1.29	-9.1	1.0	NHBCC-1669	-5.83	NHBCC-1615	-7.28	0.00011	NHBCC-1669,NHBCC-1615,0.30	-4.54	-1.29	ambiguous	P001	ambiguous	unknown	unknown	unknown	unknown	unknown	ambiguous	1
710	710	AGGTTGTAGTACAACA-1	523	545	SNG	NHBCC-1340,NHBCC-1340,0.10	-142.23	NHBCC-1340,NHBCC-1604,0.20	-149.34	7.11	-150.0	1.0	NHBCC-1340	-142.23	NHBCC-831	-341.32	0.0	NHBCC-1340,NHBCC-1604,0.20	-149.34	7.11	NHBCC-1340	P001	Aging088	NIMH Human Brain Collection Core	Middle temporal gyrus	Healthy	26.2	Female	NHBCC-1340	1
711	711	AGGTTGTCAAATGGAT-1	13	13	AMB	NHBCC-1187,NHBCC-1187,0.10	-4.47	NHBCC-831,NHBCC-831,0.10	-6.32	1.85	-7.7	1.0	NHBCC-1187	-4.47	NHBCC-831	-6.32	0.00044	NHBCC-1187,NHBCC-1604,0.20	-4.44	-0.03	ambiguous	P001	ambiguous	unknown	unknown	unknown	unknown	unknown	ambiguous	1
712	712	AGGTTGTGTGTCGATT-1	585	609	SNG	NHBCC-1604,NHBCC-1604,0.10	-177.02	NHBCC-1604,NHBCC-1615,0.20	-181.39	4.37	-180.0	1.0	NHBCC-1604	-177.02	NHBCC-1615	-425.25	0.0	NHBCC-1604,NHBCC-1615,0.20	-181.39	4.37	NHBCC-1604	P001	Aging095	NIMH Human Brain Collection Core	Middle temporal gyrus	Healthy	27.2	Male	NHBCC-1604	1
713	713	AGTAACCAGCGAACTG-1	11	11	AMB	NHBCC-1615,NHBCC-1615,0.10	-1.52	NHBCC-1615,NHBCC-831,0.20	-1.34	-0.17	-4.8	1.0	NHBCC-1615	-1.52	NHBCC-831	-3.47	0.00836	NHBCC-1615,NHBCC-831,0.20	-1.34	-0.17	ambiguous	P001	ambiguous	unknown	unknown	unknown	unknown	unknown	ambiguous	1
714	714	AGTAACCAGGAGGCAG-1	391	407	SNG	NHBCC-1615,NHBCC-1615,0.10	-107.18	NHBCC-1615,NHBCC-831,0.20	-112.61	5.42	-110.0	1.0	NHBCC-1615	-107.18	NHBCC-1556	-285.98	0.0	NHBCC-1615,NHBCC-831,0.20	-112.61	5.42	NHBCC-1615	P001	Aging103	NIMH Human Brain Collection Core	Middle temporal gyrus	Healthy	71.8	Female	NHBCC-1615	1
715	715	AGTAACCTCGGCCAAC-1	10	10	AMB	NHBCC-831,NHBCC-831,0.10	-1.41	NHBCC-1340,NHBCC-1340,0.10	-1.44	0.03	-4.8	0.94	NHBCC-831	-1.41	NHBCC-1340	-1.44	0.0089	NHBCC-1137,NHBCC-1340,0.50	-1.21	-0.2	ambiguous	P001	ambiguous	unknown	unknown	unknown	unknown	unknown	ambiguous	1
716	716	AGTACCAAGTCACGCC-1	25	25	DBL	NHBCC-831,NHBCC-1613,0.40	-9.62	NHBCC-831,NHBCC-1613,0.30	-9.67	0.05	5.3e-08	1.0	NHBCC-831	-12.03	NHBCC-1613	-16.3	0.0	NHBCC-831,NHBCC-1613,0.40	-9.62	-2.41	doublet	P001	doublet	unknown	unknown	unknown	unknown	unknown	doublet	1
717	717	AGTACCACAATAGAGT-1	30	30	SNG	NHBCC-1604,NHBCC-1604,0.10	-5.58	NHBCC-1604,NHBCC-2790,0.20	-5.29	-0.29	-8.8	1.0	NHBCC-1604	-5.58	NHBCC-2790	-12.2	0.00015	NHBCC-1604,NHBCC-2790,0.20	-5.29	-0.29	NHBCC-1604	P001	Aging095	NIMH Human Brain Collection Core	Middle temporal gyrus	Healthy	27.2	Male	NHBCC-1604	1
718	718	AGTACCACAGGATTCT-1	140	143	SNG	NHBCC-1604,NHBCC-1604,0.10	-40.29	NHBCC-1604,NHBCC-1275,0.20	-40.64	0.34	-44.0	1.0	NHBCC-1604	-40.29	NHBCC-1187	-82.6	0.0	NHBCC-1604,NHBCC-1275,0.20	-40.64	0.34	NHBCC-1604	P001	Aging095	NIMH Human Brain Collection Core	Middle temporal gyrus	Healthy	27.2	Male	NHBCC-1604	1
719	719	AGTACCACATCATCTT-1	8	8	SNG	NHBCC-1119,NHBCC-1119,0.10	-1.57	NHBCC-1340,NHBCC-1340,0.10	-3.66	2.09	-4.8	0.99	NHBCC-1119	-1.57	NHBCC-1340	-3.66	0.00793	NHBCC-1119,NHBCC-1340,0.20	-1.72	0.16	NHBCC-1119	P001	Aging073	NIMH Human Brain Collection Core	Middle temporal gyrus	Healthy	64.3	Female	NHBCC-1119	1
720	720	AGTACCAGTATTGCCA-1	227	229	SNG	NHBCC-1119,NHBCC-1119,0.10	-58.73	NHBCC-1119,NHBCC-1669,0.20	-63.49	4.76	-62.0	1.0	NHBCC-1119	-58.73	NHBCC-1669	-124.06	0.0	NHBCC-1119,NHBCC-1669,0.20	-63.49	4.76	NHBCC-1119	P001	Aging073	NIMH Human Brain Collection Core	Middle temporal gyrus	Healthy	64.3	Female	NHBCC-1119	1
721	721	AGTACCATCGTGGCGT-1	5	5	AMB	NHBCC-1615,NHBCC-1615,0.10	-2.5	NHBCC-1137,NHBCC-1137,0.10	-4.02	1.52	-5.8	0.99	NHBCC-1615	-2.5	NHBCC-1137	-4.02	0.00314	NHBCC-1615,NHBCC-1137,0.20	-2.25	-0.25	ambiguous	P001	ambiguous	unknown	unknown	unknown	unknown	unknown	ambiguous	1
722	722	AGTACCATCTGCGTCT-1	5	5	AMB	NHBCC-1187,NHBCC-1187,0.10	-1.5	NHBCC-1615,NHBCC-1615,0.10	-1.5	0.0	-4.8	0.97	NHBCC-1187	-1.5	NHBCC-1615	-1.5	0.00833	NHBCC-1187,NHBCC-1613,0.50	-1.27	-0.23	ambiguous	P001	ambiguous	unknown	unknown	unknown	unknown	unknown	ambiguous	1
723	723	AGTACTGGTAGGATAT-1	4	4	AMB	NHBCC-2628,NHBCC-2628,0.10	-0.96	NHBCC-1604,NHBCC-1604,0.10	-1.49	0.53	-4.3	0.96	NHBCC-2628	-0.96	NHBCC-1604	-1.49	0.01416	NHBCC-2628,NHBCC-1604,0.20	-0.91	-0.05	ambiguous	P001	ambiguous	unknown	unknown	unknown	unknown	unknown	ambiguous	1
724	724	AGTACTGGTGTCATCA-1	67	68	SNG	NHBCC-1119,NHBCC-1119,0.10	-19.77	NHBCC-1119,NHBCC-831,0.20	-20.59	0.82	-23.0	1.0	NHBCC-1119	-19.77	NHBCC-1613	-33.46	0.0	NHBCC-1119,NHBCC-831,0.20	-20.59	0.82	NHBCC-1119	P001	Aging073	NIMH Human Brain Collection Core	Middle temporal gyrus	Healthy	64.3	Female	NHBCC-1119	1
725	725	AGTAGCTAGCGCCTAC-1	6	6	SNG	NHBCC-1187,NHBCC-1187,0.10	-1.55	NHBCC-1187,NHBCC-1340,0.20	-1.5	-0.05	-4.8	0.99	NHBCC-1187	-1.55	NHBCC-1340	-5.07	0.00811	NHBCC-1187,NHBCC-1340,0.20	-1.5	-0.05	NHBCC-1187	P001	Aging080	NIMH Human Brain Collection Core	Middle temporal gyrus	Healthy	21.5	Female	NHBCC-1187	1
726	726	AGTAGCTAGGGTAATT-1	22	22	DBL	NHBCC-1119,NHBCC-2628,0.40	-8.58	NHBCC-1119,NHBCC-2628,0.50	-8.66	0.07	1.5e-07	1.0	NHBCC-1604	-10.7	NHBCC-2628	-11.45	0.0	NHBCC-1119,NHBCC-2628,0.40	-8.58	-2.11	doublet	P001	doublet	unknown	unknown	unknown	unknown	unknown	doublet	1
727	727	AGTAGCTAGTCCTGCG-1	105	108	SNG	NHBCC-1119,NHBCC-1119,0.10	-28.31	NHBCC-1119,NHBCC-1613,0.20	-27.79	-0.52	-32.0	1.0	NHBCC-1119	-28.31	NHBCC-1613	-60.51	0.0	NHBCC-1119,NHBCC-1613,0.20	-27.79	-0.52	NHBCC-1119	P001	Aging073	NIMH Human Brain Collection Core	Middle temporal gyrus	Healthy	64.3	Female	NHBCC-1119	1
728	728	AGTAGCTCAAACGGCA-1	10	10	SNG	NHBCC-1119,NHBCC-1119,0.10	-3.67	NHBCC-1119,NHBCC-1137,0.20	-3.78	0.11	-6.9	1.0	NHBCC-1119	-3.67	NHBCC-1669	-6.29	0.00098	NHBCC-1119,NHBCC-1137,0.20	-3.78	0.11	NHBCC-1119	P001	Aging073	NIMH Human Brain Collection Core	Middle temporal gyrus	Healthy	64.3	Female	NHBCC-1119	1
729	729	AGTAGCTCAAGTGGTG-1	31	31	AMB	NHBCC-1615,NHBCC-1615,0.10	-7.39	NHBCC-1615,NHBCC-1119,0.40	-7.15	-0.23	-11.0	1.0	NHBCC-1615	-7.39	NHBCC-1275	-9.28	2e-05	NHBCC-1615,NHBCC-1119,0.40	-7.15	-0.23	ambiguous	P001	ambiguous	unknown	unknown	unknown	unknown	unknown	ambiguous	1
730	730	AGTAGCTCACAGCGCT-1	126	128	SNG	NHBCC-1119,NHBCC-1119,0.10	-32.85	NHBCC-1119,NHBCC-1613,0.20	-34.04	1.19	-36.0	1.0	NHBCC-1119	-32.85	NHBCC-1613	-67.03	0.0	NHBCC-1119,NHBCC-1613,0.20	-34.04	1.19	NHBCC-1119	P001	Aging073	NIMH Human Brain Collection Core	Middle temporal gyrus	Healthy	64.3	Female	NHBCC-1119	1
731	731	AGTAGCTGTTAAGGAT-1	60	60	SNG	NHBCC-1604,NHBCC-1604,0.10	-16.77	NHBCC-1604,NHBCC-2790,0.20	-16.03	-0.74	-20.0	1.0	NHBCC-1604	-16.77	NHBCC-1137	-29.8	0.0	NHBCC-1604,NHBCC-2790,0.20	-16.03	-0.74	NHBCC-1604	P001	Aging095	NIMH Human Brain Collection Core	Middle temporal gyrus	Healthy	27.2	Male	NHBCC-1604	1
732	732	AGTAGTCAGGTCACAG-1	121	124	SNG	NHBCC-1119,NHBCC-1119,0.10	-29.96	NHBCC-1119,NHBCC-1669,0.20	-33.5	3.55	-33.0	1.0	NHBCC-1119	-29.96	NHBCC-1669	-65.5	0.0	NHBCC-1119,NHBCC-1669,0.20	-33.5	3.55	NHBCC-1119	P001	Aging073	NIMH Human Brain Collection Core	Middle temporal gyrus	Healthy	64.3	Female	NHBCC-1119	1
733	733	AGTAGTCCACGACGTC-1	65	65	SNG	NHBCC-1613,NHBCC-1613,0.10	-17.52	NHBCC-1613,NHBCC-1119,0.20	-18.34	0.82	-21.0	1.0	NHBCC-1613	-17.52	NHBCC-1119	-43.32	0.0	NHBCC-1613,NHBCC-1119,0.20	-18.34	0.82	NHBCC-1613	P001	Aging099	NIMH Human Brain Collection Core	Middle temporal gyrus	Healthy	78.0	Male	NHBCC-1613	1
734	734	AGTAGTCCATTGAGCT-1	71	73	SNG	NHBCC-1604,NHBCC-1604,0.10	-18.97	NHBCC-1604,NHBCC-1615,0.20	-19.28	0.31	-22.0	1.0	NHBCC-1604	-18.97	NHBCC-1187	-38.65	0.0	NHBCC-1604,NHBCC-1615,0.20	-19.28	0.31	NHBCC-1604	P001	Aging095	NIMH Human Brain Collection Core	Middle temporal gyrus	Healthy	27.2	Male	NHBCC-1604	1
735	735	AGTAGTCGTAAGGAGA-1	43	43	SNG	NHBCC-1613,NHBCC-1613,0.10	-17.68	NHBCC-1613,NHBCC-2628,0.20	-16.8	-0.88	-21.0	1.0	NHBCC-1613	-17.68	NHBCC-2628	-37.47	0.0	NHBCC-1613,NHBCC-2628,0.20	-16.8	-0.88	NHBCC-1613	P001	Aging099	NIMH Human Brain Collection Core	Middle temporal gyrus	Healthy	78.0	Male	NHBCC-1613	1
736	736	AGTAGTCGTGATACAA-1	49	49	SNG	NHBCC-1615,NHBCC-1615,0.10	-12.96	NHBCC-1615,NHBCC-1604,0.20	-13.84	0.88	-16.0	1.0	NHBCC-1615	-12.96	NHBCC-1137	-30.63	0.0	NHBCC-1615,NHBCC-1604,0.20	-13.84	0.88	NHBCC-1615	P001	Aging103	NIMH Human Brain Collection Core	Middle temporal gyrus	Healthy	71.8	Female	NHBCC-1615	1
737	737	AGTAGTCTCTCACTCG-1	5	5	AMB	NHBCC-1340,NHBCC-1340,0.10	-0.13	NHBCC-1556,NHBCC-1556,0.10	-0.13	0.0	-3.9	0.8	NHBCC-1340	-0.13	NHBCC-1556	-0.13	0.02555	NHBCC-1340,NHBCC-1556,0.30	-0.04	-0.09	ambiguous	P001	ambiguous	unknown	unknown	unknown	unknown	unknown	ambiguous	1
738	738	AGTCAACAGAGGCTGT-1	7	7	AMB	NHBCC-1615,NHBCC-1615,0.10	-2.31	NHBCC-2790,NHBCC-2790,0.10	-3.78	1.47	-5.6	1.0	NHBCC-1615	-2.31	NHBCC-2790	-3.78	0.00381	NHBCC-1615,NHBCC-1119,0.20	-2.41	0.1	ambiguous	P001	ambiguous	unknown	unknown	unknown	unknown	unknown	ambiguous	1
739	739	AGTCAACTCCGTGGTG-1	15	15	AMB	NHBCC-1556,NHBCC-1556,0.10	-3.34	NHBCC-2790,NHBCC-2790,0.10	-3.36	0.02	-6.6	0.99	NHBCC-1556	-3.34	NHBCC-2790	-3.36	0.00136	NHBCC-1556,NHBCC-1340,0.40	-2.61	-0.73	ambiguous	P001	ambiguous	unknown	unknown	unknown	unknown	unknown	ambiguous	1
740	740	AGTCAACTCCTGCCAT-1	267	272	SNG	NHBCC-1187,NHBCC-1187,0.10	-80.92	NHBCC-1187,NHBCC-2790,0.20	-82.44	1.52	-84.0	1.0	NHBCC-1187	-80.92	NHBCC-2790	-158.89	0.0	NHBCC-1187,NHBCC-2790,0.20	-82.44	1.52	NHBCC-1187	P001	Aging080	NIMH Human Brain Collection Core	Middle temporal gyrus	Healthy	21.5	Female	NHBCC-1187	1
741	741	AGTCAACTCGCACGGT-1	541	548	SNG	NHBCC-1187,NHBCC-1187,0.10	-137.8	NHBCC-1187,NHBCC-831,0.20	-145.09	7.29	-140.0	1.0	NHBCC-1187	-137.8	NHBCC-831	-335.58	0.0	NHBCC-1187,NHBCC-831,0.20	-145.09	7.29	NHBCC-1187	P001	Aging080	NIMH Human Brain Collection Core	Middle temporal gyrus	Healthy	21.5	Female	NHBCC-1187	1
742	742	AGTCAACTCTCAGGCG-1	39	39	SNG	NHBCC-1119,NHBCC-1119,0.10	-13.74	NHBCC-1119,NHBCC-1556,0.20	-13.57	-0.17	-17.0	1.0	NHBCC-1119	-13.74	NHBCC-1556	-24.77	0.0	NHBCC-1119,NHBCC-1556,0.20	-13.57	-0.17	NHBCC-1119	P001	Aging073	NIMH Human Brain Collection Core	Middle temporal gyrus	Healthy	64.3	Female	NHBCC-1119	1
743	743	AGTCACAAGCAACAGC-1	87	88	SNG	NHBCC-1119,NHBCC-1119,0.10	-29.49	NHBCC-1119,NHBCC-2628,0.20	-28.12	-1.37	-33.0	1.0	NHBCC-1119	-29.49	NHBCC-2628	-42.9	0.0	NHBCC-1119,NHBCC-2628,0.20	-28.12	-1.37	NHBCC-1119	P001	Aging073	NIMH Human Brain Collection Core	Middle temporal gyrus	Healthy	64.3	Female	NHBCC-1119	1
744	744	AGTCACAAGCATTTCG-1	292	299	SNG	NHBCC-1187,NHBCC-1187,0.10	-91.53	NHBCC-1187,NHBCC-1604,0.20	-95.32	3.79	-95.0	1.0	NHBCC-1187	-91.53	NHBCC-1604	-218.85	0.0	NHBCC-1187,NHBCC-1604,0.20	-95.32	3.79	NHBCC-1187	P001	Aging080	NIMH Human Brain Collection Core	Middle temporal gyrus	Healthy	21.5	Female	NHBCC-1187	1
745	745	AGTCACAAGCGCCATC-1	585	622	SNG	NHBCC-1340,NHBCC-1340,0.10	-159.86	NHBCC-1340,NHBCC-1137,0.20	-169.5	9.64	-160.0	1.0	NHBCC-1340	-159.86	NHBCC-1137	-413.93	0.0	NHBCC-1340,NHBCC-1137,0.20	-169.5	9.64	NHBCC-1340	P001	Aging088	NIMH Human Brain Collection Core	Middle temporal gyrus	Healthy	26.2	Female	NHBCC-1340	1
746	746	AGTCACAAGTTGCTCA-1	23	23	SNG	NHBCC-1613,NHBCC-1613,0.10	-6.57	NHBCC-1613,NHBCC-1340,0.20	-6.52	-0.06	-9.8	1.0	NHBCC-1613	-6.57	NHBCC-2628	-10.64	5e-05	NHBCC-1613,NHBCC-1340,0.20	-6.52	-0.06	NHBCC-1613	P001	Aging099	NIMH Human Brain Collection Core	Middle temporal gyrus	Healthy	78.0	Male	NHBCC-1613	1
747	747	AGTCACAGTCAACCTA-1	194	198	SNG	NHBCC-1119,NHBCC-1119,0.10	-49.18	NHBCC-1119,NHBCC-1340,0.20	-52.05	2.87	-52.0	1.0	NHBCC-1119	-49.18	NHBCC-1613	-102.74	0.0	NHBCC-1119,NHBCC-1340,0.20	-52.05	2.87	NHBCC-1119	P001	Aging073	NIMH Human Brain Collection Core	Middle temporal gyrus	Healthy	64.3	Female	NHBCC-1119	1
748	748	AGTCACAGTGGATACG-1	651	689	SNG	NHBCC-2628,NHBCC-2628,0.10	-195.52	NHBCC-2628,NHBCC-831,0.20	-207.89	12.37	-200.0	1.0	NHBCC-2628	-195.52	NHBCC-831	-473.01	0.0	NHBCC-2628,NHBCC-831,0.20	-207.89	12.37	NHBCC-2628	P001	Aging111	NIMH Human Brain Collection Core	Middle temporal gyrus	Healthy	26.1	Male	NHBCC-2628	1
749	749	AGTCACAGTGGCCTCA-1	563	579	SNG	NHBCC-1119,NHBCC-1119,0.10	-122.04	NHBCC-1119,NHBCC-1613,0.20	-142.15	20.11	-130.0	1.0	NHBCC-1119	-122.04	NHBCC-1669	-316.26	0.0	NHBCC-1119,NHBCC-1613,0.20	-142.15	20.11	NHBCC-1119	P001	Aging073	NIMH Human Brain Collection Core	Middle temporal gyrus	Healthy	64.3	Female	NHBCC-1119	1
750	750	AGTCACATCAGACTGT-1	30	30	SNG	NHBCC-1119,NHBCC-1119,0.10	-8.3	NHBCC-1119,NHBCC-1340,0.20	-9.24	0.94	-12.0	1.0	NHBCC-1119	-8.3	NHBCC-1340	-17.54	1e-05	NHBCC-1119,NHBCC-1340,0.20	-9.24	0.94	NHBCC-1119	P001	Aging073	NIMH Human Brain Collection Core	Middle temporal gyrus	Healthy	64.3	Female	NHBCC-1119	1
751	751	AGTCACATCGTCCTCA-1	363	380	SNG	NHBCC-1340,NHBCC-1340,0.10	-92.03	NHBCC-1340,NHBCC-1604,0.20	-98.64	6.61	-95.0	1.0	NHBCC-1340	-92.03	NHBCC-1137	-248.12	0.0	NHBCC-1340,NHBCC-1604,0.20	-98.64	6.61	NHBCC-1340	P001	Aging088	NIMH Human Brain Collection Core	Middle temporal gyrus	Healthy	26.2	Female	NHBCC-1340	1
752	752	AGTCATGAGGAACTCG-1	388	400	SNG	NHBCC-1615,NHBCC-1615,0.10	-110.93	NHBCC-1615,NHBCC-1604,0.20	-115.08	4.15	-110.0	1.0	NHBCC-1615	-110.93	NHBCC-1275	-262.94	0.0	NHBCC-1615,NHBCC-1604,0.20	-115.08	4.15	NHBCC-1615	P001	Aging103	NIMH Human Brain Collection Core	Middle temporal gyrus	Healthy	71.8	Female	NHBCC-1615	1
753	753	AGTCATGGTCACTTCC-1	78	78	DBL	NHBCC-831,NHBCC-1615,0.30	-24.14	NHBCC-831,NHBCC-1615,0.20	-24.32	0.17	2.6e-14	1.0	NHBCC-831	-26.83	NHBCC-1615	-38.17	0.0	NHBCC-831,NHBCC-1615,0.30	-24.14	-2.68	doublet	P001	doublet	unknown	unknown	unknown	unknown	unknown	doublet	1
754	754	AGTCATGGTGCACAAG-1	8	8	AMB	NHBCC-1187,NHBCC-1187,0.10	-1.37	NHBCC-1615,NHBCC-1615,0.10	-1.39	0.02	-4.7	0.95	NHBCC-1187	-1.37	NHBCC-1615	-1.39	0.00935	NHBCC-1604,NHBCC-1187,0.50	-1.22	-0.15	ambiguous	P001	ambiguous	unknown	unknown	unknown	unknown	unknown	ambiguous	1
755	755	AGTCATGGTTGGTAGG-1	564	583	SNG	NHBCC-1613,NHBCC-1613,0.10	-133.73	NHBCC-1613,NHBCC-1119,0.20	-141.79	8.06	-140.0	1.0	NHBCC-1613	-133.73	NHBCC-1669	-354.41	0.0	NHBCC-1613,NHBCC-1119,0.20	-141.79	8.06	NHBCC-1613	P001	Aging099	NIMH Human Brain Collection Core	Middle temporal gyrus	Healthy	78.0	Male	NHBCC-1613	1
756	756	AGTCTCCCACAGCGCT-1	45	45	SNG	NHBCC-1119,NHBCC-1119,0.10	-13.03	NHBCC-1119,NHBCC-2790,0.20	-13.18	0.16	-16.0	1.0	NHBCC-1119	-13.03	NHBCC-1604	-23.18	0.0	NHBCC-1119,NHBCC-2790,0.20	-13.18	0.16	NHBCC-1119	P001	Aging073	NIMH Human Brain Collection Core	Middle temporal gyrus	Healthy	64.3	Female	NHBCC-1119	1
757	757	AGTCTCCCACGCCAGT-1	143	144	SNG	NHBCC-1604,NHBCC-1604,0.10	-38.44	NHBCC-1604,NHBCC-831,0.20	-39.81	1.37	-42.0	1.0	NHBCC-1604	-38.44	NHBCC-831	-97.02	0.0	NHBCC-1604,NHBCC-831,0.20	-39.81	1.37	NHBCC-1604	P001	Aging095	NIMH Human Brain Collection Core	Middle temporal gyrus	Healthy	27.2	Male	NHBCC-1604	1
758	758	AGTCTCCTCATGTCTT-1	4	4	AMB	NHBCC-1340,NHBCC-1340,0.10	-0.73	NHBCC-1604,NHBCC-1604,0.10	-0.75	0.03	-4.2	0.89	NHBCC-1340	-0.73	NHBCC-1604	-0.75	0.01641	NHBCC-1340,NHBCC-1604,0.50	-0.62	-0.11	ambiguous	P001	ambiguous	unknown	unknown	unknown	unknown	unknown	ambiguous	1
759	759	AGTCTCCTCGTGGACC-1	54	54	SNG	NHBCC-1615,NHBCC-1615,0.10	-14.88	NHBCC-1615,NHBCC-2628,0.20	-13.54	-1.34	-18.0	1.0	NHBCC-1615	-14.88	NHBCC-831	-30.44	0.0	NHBCC-1615,NHBCC-2628,0.20	-13.54	-1.34	NHBCC-1615	P001	Aging103	NIMH Human Brain Collection Core	Middle temporal gyrus	Healthy	71.8	Female	NHBCC-1615	1
760	760	AGTGACTAGAATGTTG-1	37	38	DBL	NHBCC-1604,NHBCC-2790,0.20	-13.25	NHBCC-1604,NHBCC-2790,0.30	-13.41	0.16	1.4e-09	1.0	NHBCC-1604	-15.44	NHBCC-2790	-23.69	0.0	NHBCC-1604,NHBCC-2790,0.20	-13.25	-2.19	doublet	P001	doublet	unknown	unknown	unknown	unknown	unknown	doublet	1
761	761	AGTGACTAGAGCACTG-1	97	99	SNG	NHBCC-831,NHBCC-831,0.10	-26.06	NHBCC-831,NHBCC-1340,0.20	-25.98	-0.08	-29.0	1.0	NHBCC-831	-26.06	NHBCC-1340	-54.44	0.0	NHBCC-831,NHBCC-1340,0.20	-25.98	-0.08	NHBCC-831	P001	Aging069	NIMH Human Brain Collection Core	Middle temporal gyrus	Healthy	85.2	Male	NHBCC-831	1
762	762	AGTGACTAGCACGTCC-1	7	7	AMB	NHBCC-831,NHBCC-831,0.10	-0.99	NHBCC-1615,NHBCC-1615,0.10	-1.61	0.62	-4.3	0.97	NHBCC-831	-0.99	NHBCC-1615	-1.61	0.0138	NHBCC-831,NHBCC-1615,0.20	-0.94	-0.05	ambiguous	P001	ambiguous	unknown	unknown	unknown	unknown	unknown	ambiguous	1
763	763	AGTGACTCAATTCTCT-1	49	49	SNG	NHBCC-1604,NHBCC-1604,0.10	-15.8	NHBCC-1604,NHBCC-2790,0.20	-14.61	-1.19	-19.0	1.0	NHBCC-1604	-15.8	NHBCC-2790	-25.92	0.0	NHBCC-1604,NHBCC-2790,0.20	-14.61	-1.19	NHBCC-1604	P001	Aging095	NIMH Human Brain Collection Core	Middle temporal gyrus	Healthy	27.2	Male	NHBCC-1604	1
764	764	AGTGACTCAGAACGCA-1	10	10	AMB	NHBCC-1604,NHBCC-1604,0.10	-6.84	NHBCC-1604,NHBCC-1187,0.40	-5.32	-1.52	-10.0	1.0	NHBCC-1604	-6.84	NHBCC-1275	-8.84	4e-05	NHBCC-1604,NHBCC-1187,0.40	-5.32	-1.52	ambiguous	P001	ambiguous	unknown	unknown	unknown	unknown	unknown	ambiguous	1
765	765	AGTGACTCATGGTACT-1	56	58	SNG	NHBCC-1613,NHBCC-1613,0.10	-18.11	NHBCC-1613,NHBCC-1119,0.20	-18.66	0.55	-21.0	1.0	NHBCC-1613	-18.11	NHBCC-2790	-40.19	0.0	NHBCC-1613,NHBCC-1119,0.20	-18.66	0.55	NHBCC-1613	P001	Aging099	NIMH Human Brain Collection Core	Middle temporal gyrus	Healthy	78.0	Male	NHBCC-1613	1
766	766	AGTGACTTCCGAAATC-1	85	86	SNG	NHBCC-1604,NHBCC-1604,0.10	-26.34	NHBCC-1604,NHBCC-1556,0.20	-27.03	0.69	-30.0	1.0	NHBCC-1604	-26.34	NHBCC-1187	-58.65	0.0	NHBCC-1604,NHBCC-1556,0.20	-27.03	0.69	NHBCC-1604	P001	Aging095	NIMH Human Brain Collection Core	Middle temporal gyrus	Healthy	27.2	Male	NHBCC-1604	1
767	767	AGTGACTTCGAGTTGT-1	342	357	SNG	NHBCC-1340,NHBCC-1340,0.10	-89.03	NHBCC-1340,NHBCC-1275,0.20	-93.72	4.69	-92.0	1.0	NHBCC-1340	-89.03	NHBCC-1275	-227.72	0.0	NHBCC-1340,NHBCC-1275,0.20	-93.72	4.69	NHBCC-1340	P001	Aging088	NIMH Human Brain Collection Core	Middle temporal gyrus	Healthy	26.2	Female	NHBCC-1340	1
768	768	AGTGATCAGGCAGGGA-1	64	64	SNG	NHBCC-1119,NHBCC-1119,0.10	-19.52	NHBCC-1119,NHBCC-1137,0.20	-20.99	1.47	-23.0	1.0	NHBCC-1119	-19.52	NHBCC-1669	-37.33	0.0	NHBCC-1119,NHBCC-1137,0.20	-20.99	1.47	NHBCC-1119	P001	Aging073	NIMH Human Brain Collection Core	Middle temporal gyrus	Healthy	64.3	Female	NHBCC-1119	1
769	769	AGTGATCCAAGCGCTC-1	9	9	AMB	NHBCC-831,NHBCC-831,0.10	-3.26	NHBCC-1340,NHBCC-1340,0.10	-3.93	0.67	-6.5	1.0	NHBCC-831	-3.26	NHBCC-1340	-3.93	0.00147	NHBCC-831,NHBCC-1604,0.20	-2.94	-0.32	ambiguous	P001	ambiguous	unknown	unknown	unknown	unknown	unknown	ambiguous	1
770	770	AGTGATCGTATTTCTC-1	295	301	SNG	NHBCC-1340,NHBCC-1340,0.10	-97.24	NHBCC-1340,NHBCC-831,0.20	-99.4	2.16	-100.0	1.0	NHBCC-1340	-97.24	NHBCC-1556	-213.01	0.0	NHBCC-1340,NHBCC-831,0.20	-99.4	2.16	NHBCC-1340	P001	Aging088	NIMH Human Brain Collection Core	Middle temporal gyrus	Healthy	26.2	Female	NHBCC-1340	1
771	771	AGTGATCGTGCATGTT-1	224	229	SNG	NHBCC-1187,NHBCC-1187,0.10	-70.0	NHBCC-1187,NHBCC-1615,0.20	-70.73	0.73	-73.0	1.0	NHBCC-1187	-70.0	NHBCC-1340	-154.71	0.0	NHBCC-1187,NHBCC-1615,0.20	-70.73	0.73	NHBCC-1187	P001	Aging080	NIMH Human Brain Collection Core	Middle temporal gyrus	Healthy	21.5	Female	NHBCC-1187	1
772	772	AGTGATCTCGTTCCTG-1	54	54	SNG	NHBCC-1187,NHBCC-1187,0.10	-20.9	NHBCC-1187,NHBCC-1613,0.20	-18.95	-1.96	-24.0	1.0	NHBCC-1187	-20.9	NHBCC-1604	-30.51	0.0	NHBCC-1187,NHBCC-1613,0.20	-18.95	-1.96	NHBCC-1187	P001	Aging080	NIMH Human Brain Collection Core	Middle temporal gyrus	Healthy	21.5	Female	NHBCC-1187	1
773	773	AGTGCCGAGTCTGCGC-1	12	12	AMB	NHBCC-1275,NHBCC-1275,0.10	-5.94	NHBCC-1604,NHBCC-1275,0.40	-4.18	-1.76	-9.2	1.0	NHBCC-1275	-5.94	NHBCC-1604	-6.32	0.0001	NHBCC-1604,NHBCC-1275,0.40	-4.18	-1.76	ambiguous	P001	ambiguous	unknown	unknown	unknown	unknown	unknown	ambiguous	1
774	774	AGTGCCGCAGCGTTTA-1	14	15	AMB	NHBCC-1119,NHBCC-1119,0.10	-4.14	NHBCC-2790,NHBCC-2790,0.10	-4.78	0.64	-7.4	1.0	NHBCC-1119	-4.14	NHBCC-2790	-4.78	0.00061	NHBCC-1119,NHBCC-2790,0.30	-3.25	-0.89	ambiguous	P001	ambiguous	unknown	unknown	unknown	unknown	unknown	ambiguous	1
775	775	AGTGCCGGTGAACCGA-1	10	10	AMB	NHBCC-1615,NHBCC-1615,0.10	-4.75	NHBCC-2790,NHBCC-2790,0.10	-5.23	0.48	-8.0	1.0	NHBCC-1615	-4.75	NHBCC-2790	-5.23	0.00033	NHBCC-1187,NHBCC-2790,0.40	-4.0	-0.76	ambiguous	P001	ambiguous	unknown	unknown	unknown	unknown	unknown	ambiguous	1
776	776	AGTGCCGTCCGATCGG-1	7	7	AMB	NHBCC-1119,NHBCC-1119,0.10	-0.09	NHBCC-1340,NHBCC-1340,0.10	-0.61	0.52	-3.7	0.86	NHBCC-1119	-0.09	NHBCC-1340	-0.61	0.02918	NHBCC-1119,NHBCC-1340,0.20	-0.18	0.09	ambiguous	P001	ambiguous	unknown	unknown	unknown	unknown	unknown	ambiguous	1
777	777	AGTGTTGAGGGCCAAT-1	574	593	SNG	NHBCC-1604,NHBCC-1604,0.10	-160.07	NHBCC-1604,NHBCC-1275,0.20	-166.22	6.15	-160.0	1.0	NHBCC-1604	-160.07	NHBCC-1275	-379.99	0.0	NHBCC-1604,NHBCC-1275,0.20	-166.22	6.15	NHBCC-1604	P001	Aging095	NIMH Human Brain Collection Core	Middle temporal gyrus	Healthy	27.2	Male	NHBCC-1604	1
778	778	AGTGTTGCAACGGCCT-1	545	566	SNG	NHBCC-1187,NHBCC-1187,0.10	-149.55	NHBCC-1187,NHBCC-1340,0.20	-152.65	3.11	-150.0	1.0	NHBCC-1187	-149.55	NHBCC-1340	-340.28	0.0	NHBCC-1187,NHBCC-1340,0.20	-152.65	3.11	NHBCC-1187	P001	Aging080	NIMH Human Brain Collection Core	Middle temporal gyrus	Healthy	21.5	Female	NHBCC-1187	1
779	779	AGTGTTGCACTGTCGG-1	5	5	AMB	NHBCC-1119,NHBCC-1119,0.10	-1.55	NHBCC-1187,NHBCC-1187,0.10	-1.95	0.4	-4.8	0.98	NHBCC-1119	-1.55	NHBCC-1187	-1.95	0.008	NHBCC-1119,NHBCC-1187,0.20	-1.5	-0.05	ambiguous	P001	ambiguous	unknown	unknown	unknown	unknown	unknown	ambiguous	1
780	780	AGTGTTGCATTGGGAG-1	214	219	SNG	NHBCC-1119,NHBCC-1119,0.10	-52.51	NHBCC-1119,NHBCC-1613,0.20	-59.28	6.78	-56.0	1.0	NHBCC-1119	-52.51	NHBCC-1613	-116.46	0.0	NHBCC-1119,NHBCC-1613,0.20	-59.28	6.78	NHBCC-1119	P001	Aging073	NIMH Human Brain Collection Core	Middle temporal gyrus	Healthy	64.3	Female	NHBCC-1119	1
781	781	AGTGTTGTCGATGGAG-1	6	6	AMB	NHBCC-1604,NHBCC-1604,0.10	-0.91	NHBCC-2628,NHBCC-2628,0.10	-1.44	0.53	-4.3	0.94	NHBCC-1604	-0.91	NHBCC-2628	-1.44	0.01448	NHBCC-1604,NHBCC-2628,0.20	-0.91	0.0	ambiguous	P001	ambiguous	unknown	unknown	unknown	unknown	unknown	ambiguous	1
782	782	AGTTAGCAGAGCTGCA-1	9	9	AMB	NHBCC-2790,NHBCC-2790,0.10	-1.67	NHBCC-1137,NHBCC-1137,0.10	-2.27	0.59	-5.0	0.98	NHBCC-2790	-1.67	NHBCC-1137	-2.27	0.0071	NHBCC-2790,NHBCC-1137,0.20	-1.55	-0.12	ambiguous	P001	ambiguous	unknown	unknown	unknown	unknown	unknown	ambiguous	1
783	783	AGTTAGCCAATGAAAC-1	383	396	SNG	NHBCC-1340,NHBCC-1340,0.10	-99.7	NHBCC-1340,NHBCC-1556,0.20	-103.18	3.48	-100.0	1.0	NHBCC-1340	-99.7	NHBCC-1556	-241.01	0.0	NHBCC-1340,NHBCC-1556,0.20	-103.18	3.48	NHBCC-1340	P001	Aging088	NIMH Human Brain Collection Core	Middle temporal gyrus	Healthy	26.2	Female	NHBCC-1340	1
784	784	AGTTAGCGTAAGATTG-1	483	514	SNG	NHBCC-2628,NHBCC-2628,0.10	-144.36	NHBCC-2628,NHBCC-1604,0.20	-149.06	4.7	-150.0	1.0	NHBCC-2628	-144.36	NHBCC-1604	-327.76	0.0	NHBCC-2628,NHBCC-1604,0.20	-149.06	4.7	NHBCC-2628	P001	Aging111	NIMH Human Brain Collection Core	Middle temporal gyrus	Healthy	26.1	Male	NHBCC-2628	1
785	785	AGTTAGCTCGACATAC-1	197	200	SNG	NHBCC-831,NHBCC-831,0.10	-54.63	NHBCC-831,NHBCC-1187,0.20	-56.12	1.49	-58.0	1.0	NHBCC-831	-54.63	NHBCC-1137	-141.46	0.0	NHBCC-831,NHBCC-1187,0.20	-56.12	1.49	NHBCC-831	P001	Aging069	NIMH Human Brain Collection Core	Middle temporal gyrus	Healthy	85.2	Male	NHBCC-831	1
786	786	AGTTCCCAGAATGTTG-1	110	111	SNG	NHBCC-1187,NHBCC-1187,0.10	-36.41	NHBCC-1187,NHBCC-2628,0.20	-35.98	-0.42	-40.0	1.0	NHBCC-1187	-36.41	NHBCC-2628	-82.84	0.0	NHBCC-1187,NHBCC-2628,0.20	-35.98	-0.42	NHBCC-1187	P001	Aging080	NIMH Human Brain Collection Core	Middle temporal gyrus	Healthy	21.5	Female	NHBCC-1187	1
787	787	AGTTCCCAGTAGTCTC-1	7	7	AMB	NHBCC-1613,NHBCC-1613,0.10	-1.63	NHBCC-2628,NHBCC-2628,0.10	-2.15	0.52	-4.9	0.98	NHBCC-1613	-1.63	NHBCC-2628	-2.15	0.0074	NHBCC-1613,NHBCC-1275,0.20	-1.5	-0.13	ambiguous	P001	ambiguous	unknown	unknown	unknown	unknown	unknown	ambiguous	1
788	788	AGTTCCCCAGCCCAGT-1	392	396	SNG	NHBCC-1187,NHBCC-1187,0.10	-111.36	NHBCC-1187,NHBCC-1615,0.20	-115.2	3.84	-110.0	1.0	NHBCC-1187	-111.36	NHBCC-1615	-253.14	0.0	NHBCC-1187,NHBCC-1615,0.20	-115.2	3.84	NHBCC-1187	P001	Aging080	NIMH Human Brain Collection Core	Middle temporal gyrus	Healthy	21.5	Female	NHBCC-1187	1
789	789	AGTTCGAAGCCTCACG-1	4	4	AMB	NHBCC-1556,NHBCC-1556,0.10	-0.95	NHBCC-1137,NHBCC-1137,0.10	-1.58	0.63	-4.3	0.93	NHBCC-1556	-0.95	NHBCC-1137	-1.58	0.01406	NHBCC-1556,NHBCC-1137,0.20	-0.79	-0.16	ambiguous	P001	ambiguous	unknown	unknown	unknown	unknown	unknown	ambiguous	1
790	790	AGTTCGACAGTTCCAA-1	347	360	SNG	NHBCC-1187,NHBCC-1187,0.10	-96.79	NHBCC-1187,NHBCC-1556,0.20	-99.48	2.69	-100.0	1.0	NHBCC-1187	-96.79	NHBCC-1556	-218.08	0.0	NHBCC-1187,NHBCC-1556,0.20	-99.48	2.69	NHBCC-1187	P001	Aging080	NIMH Human Brain Collection Core	Middle temporal gyrus	Healthy	21.5	Female	NHBCC-1187	1
791	791	AGTTCGACATCCTCAC-1	3	3	AMB	NHBCC-1119,NHBCC-1119,0.10	-0.13	NHBCC-1137,NHBCC-1137,0.10	-0.68	0.55	-3.6	0.93	NHBCC-1119	-0.13	NHBCC-1137	-0.68	0.03048	NHBCC-1119,NHBCC-1137,0.20	-0.23	0.1	ambiguous	P001	ambiguous	unknown	unknown	unknown	unknown	unknown	ambiguous	1
792	792	AGTTCGAGTCTCAGAT-1	90	91	SNG	NHBCC-1187,NHBCC-1187,0.10	-30.17	NHBCC-1187,NHBCC-1604,0.20	-29.43	-0.74	-33.0	1.0	NHBCC-1187	-30.17	NHBCC-1604	-63.43	0.0	NHBCC-1187,NHBCC-1604,0.20	-29.43	-0.74	NHBCC-1187	P001	Aging080	NIMH Human Brain Collection Core	Middle temporal gyrus	Healthy	21.5	Female	NHBCC-1187	1
793	793	AGTTCGAGTTGCCGAC-1	13	13	AMB	NHBCC-2628,NHBCC-2628,0.10	-2.98	NHBCC-1613,NHBCC-1613,0.10	-3.08	0.1	-6.2	0.99	NHBCC-2628	-2.98	NHBCC-1613	-3.08	0.00195	NHBCC-2628,NHBCC-1613,0.50	-2.57	-0.41	ambiguous	P001	ambiguous	unknown	unknown	unknown	unknown	unknown	ambiguous	1
794	794	ATACCGAAGCATGATA-1	8	8	AMB	NHBCC-1615,NHBCC-1615,0.10	-2.28	NHBCC-1187,NHBCC-1187,0.10	-2.86	0.59	-5.6	0.99	NHBCC-1615	-2.28	NHBCC-1187	-2.86	0.0039	NHBCC-1615,NHBCC-831,0.40	-1.94	-0.34	ambiguous	P001	ambiguous	unknown	unknown	unknown	unknown	unknown	ambiguous	1
795	795	ATACCGAAGCTTGTGT-1	46	47	SNG	NHBCC-1604,NHBCC-1604,0.10	-11.11	NHBCC-1604,NHBCC-1119,0.20	-11.25	0.14	-14.0	1.0	NHBCC-1604	-11.11	NHBCC-1340	-21.42	0.0	NHBCC-1604,NHBCC-1119,0.20	-11.25	0.14	NHBCC-1604	P001	Aging095	NIMH Human Brain Collection Core	Middle temporal gyrus	Healthy	27.2	Male	NHBCC-1604	1
796	796	ATACCGACAACTTCTT-1	693	712	SNG	NHBCC-1613,NHBCC-1613,0.10	-194.35	NHBCC-1613,NHBCC-1669,0.20	-207.52	13.17	-200.0	1.0	NHBCC-1613	-194.35	NHBCC-1669	-491.4	0.0	NHBCC-1613,NHBCC-1669,0.20	-207.52	13.17	NHBCC-1613	P001	Aging099	NIMH Human Brain Collection Core	Middle temporal gyrus	Healthy	78.0	Male	NHBCC-1613	1
797	797	ATACCGAGTACGTGTT-1	100	102	SNG	NHBCC-1340,NHBCC-1340,0.10	-28.38	NHBCC-1340,NHBCC-1137,0.20	-28.49	0.11	-32.0	1.0	NHBCC-1340	-28.38	NHBCC-1137	-64.39	0.0	NHBCC-1340,NHBCC-1137,0.20	-28.49	0.11	NHBCC-1340	P001	Aging088	NIMH Human Brain Collection Core	Middle temporal gyrus	Healthy	26.2	Female	NHBCC-1340	1
798	798	ATACCGATCACGATAC-1	369	376	SNG	NHBCC-1119,NHBCC-1119,0.10	-108.84	NHBCC-1119,NHBCC-1556,0.20	-121.69	12.85	-110.0	1.0	NHBCC-1119	-108.84	NHBCC-1613	-254.21	0.0	NHBCC-1119,NHBCC-1556,0.20	-121.69	12.85	NHBCC-1119	P001	Aging073	NIMH Human Brain Collection Core	Middle temporal gyrus	Healthy	64.3	Female	NHBCC-1119	1
799	799	ATACCTTCAGCAGTGA-1	452	474	SNG	NHBCC-1340,NHBCC-1340,0.10	-122.42	NHBCC-1340,NHBCC-1137,0.20	-128.44	6.02	-130.0	1.0	NHBCC-1340	-122.42	NHBCC-1137	-312.9	0.0	NHBCC-1340,NHBCC-1137,0.20	-128.44	6.02	NHBCC-1340	P001	Aging088	NIMH Human Brain Collection Core	Middle temporal gyrus	Healthy	26.2	Female	NHBCC-1340	1
800	800	ATACCTTGTTGGAGGT-1	240	243	SNG	NHBCC-1340,NHBCC-1340,0.10	-79.09	NHBCC-1340,NHBCC-1615,0.20	-79.23	0.15	-82.0	1.0	NHBCC-1340	-79.09	NHBCC-1137	-157.56	0.0	NHBCC-1340,NHBCC-1615,0.20	-79.23	0.15	NHBCC-1340	P001	Aging088	NIMH Human Brain Collection Core	Middle temporal gyrus	Healthy	26.2	Female	NHBCC-1340	1
801	801	ATACCTTTCTGTGTGA-1	142	145	DBL	NHBCC-1615,NHBCC-831,0.40	-47.46	NHBCC-1615,NHBCC-831,0.30	-47.67	0.21	2.0000000000000002e-24	1.0	NHBCC-1615	-54.92	NHBCC-831	-68.69	0.0	NHBCC-1615,NHBCC-831,0.40	-47.46	-7.46	doublet	P001	doublet	unknown	unknown	unknown	unknown	unknown	doublet	1
802	802	ATACTTCAGTCTCTGA-1	74	76	SNG	NHBCC-1604,NHBCC-1604,0.10	-32.5	NHBCC-1604,NHBCC-1187,0.20	-30.54	-1.97	-36.0	1.0	NHBCC-1604	-32.5	NHBCC-1187	-62.16	0.0	NHBCC-1604,NHBCC-1187,0.20	-30.54	-1.97	NHBCC-1604	P001	Aging095	NIMH Human Brain Collection Core	Middle temporal gyrus	Healthy	27.2	Male	NHBCC-1604	1
803	803	ATACTTCTCCATGATG-1	147	151	SNG	NHBCC-1615,NHBCC-1615,0.10	-49.48	NHBCC-1615,NHBCC-831,0.20	-50.95	1.48	-53.0	1.0	NHBCC-1615	-49.48	NHBCC-831	-96.16	0.0	NHBCC-1615,NHBCC-831,0.20	-50.95	1.48	NHBCC-1615	P001	Aging103	NIMH Human Brain Collection Core	Middle temporal gyrus	Healthy	71.8	Female	NHBCC-1615	1
804	804	ATACTTCTCCTAAGTG-1	124	125	SNG	NHBCC-1613,NHBCC-1613,0.10	-35.07	NHBCC-1613,NHBCC-1137,0.20	-36.42	1.35	-38.0	1.0	NHBCC-1613	-35.07	NHBCC-1669	-87.83	0.0	NHBCC-1613,NHBCC-1137,0.20	-36.42	1.35	NHBCC-1613	P001	Aging099	NIMH Human Brain Collection Core	Middle temporal gyrus	Healthy	78.0	Male	NHBCC-1613	1
805	805	ATAGACCCAGTGTGGA-1	369	378	SNG	NHBCC-1119,NHBCC-1119,0.10	-93.19	NHBCC-1119,NHBCC-1669,0.20	-105.03	11.84	-96.0	1.0	NHBCC-1119	-93.19	NHBCC-1669	-206.62	0.0	NHBCC-1119,NHBCC-1669,0.20	-105.03	11.84	NHBCC-1119	P001	Aging073	NIMH Human Brain Collection Core	Middle temporal gyrus	Healthy	64.3	Female	NHBCC-1119	1
806	806	ATAGACCTCGTCACCT-1	12	12	AMB	NHBCC-1187,NHBCC-1187,0.10	-6.29	NHBCC-2790,NHBCC-2790,0.10	-6.49	0.2	-9.5	1.0	NHBCC-1187	-6.29	NHBCC-2790	-6.49	7e-05	NHBCC-1615,NHBCC-831,0.40	-4.84	-1.44	ambiguous	P001	ambiguous	unknown	unknown	unknown	unknown	unknown	ambiguous	1
807	807	ATAGAGAAGAATTTGG-1	126	127	SNG	NHBCC-1615,NHBCC-1615,0.10	-37.8	NHBCC-1615,NHBCC-1187,0.20	-36.59	-1.21	-41.0	1.0	NHBCC-1615	-37.8	NHBCC-1187	-65.21	0.0	NHBCC-1615,NHBCC-1187,0.20	-36.59	-1.21	NHBCC-1615	P001	Aging103	NIMH Human Brain Collection Core	Middle temporal gyrus	Healthy	71.8	Female	NHBCC-1615	1
808	808	ATAGAGAGTCATCGCG-1	192	196	SNG	NHBCC-1187,NHBCC-1187,0.10	-57.79	NHBCC-1187,NHBCC-1613,0.20	-59.32	1.53	-61.0	1.0	NHBCC-1187	-57.79	NHBCC-2628	-132.49	0.0	NHBCC-1187,NHBCC-1613,0.20	-59.32	1.53	NHBCC-1187	P001	Aging080	NIMH Human Brain Collection Core	Middle temporal gyrus	Healthy	21.5	Female	NHBCC-1187	1
809	809	ATAGAGAGTCATCGGC-1	253	256	SNG	NHBCC-1340,NHBCC-1340,0.10	-77.64	NHBCC-1340,NHBCC-1556,0.20	-79.43	1.78	-81.0	1.0	NHBCC-1340	-77.64	NHBCC-1615	-180.4	0.0	NHBCC-1340,NHBCC-1556,0.20	-79.43	1.78	NHBCC-1340	P001	Aging088	NIMH Human Brain Collection Core	Middle temporal gyrus	Healthy	26.2	Female	NHBCC-1340	1
810	810	ATAGAGAGTCGGAACA-1	19	19	AMB	NHBCC-1137,NHBCC-1137,0.10	-10.59	NHBCC-1187,NHBCC-1604,0.50	-9.13	-1.46	-14.0	1.0	NHBCC-1137	-10.59	NHBCC-831	-11.69	0.0	NHBCC-1187,NHBCC-1604,0.50	-9.13	-1.46	ambiguous	P001	ambiguous	unknown	unknown	unknown	unknown	unknown	ambiguous	1
811	811	ATAGAGATCAATGCAC-1	30	30	DBL	NHBCC-831,NHBCC-2628,0.30	-12.91	NHBCC-831,NHBCC-2628,0.20	-12.94	0.03	2e-09	1.0	NHBCC-831	-15.17	NHBCC-1556	-22.5	0.0	NHBCC-831,NHBCC-2628,0.30	-12.91	-2.27	doublet	P001	doublet	unknown	unknown	unknown	unknown	unknown	doublet	1
812	812	ATAGAGATCATACGGT-1	58	60	DBL	NHBCC-1604,NHBCC-1613,0.20	-29.0	NHBCC-1604,NHBCC-1613,0.30	-29.04	0.04	2e-16	1.0	NHBCC-1604	-32.65	NHBCC-1615	-47.15	0.0	NHBCC-1604,NHBCC-1613,0.20	-29.0	-3.64	doublet	P001	doublet	unknown	unknown	unknown	unknown	unknown	doublet	1
813	813	ATAGAGATCTTTCAGT-1	15	16	AMB	NHBCC-2628,NHBCC-2628,0.10	-5.35	NHBCC-1137,NHBCC-1137,0.10	-6.21	0.86	-8.6	1.0	NHBCC-2628	-5.35	NHBCC-1137	-6.21	0.00018	NHBCC-1187,NHBCC-2628,0.40	-4.52	-0.83	ambiguous	P001	ambiguous	unknown	unknown	unknown	unknown	unknown	ambiguous	1
814	814	ATAGGCTAGCACTCGC-1	577	598	SNG	NHBCC-1615,NHBCC-1615,0.10	-150.65	NHBCC-1615,NHBCC-1340,0.20	-157.7	7.05	-150.0	1.0	NHBCC-1615	-150.65	NHBCC-1604	-394.78	0.0	NHBCC-1615,NHBCC-1340,0.20	-157.7	7.05	NHBCC-1615	P001	Aging103	NIMH Human Brain Collection Core	Middle temporal gyrus	Healthy	71.8	Female	NHBCC-1615	1
815	815	ATAGGCTCAATAGGAT-1	120	121	SNG	NHBCC-1119,NHBCC-1119,0.10	-28.09	NHBCC-1119,NHBCC-1669,0.20	-30.52	2.43	-31.0	1.0	NHBCC-1119	-28.09	NHBCC-1669	-59.44	0.0	NHBCC-1119,NHBCC-1669,0.20	-30.52	2.43	NHBCC-1119	P001	Aging073	NIMH Human Brain Collection Core	Middle temporal gyrus	Healthy	64.3	Female	NHBCC-1119	1
816	816	ATAGGCTCACTCAAGT-1	12	12	AMB	NHBCC-1340,NHBCC-1340,0.10	-1.6	NHBCC-1556,NHBCC-1556,0.10	-1.61	0.01	-4.9	0.96	NHBCC-1340	-1.6	NHBCC-1556	-1.61	0.0075	NHBCC-1340,NHBCC-2790,0.30	-1.32	-0.29	ambiguous	P001	ambiguous	unknown	unknown	unknown	unknown	unknown	ambiguous	1
817	817	ATAGGCTCAGCGTGCT-1	412	424	SNG	NHBCC-1187,NHBCC-1187,0.10	-112.55	NHBCC-1187,NHBCC-831,0.20	-119.35	6.8	-120.0	1.0	NHBCC-1187	-112.55	NHBCC-1615	-307.47	0.0	NHBCC-1187,NHBCC-831,0.20	-119.35	6.8	NHBCC-1187	P001	Aging080	NIMH Human Brain Collection Core	Middle temporal gyrus	Healthy	21.5	Female	NHBCC-1187	1
818	818	ATAGGCTCAGTAGAGC-1	113	116	SNG	NHBCC-1119,NHBCC-1119,0.10	-29.19	NHBCC-1119,NHBCC-2628,0.20	-30.27	1.08	-32.0	1.0	NHBCC-1119	-29.19	NHBCC-2628	-51.91	0.0	NHBCC-1119,NHBCC-2628,0.20	-30.27	1.08	NHBCC-1119	P001	Aging073	NIMH Human Brain Collection Core	Middle temporal gyrus	Healthy	64.3	Female	NHBCC-1119	1
819	819	ATAGGCTGTCGTCAGC-1	4	4	AMB	NHBCC-1275,NHBCC-1275,0.10	-0.25	NHBCC-1556,NHBCC-1556,0.10	-0.84	0.59	-3.7	0.89	NHBCC-1275	-0.25	NHBCC-1556	-0.84	0.02675	NHBCC-1275,NHBCC-2790,0.20	-0.2	-0.05	ambiguous	P001	ambiguous	unknown	unknown	unknown	unknown	unknown	ambiguous	1
820	820	ATAGGCTGTGTCTTGA-1	10	10	AMB	NHBCC-1613,NHBCC-1613,0.10	-0.89	NHBCC-1119,NHBCC-1119,0.10	-0.96	0.07	-4.2	0.98	NHBCC-1613	-0.89	NHBCC-1119	-0.96	0.01529	NHBCC-1613,NHBCC-1119,0.50	-0.84	-0.05	ambiguous	P001	ambiguous	unknown	unknown	unknown	unknown	unknown	ambiguous	1
821	821	ATAGGCTGTTGCCAAT-1	40	40	SNG	NHBCC-1340,NHBCC-1340,0.10	-14.43	NHBCC-1340,NHBCC-2628,0.20	-14.25	-0.19	-18.0	1.0	NHBCC-1340	-14.43	NHBCC-2628	-29.37	0.0	NHBCC-1340,NHBCC-2628,0.20	-14.25	-0.19	NHBCC-1340	P001	Aging088	NIMH Human Brain Collection Core	Middle temporal gyrus	Healthy	26.2	Female	NHBCC-1340	1
822	822	ATAGGCTTCCGGACTG-1	5	5	AMB	NHBCC-1604,NHBCC-1604,0.10	-0.27	NHBCC-1669,NHBCC-1669,0.10	-0.84	0.58	-3.7	0.91	NHBCC-1604	-0.27	NHBCC-1669	-0.84	0.02632	NHBCC-1604,NHBCC-1669,0.20	-0.22	-0.04	ambiguous	P001	ambiguous	unknown	unknown	unknown	unknown	unknown	ambiguous	1
823	823	ATAGGCTTCTGGCCGA-1	2	2	AMB	NHBCC-1119,NHBCC-1119,0.10	-0.02	NHBCC-1275,NHBCC-1275,0.10	-0.02	0.0	-3.9	0.78	NHBCC-1119	-0.02	NHBCC-1275	-0.02	0.0268	NHBCC-1119,NHBCC-1275,0.20	-0.02	0.0	ambiguous	P001	ambiguous	unknown	unknown	unknown	unknown	unknown	ambiguous	1
824	824	ATATCCTAGACGTCCC-1	534	557	SNG	NHBCC-1187,NHBCC-1187,0.10	-163.85	NHBCC-1187,NHBCC-2628,0.20	-167.86	4.01	-170.0	1.0	NHBCC-1187	-163.85	NHBCC-2790	-389.22	0.0	NHBCC-1187,NHBCC-2628,0.20	-167.86	4.01	NHBCC-1187	P001	Aging080	NIMH Human Brain Collection Core	Middle temporal gyrus	Healthy	21.5	Female	NHBCC-1187	1
825	825	ATCACAGAGCAATAGT-1	158	160	SNG	NHBCC-1119,NHBCC-1119,0.10	-36.92	NHBCC-1119,NHBCC-1613,0.20	-42.5	5.58	-40.0	1.0	NHBCC-1119	-36.92	NHBCC-1613	-86.13	0.0	NHBCC-1119,NHBCC-1613,0.20	-42.5	5.58	NHBCC-1119	P001	Aging073	NIMH Human Brain Collection Core	Middle temporal gyrus	Healthy	64.3	Female	NHBCC-1119	1
826	826	ATCACAGAGCTACTAC-1	301	311	SNG	NHBCC-1340,NHBCC-1340,0.10	-84.72	NHBCC-1340,NHBCC-1669,0.20	-87.15	2.42	-88.0	1.0	NHBCC-1340	-84.72	NHBCC-1604	-210.36	0.0	NHBCC-1340,NHBCC-1669,0.20	-87.15	2.42	NHBCC-1340	P001	Aging088	NIMH Human Brain Collection Core	Middle temporal gyrus	Healthy	26.2	Female	NHBCC-1340	1
827	827	ATCACAGAGGCATCTT-1	83	84	SNG	NHBCC-1340,NHBCC-1340,0.10	-34.55	NHBCC-1340,NHBCC-1119,0.20	-33.83	-0.72	-38.0	1.0	NHBCC-1340	-34.55	NHBCC-1613	-54.45	0.0	NHBCC-1340,NHBCC-1119,0.20	-33.83	-0.72	NHBCC-1340	P001	Aging088	NIMH Human Brain Collection Core	Middle temporal gyrus	Healthy	26.2	Female	NHBCC-1340	1
828	828	ATCACAGCAGGTTACT-1	260	263	SNG	NHBCC-1615,NHBCC-1615,0.10	-67.79	NHBCC-1615,NHBCC-1556,0.20	-69.48	1.69	-71.0	1.0	NHBCC-1615	-67.79	NHBCC-1556	-161.24	0.0	NHBCC-1615,NHBCC-1556,0.20	-69.48	1.69	NHBCC-1615	P001	Aging103	NIMH Human Brain Collection Core	Middle temporal gyrus	Healthy	71.8	Female	NHBCC-1615	1
829	829	ATCACAGCATGCCGGT-1	347	364	SNG	NHBCC-1340,NHBCC-1340,0.10	-102.57	NHBCC-1340,NHBCC-831,0.20	-104.67	2.1	-110.0	1.0	NHBCC-1340	-102.57	NHBCC-1137	-233.53	0.0	NHBCC-1340,NHBCC-831,0.20	-104.67	2.1	NHBCC-1340	P001	Aging088	NIMH Human Brain Collection Core	Middle temporal gyrus	Healthy	26.2	Female	NHBCC-1340	1
830	830	ATCACAGGTCCTCCTA-1	10	10	AMB	NHBCC-1187,NHBCC-1187,0.10	-4.6	NHBCC-1340,NHBCC-1340,0.10	-5.43	0.83	-7.9	1.0	NHBCC-1187	-4.6	NHBCC-1340	-5.43	0.00039	NHBCC-1187,NHBCC-2790,0.20	-4.3	-0.3	ambiguous	P001	ambiguous	unknown	unknown	unknown	unknown	unknown	ambiguous	1
831	831	ATCACAGTCCCATACC-1	825	853	SNG	NHBCC-1613,NHBCC-1613,0.10	-224.64	NHBCC-1613,NHBCC-1119,0.20	-239.67	15.03	-230.0	1.0	NHBCC-1613	-224.64	NHBCC-1669	-568.08	0.0	NHBCC-1613,NHBCC-1119,0.20	-239.67	15.03	NHBCC-1613	P001	Aging099	NIMH Human Brain Collection Core	Middle temporal gyrus	Healthy	78.0	Male	NHBCC-1613	1
832	832	ATCACGACACGAGGTA-1	289	291	DBL	NHBCC-1340,NHBCC-1613,0.20	-94.37	NHBCC-1340,NHBCC-1340,0.10	-96.57	2.2	8.3e-45	1.0	NHBCC-1340	-96.57	NHBCC-1187	-189.42	0.0	NHBCC-1340,NHBCC-1613,0.20	-94.37	-2.2	doublet	P001	doublet	unknown	unknown	unknown	unknown	unknown	doublet	1
833	833	ATCACGACACTAAACC-1	641	675	SNG	NHBCC-1340,NHBCC-1340,0.10	-168.74	NHBCC-1340,NHBCC-1275,0.20	-178.96	10.22	-170.0	1.0	NHBCC-1340	-168.74	NHBCC-1275	-398.64	0.0	NHBCC-1340,NHBCC-1275,0.20	-178.96	10.22	NHBCC-1340	P001	Aging088	NIMH Human Brain Collection Core	Middle temporal gyrus	Healthy	26.2	Female	NHBCC-1340	1
834	834	ATCACTTAGATAACAC-1	7	7	AMB	NHBCC-1187,NHBCC-1187,0.10	-2.59	NHBCC-1604,NHBCC-1604,0.10	-3.19	0.6	-5.9	1.0	NHBCC-1187	-2.59	NHBCC-1604	-3.19	0.00287	NHBCC-1187,NHBCC-1604,0.20	-2.34	-0.25	ambiguous	P001	ambiguous	unknown	unknown	unknown	unknown	unknown	ambiguous	1
835	835	ATCACTTAGCAATAGT-1	48	49	SNG	NHBCC-1604,NHBCC-1604,0.10	-12.84	NHBCC-1604,NHBCC-1340,0.20	-12.42	-0.42	-16.0	1.0	NHBCC-1604	-12.84	NHBCC-1340	-28.19	0.0	NHBCC-1604,NHBCC-1340,0.20	-12.42	-0.42	NHBCC-1604	P001	Aging095	NIMH Human Brain Collection Core	Middle temporal gyrus	Healthy	27.2	Male	NHBCC-1604	1
836	836	ATCACTTAGCAGCGAT-1	552	570	SNG	NHBCC-831,NHBCC-831,0.10	-158.04	NHBCC-831,NHBCC-1556,0.20	-163.75	5.71	-160.0	1.0	NHBCC-831	-158.04	NHBCC-1556	-381.04	0.0	NHBCC-831,NHBCC-1556,0.20	-163.75	5.71	NHBCC-831	P001	Aging069	NIMH Human Brain Collection Core	Middle temporal gyrus	Healthy	85.2	Male	NHBCC-831	1
837	837	ATCACTTCAATAGTCC-1	49	50	SNG	NHBCC-1604,NHBCC-1604,0.10	-15.13	NHBCC-1604,NHBCC-1556,0.20	-13.83	-1.3	-18.0	1.0	NHBCC-1604	-15.13	NHBCC-2790	-25.1	0.0	NHBCC-1604,NHBCC-1556,0.20	-13.83	-1.3	NHBCC-1604	P001	Aging095	NIMH Human Brain Collection Core	Middle temporal gyrus	Healthy	27.2	Male	NHBCC-1604	1
838	838	ATCACTTGTATGCTTG-1	76	77	SNG	NHBCC-1187,NHBCC-1187,0.10	-26.45	NHBCC-1187,NHBCC-1615,0.20	-26.57	0.12	-30.0	1.0	NHBCC-1187	-26.45	NHBCC-1340	-52.22	0.0	NHBCC-1187,NHBCC-1615,0.20	-26.57	0.12	NHBCC-1187	P001	Aging080	NIMH Human Brain Collection Core	Middle temporal gyrus	Healthy	21.5	Female	NHBCC-1187	1
839	839	ATCACTTTCTTCTGGC-1	206	210	SNG	NHBCC-1119,NHBCC-1119,0.10	-64.17	NHBCC-1119,NHBCC-1613,0.20	-63.16	-1.01	-67.0	1.0	NHBCC-1119	-64.17	NHBCC-1613	-99.83	0.0	NHBCC-1119,NHBCC-1613,0.20	-63.16	-1.01	NHBCC-1119	P001	Aging073	NIMH Human Brain Collection Core	Middle temporal gyrus	Healthy	64.3	Female	NHBCC-1119	1
840	840	ATCAGGTCAGTCGGTC-1	163	165	SNG	NHBCC-1340,NHBCC-1340,0.10	-48.72	NHBCC-1340,NHBCC-1119,0.20	-51.61	2.89	-52.0	1.0	NHBCC-1340	-48.72	NHBCC-1137	-119.09	0.0	NHBCC-1340,NHBCC-1119,0.20	-51.61	2.89	NHBCC-1340	P001	Aging088	NIMH Human Brain Collection Core	Middle temporal gyrus	Healthy	26.2	Female	NHBCC-1340	1
841	841	ATCAGGTGTACTGACT-1	38	39	SNG	NHBCC-1613,NHBCC-1613,0.10	-8.74	NHBCC-1613,NHBCC-2628,0.20	-8.13	-0.61	-12.0	1.0	NHBCC-1613	-8.74	NHBCC-2628	-14.08	1e-05	NHBCC-1613,NHBCC-2628,0.20	-8.13	-0.61	NHBCC-1613	P001	Aging099	NIMH Human Brain Collection Core	Middle temporal gyrus	Healthy	78.0	Male	NHBCC-1613	1
842	842	ATCAGGTGTGTTCGAT-1	73	75	SNG	NHBCC-2628,NHBCC-2628,0.10	-19.62	NHBCC-2628,NHBCC-1615,0.20	-19.96	0.34	-23.0	1.0	NHBCC-2628	-19.62	NHBCC-1615	-39.09	0.0	NHBCC-2628,NHBCC-1615,0.20	-19.96	0.34	NHBCC-2628	P001	Aging111	NIMH Human Brain Collection Core	Middle temporal gyrus	Healthy	26.1	Male	NHBCC-2628	1
843	843	ATCAGGTGTTCGTTCC-1	401	409	SNG	NHBCC-831,NHBCC-831,0.10	-104.61	NHBCC-831,NHBCC-1615,0.20	-110.37	5.76	-110.0	1.0	NHBCC-831	-104.61	NHBCC-1615	-243.57	0.0	NHBCC-831,NHBCC-1615,0.20	-110.37	5.76	NHBCC-831	P001	Aging069	NIMH Human Brain Collection Core	Middle temporal gyrus	Healthy	85.2	Male	NHBCC-831	1
844	844	ATCAGGTTCTTCTCAA-1	445	459	SNG	NHBCC-1615,NHBCC-1615,0.10	-112.93	NHBCC-1615,NHBCC-2790,0.20	-117.78	4.86	-120.0	1.0	NHBCC-1615	-112.93	NHBCC-2790	-296.97	0.0	NHBCC-1615,NHBCC-2790,0.20	-117.78	4.86	NHBCC-1615	P001	Aging103	NIMH Human Brain Collection Core	Middle temporal gyrus	Healthy	71.8	Female	NHBCC-1615	1
845	845	ATCATTCGTGACATCT-1	4	4	AMB	NHBCC-1137,NHBCC-1137,0.10	-1.51	NHBCC-1613,NHBCC-1613,0.10	-1.59	0.08	-4.8	0.97	NHBCC-1137	-1.51	NHBCC-1613	-1.59	0.00828	NHBCC-1137,NHBCC-1613,0.40	-1.37	-0.14	ambiguous	P001	ambiguous	unknown	unknown	unknown	unknown	unknown	ambiguous	1
846	846	ATCATTCTCCCGTGAG-1	11	11	AMB	NHBCC-2628,NHBCC-2628,0.10	-6.05	NHBCC-1187,NHBCC-1187,0.10	-6.26	0.21	-9.3	1.0	NHBCC-2628	-6.05	NHBCC-1187	-6.26	9e-05	NHBCC-1187,NHBCC-1615,0.50	-4.49	-1.56	ambiguous	P001	ambiguous	unknown	unknown	unknown	unknown	unknown	ambiguous	1
847	847	ATCATTCTCGAGCACC-1	33	33	SNG	NHBCC-1613,NHBCC-1613,0.10	-9.25	NHBCC-1613,NHBCC-1669,0.20	-9.31	0.06	-13.0	1.0	NHBCC-1613	-9.25	NHBCC-1669	-22.37	0.0	NHBCC-1613,NHBCC-1669,0.20	-9.31	0.06	NHBCC-1613	P001	Aging099	NIMH Human Brain Collection Core	Middle temporal gyrus	Healthy	78.0	Male	NHBCC-1613	1
848	848	ATCCACCAGCCTCTGG-1	372	380	SNG	NHBCC-1119,NHBCC-1119,0.10	-101.13	NHBCC-1119,NHBCC-1669,0.20	-110.69	9.56	-100.0	1.0	NHBCC-1119	-101.13	NHBCC-1669	-209.71	0.0	NHBCC-1119,NHBCC-1669,0.20	-110.69	9.56	NHBCC-1119	P001	Aging073	NIMH Human Brain Collection Core	Middle temporal gyrus	Healthy	64.3	Female	NHBCC-1119	1
849	849	ATCCACCAGGGCCAAT-1	420	431	SNG	NHBCC-1340,NHBCC-1340,0.10	-123.21	NHBCC-1340,NHBCC-2790,0.20	-130.32	7.11	-130.0	1.0	NHBCC-1340	-123.21	NHBCC-2790	-294.61	0.0	NHBCC-1340,NHBCC-2790,0.20	-130.32	7.11	NHBCC-1340	P001	Aging088	NIMH Human Brain Collection Core	Middle temporal gyrus	Healthy	26.2	Female	NHBCC-1340	1
850	850	ATCCACCAGTCATAGA-1	554	574	SNG	NHBCC-1187,NHBCC-1187,0.10	-141.56	NHBCC-1187,NHBCC-1615,0.20	-146.51	4.95	-140.0	1.0	NHBCC-1187	-141.56	NHBCC-1615	-334.51	0.0	NHBCC-1187,NHBCC-1615,0.20	-146.51	4.95	NHBCC-1187	P001	Aging080	NIMH Human Brain Collection Core	Middle temporal gyrus	Healthy	21.5	Female	NHBCC-1187	1
851	851	ATCCACCAGTCCCGAC-1	56	57	SNG	NHBCC-1340,NHBCC-1340,0.10	-23.53	NHBCC-1340,NHBCC-1669,0.30	-22.28	-1.25	-27.0	1.0	NHBCC-1340	-23.53	NHBCC-2790	-39.93	0.0	NHBCC-1340,NHBCC-1669,0.30	-22.28	-1.25	NHBCC-1340	P001	Aging088	NIMH Human Brain Collection Core	Middle temporal gyrus	Healthy	26.2	Female	NHBCC-1340	1
852	852	ATCCACCAGTTGGAAT-1	8	8	AMB	NHBCC-1275,NHBCC-1275,0.10	-2.94	NHBCC-2790,NHBCC-2790,0.10	-2.94	0.01	-6.2	0.99	NHBCC-1275	-2.94	NHBCC-2790	-2.94	0.00203	NHBCC-1275,NHBCC-1669,0.50	-2.34	-0.6	ambiguous	P001	ambiguous	unknown	unknown	unknown	unknown	unknown	ambiguous	1
853	853	ATCCACCCAATCCAGT-1	69	70	SNG	NHBCC-1604,NHBCC-1604,0.10	-25.48	NHBCC-1604,NHBCC-1556,0.20	-23.81	-1.67	-29.0	1.0	NHBCC-1604	-25.48	NHBCC-1556	-48.01	0.0	NHBCC-1604,NHBCC-1556,0.20	-23.81	-1.67	NHBCC-1604	P001	Aging095	NIMH Human Brain Collection Core	Middle temporal gyrus	Healthy	27.2	Male	NHBCC-1604	1
854	854	ATCCACCCACGGCGTT-1	13	13	AMB	NHBCC-1615,NHBCC-1615,0.10	-5.68	NHBCC-1137,NHBCC-1137,0.10	-6.4	0.72	-8.9	1.0	NHBCC-1615	-5.68	NHBCC-1137	-6.4	0.00013	NHBCC-831,NHBCC-1137,0.50	-5.41	-0.27	ambiguous	P001	ambiguous	unknown	unknown	unknown	unknown	unknown	ambiguous	1
855	855	ATCCACCGTCATACCA-1	6	6	AMB	NHBCC-1615,NHBCC-1615,0.10	-0.38	NHBCC-1275,NHBCC-1275,0.10	-0.95	0.57	-3.8	0.91	NHBCC-1615	-0.38	NHBCC-1275	-0.95	0.02398	NHBCC-1615,NHBCC-1275,0.20	-0.23	-0.14	ambiguous	P001	ambiguous	unknown	unknown	unknown	unknown	unknown	ambiguous	1
856	856	ATCCACCGTTAACCTG-1	66	66	SNG	NHBCC-1604,NHBCC-1604,0.10	-17.06	NHBCC-1604,NHBCC-1556,0.20	-16.08	-0.98	-20.0	1.0	NHBCC-1604	-17.06	NHBCC-1556	-32.14	0.0	NHBCC-1604,NHBCC-1556,0.20	-16.08	-0.98	NHBCC-1604	P001	Aging095	NIMH Human Brain Collection Core	Middle temporal gyrus	Healthy	27.2	Male	NHBCC-1604	1
857	857	ATCCACCTCTTTGCTA-1	679	718	SNG	NHBCC-1187,NHBCC-1187,0.10	-202.55	NHBCC-1187,NHBCC-1556,0.20	-209.19	6.65	-210.0	1.0	NHBCC-1187	-202.55	NHBCC-2790	-491.21	0.0	NHBCC-1187,NHBCC-1556,0.20	-209.19	6.65	NHBCC-1187	P001	Aging080	NIMH Human Brain Collection Core	Middle temporal gyrus	Healthy	21.5	Female	NHBCC-1187	1
858	858	ATCCATTAGAACCGCA-1	110	111	SNG	NHBCC-1119,NHBCC-1119,0.10	-26.37	NHBCC-1119,NHBCC-1613,0.20	-26.85	0.48	-30.0	1.0	NHBCC-1119	-26.37	NHBCC-1613	-43.12	0.0	NHBCC-1119,NHBCC-1613,0.20	-26.85	0.48	NHBCC-1119	P001	Aging073	NIMH Human Brain Collection Core	Middle temporal gyrus	Healthy	64.3	Female	NHBCC-1119	1
859	859	ATCCATTAGGCTCTCG-1	298	304	SNG	NHBCC-1119,NHBCC-1119,0.10	-82.72	NHBCC-1119,NHBCC-1613,0.20	-92.74	10.03	-86.0	1.0	NHBCC-1119	-82.72	NHBCC-1613	-184.66	0.0	NHBCC-1119,NHBCC-1613,0.20	-92.74	10.03	NHBCC-1119	P001	Aging073	NIMH Human Brain Collection Core	Middle temporal gyrus	Healthy	64.3	Female	NHBCC-1119	1
860	860	ATCCATTGTTTCTATC-1	602	617	SNG	NHBCC-831,NHBCC-831,0.10	-154.87	NHBCC-831,NHBCC-1187,0.20	-159.7	4.82	-160.0	1.0	NHBCC-831	-154.87	NHBCC-1556	-380.55	0.0	NHBCC-831,NHBCC-1187,0.20	-159.7	4.82	NHBCC-831	P001	Aging069	NIMH Human Brain Collection Core	Middle temporal gyrus	Healthy	85.2	Male	NHBCC-831	1
861	861	ATCCATTTCCAAGCAT-1	9	9	AMB	NHBCC-831,NHBCC-831,0.10	-8.0	NHBCC-831,NHBCC-1556,0.30	-6.03	-1.98	-11.0	1.0	NHBCC-831	-8.0	NHBCC-1187	-9.42	1e-05	NHBCC-831,NHBCC-1556,0.30	-6.03	-1.98	ambiguous	P001	ambiguous	unknown	unknown	unknown	unknown	unknown	ambiguous	1
862	862	ATCCATTTCGGTCGAC-1	365	370	SNG	NHBCC-1615,NHBCC-1615,0.10	-97.54	NHBCC-1615,NHBCC-1556,0.20	-98.93	1.39	-100.0	1.0	NHBCC-1615	-97.54	NHBCC-1556	-219.8	0.0	NHBCC-1615,NHBCC-1556,0.20	-98.93	1.39	NHBCC-1615	P001	Aging103	NIMH Human Brain Collection Core	Middle temporal gyrus	Healthy	71.8	Female	NHBCC-1615	1
863	863	ATCCCTGAGATTGACA-1	281	289	SNG	NHBCC-831,NHBCC-831,0.10	-89.27	NHBCC-831,NHBCC-2790,0.20	-91.4	2.13	-93.0	1.0	NHBCC-831	-89.27	NHBCC-2790	-202.01	0.0	NHBCC-831,NHBCC-2790,0.20	-91.4	2.13	NHBCC-831	P001	Aging069	NIMH Human Brain Collection Core	Middle temporal gyrus	Healthy	85.2	Male	NHBCC-831	1
864	864	ATCCCTGCAGCGCGTT-1	35	35	AMB	NHBCC-1604,NHBCC-1604,0.10	-14.69	NHBCC-1604,NHBCC-1119,0.40	-12.94	-1.75	-18.0	1.0	NHBCC-1604	-14.69	NHBCC-2790	-15.49	0.0	NHBCC-1604,NHBCC-1119,0.40	-12.94	-1.75	ambiguous	P001	ambiguous	unknown	unknown	unknown	unknown	unknown	ambiguous	1
865	865	ATCCCTGGTTCTGAGT-1	7	8	AMB	NHBCC-1615,NHBCC-1615,0.10	-2.01	NHBCC-2790,NHBCC-2790,0.10	-2.01	0.0	-5.3	0.98	NHBCC-1615	-2.01	NHBCC-2790	-2.01	0.00505	NHBCC-1615,NHBCC-2790,0.20	-1.54	-0.47	ambiguous	P001	ambiguous	unknown	unknown	unknown	unknown	unknown	ambiguous	1
866	866	ATCCCTGTCATTGCCC-1	18	18	SNG	NHBCC-831,NHBCC-831,0.10	-5.9	NHBCC-831,NHBCC-1669,0.20	-5.88	-0.02	-9.2	1.0	NHBCC-831	-5.9	NHBCC-1556	-14.02	0.0001	NHBCC-831,NHBCC-1669,0.20	-5.88	-0.02	NHBCC-831	P001	Aging069	NIMH Human Brain Collection Core	Middle temporal gyrus	Healthy	85.2	Male	NHBCC-831	1
867	867	ATCCGTCAGAAACTGT-1	518	538	SNG	NHBCC-1615,NHBCC-1615,0.10	-153.73	NHBCC-1615,NHBCC-1187,0.20	-151.94	-1.79	-160.0	1.0	NHBCC-1615	-153.73	NHBCC-1187	-315.23	0.0	NHBCC-1615,NHBCC-1187,0.20	-151.94	-1.79	NHBCC-1615	P001	Aging103	NIMH Human Brain Collection Core	Middle temporal gyrus	Healthy	71.8	Female	NHBCC-1615	1
868	868	ATCCGTCAGCACTAAA-1	47	47	SNG	NHBCC-1613,NHBCC-1613,0.10	-17.82	NHBCC-1613,NHBCC-1340,0.20	-17.69	-0.13	-21.0	1.0	NHBCC-1613	-17.82	NHBCC-1669	-36.4	0.0	NHBCC-1613,NHBCC-1340,0.20	-17.69	-0.13	NHBCC-1613	P001	Aging099	NIMH Human Brain Collection Core	Middle temporal gyrus	Healthy	78.0	Male	NHBCC-1613	1
869	869	ATCCGTCCAAGGATGC-1	268	274	SNG	NHBCC-1613,NHBCC-1613,0.10	-69.55	NHBCC-1613,NHBCC-1669,0.20	-70.59	1.04	-73.0	1.0	NHBCC-1613	-69.55	NHBCC-1669	-158.13	0.0	NHBCC-1613,NHBCC-1669,0.20	-70.59	1.04	NHBCC-1613	P001	Aging099	NIMH Human Brain Collection Core	Middle temporal gyrus	Healthy	78.0	Male	NHBCC-1613	1
870	870	ATCCGTCGTCTGCATA-1	351	355	SNG	NHBCC-1340,NHBCC-1340,0.10	-94.96	NHBCC-1340,NHBCC-1187,0.20	-98.18	3.23	-98.0	1.0	NHBCC-1340	-94.96	NHBCC-1187	-209.34	0.0	NHBCC-1340,NHBCC-1187,0.20	-98.18	3.23	NHBCC-1340	P001	Aging088	NIMH Human Brain Collection Core	Middle temporal gyrus	Healthy	26.2	Female	NHBCC-1340	1
871	871	ATCCGTCTCAGCGCAC-1	301	311	SNG	NHBCC-1340,NHBCC-1340,0.10	-90.48	NHBCC-1340,NHBCC-1669,0.20	-93.7	3.23	-94.0	1.0	NHBCC-1340	-90.48	NHBCC-1556	-215.48	0.0	NHBCC-1340,NHBCC-1669,0.20	-93.7	3.23	NHBCC-1340	P001	Aging088	NIMH Human Brain Collection Core	Middle temporal gyrus	Healthy	26.2	Female	NHBCC-1340	1
872	872	ATCCTATCATACAGAA-1	17	17	AMB	NHBCC-1613,NHBCC-1613,0.10	-10.98	NHBCC-1669,NHBCC-1187,0.30	-9.18	-1.8	-14.0	1.0	NHBCC-1613	-10.98	NHBCC-1669	-11.75	0.0	NHBCC-1669,NHBCC-1187,0.30	-9.18	-1.8	ambiguous	P001	ambiguous	unknown	unknown	unknown	unknown	unknown	ambiguous	1
873	873	ATCCTATGTCGGCACT-1	13	13	SNG	NHBCC-2628,NHBCC-2628,0.10	-5.27	NHBCC-2628,NHBCC-1340,0.20	-5.13	-0.14	-8.5	1.0	NHBCC-2628	-5.27	NHBCC-1340	-8.38	0.0002	NHBCC-2628,NHBCC-1340,0.20	-5.13	-0.14	NHBCC-2628	P001	Aging111	NIMH Human Brain Collection Core	Middle temporal gyrus	Healthy	26.1	Male	NHBCC-2628	1
874	874	ATCCTATGTTAATCGC-1	47	47	SNG	NHBCC-1615,NHBCC-1615,0.10	-16.43	NHBCC-1615,NHBCC-1613,0.20	-15.52	-0.9	-20.0	1.0	NHBCC-1615	-16.43	NHBCC-831	-22.64	0.0	NHBCC-1615,NHBCC-1613,0.20	-15.52	-0.9	NHBCC-1615	P001	Aging103	NIMH Human Brain Collection Core	Middle temporal gyrus	Healthy	71.8	Female	NHBCC-1615	1
875	875	ATCCTATTCAGCTTGA-1	5	5	AMB	NHBCC-1615,NHBCC-1615,0.10	-0.89	NHBCC-1137,NHBCC-1137,0.10	-0.94	0.05	-4.3	0.94	NHBCC-1615	-0.89	NHBCC-1137	-0.94	0.01479	NHBCC-1615,NHBCC-1137,0.50	-0.69	-0.19	ambiguous	P001	ambiguous	unknown	unknown	unknown	unknown	unknown	ambiguous	1
876	876	ATCCTATTCTCGGGAC-1	9	9	SNG	NHBCC-1340,NHBCC-1340,0.10	-4.2	NHBCC-1340,NHBCC-1615,0.20	-3.69	-0.51	-7.5	1.0	NHBCC-1340	-4.2	NHBCC-1137	-6.89	0.00058	NHBCC-1340,NHBCC-1615,0.20	-3.69	-0.51	NHBCC-1340	P001	Aging088	NIMH Human Brain Collection Core	Middle temporal gyrus	Healthy	26.2	Female	NHBCC-1340	1
877	877	ATCGATGAGAAGCCTG-1	44	44	SNG	NHBCC-1604,NHBCC-1604,0.10	-9.88	NHBCC-1604,NHBCC-1137,0.20	-10.18	0.3	-13.0	1.0	NHBCC-1604	-9.88	NHBCC-1556	-23.13	0.0	NHBCC-1604,NHBCC-1137,0.20	-10.18	0.3	NHBCC-1604	P001	Aging095	NIMH Human Brain Collection Core	Middle temporal gyrus	Healthy	27.2	Male	NHBCC-1604	1
878	878	ATCGATGAGGTTCTTG-1	333	340	SNG	NHBCC-1615,NHBCC-1615,0.10	-92.67	NHBCC-1615,NHBCC-1275,0.20	-96.46	3.79	-96.0	1.0	NHBCC-1615	-92.67	NHBCC-1275	-225.59	0.0	NHBCC-1615,NHBCC-1275,0.20	-96.46	3.79	NHBCC-1615	P001	Aging103	NIMH Human Brain Collection Core	Middle temporal gyrus	Healthy	71.8	Female	NHBCC-1615	1
879	879	ATCGATGCAACGATTC-1	11	11	AMB	NHBCC-1137,NHBCC-1137,0.10	-3.7	NHBCC-1275,NHBCC-1275,0.10	-3.98	0.28	-7.0	0.99	NHBCC-1137	-3.7	NHBCC-1275	-3.98	0.00094	NHBCC-1137,NHBCC-1119,0.40	-3.26	-0.44	ambiguous	P001	ambiguous	unknown	unknown	unknown	unknown	unknown	ambiguous	1
880	880	ATCGATGCAGCTACTA-1	17	17	AMB	NHBCC-1187,NHBCC-1187,0.10	-2.74	NHBCC-1613,NHBCC-1613,0.10	-4.49	1.75	-6.0	1.0	NHBCC-1187	-2.74	NHBCC-1613	-4.49	0.00246	NHBCC-1187,NHBCC-1613,0.20	-2.59	-0.16	ambiguous	P001	ambiguous	unknown	unknown	unknown	unknown	unknown	ambiguous	1
881	881	ATCGATGCATGATAGA-1	17	17	DBL	NHBCC-1119,NHBCC-1604,0.40	-8.05	NHBCC-1119,NHBCC-1604,0.30	-8.09	0.03	2.6e-07	1.0	NHBCC-1119	-10.39	NHBCC-1604	-10.55	0.0	NHBCC-1119,NHBCC-1604,0.40	-8.05	-2.34	doublet	P001	doublet	unknown	unknown	unknown	unknown	unknown	doublet	1
882	882	ATCGATGCATTGACCA-1	13	13	SNG	NHBCC-1119,NHBCC-1119,0.10	-4.45	NHBCC-1119,NHBCC-1613,0.20	-4.02	-0.43	-7.7	1.0	NHBCC-1119	-4.45	NHBCC-1613	-8.08	0.00045	NHBCC-1119,NHBCC-1613,0.20	-4.02	-0.43	NHBCC-1119	P001	Aging073	NIMH Human Brain Collection Core	Middle temporal gyrus	Healthy	64.3	Female	NHBCC-1119	1
883	883	ATCGATGGTTCCTAAG-1	7	7	AMB	NHBCC-2790,NHBCC-2790,0.10	-0.26	NHBCC-1340,NHBCC-1340,0.10	-0.78	0.52	-3.7	0.9	NHBCC-2790	-0.26	NHBCC-1340	-0.78	0.02645	NHBCC-2790,NHBCC-1340,0.20	-0.21	-0.05	ambiguous	P001	ambiguous	unknown	unknown	unknown	unknown	unknown	ambiguous	1
884	884	ATCGCCTAGTTGGCTT-1	334	343	SNG	NHBCC-1119,NHBCC-1119,0.10	-82.47	NHBCC-1119,NHBCC-1613,0.20	-93.76	11.29	-86.0	1.0	NHBCC-1119	-82.47	NHBCC-1613	-196.46	0.0	NHBCC-1119,NHBCC-1613,0.20	-93.76	11.29	NHBCC-1119	P001	Aging073	NIMH Human Brain Collection Core	Middle temporal gyrus	Healthy	64.3	Female	NHBCC-1119	1
885	885	ATCGCCTGTAACTGCT-1	280	286	SNG	NHBCC-1340,NHBCC-1340,0.10	-83.32	NHBCC-1340,NHBCC-1275,0.20	-83.42	0.11	-87.0	1.0	NHBCC-1340	-83.32	NHBCC-1275	-180.25	0.0	NHBCC-1340,NHBCC-1275,0.20	-83.42	0.11	NHBCC-1340	P001	Aging088	NIMH Human Brain Collection Core	Middle temporal gyrus	Healthy	26.2	Female	NHBCC-1340	1
886	886	ATCGCCTGTATCCCAA-1	863	903	SNG	NHBCC-1187,NHBCC-1187,0.10	-249.38	NHBCC-1187,NHBCC-1137,0.20	-261.31	11.92	-250.0	1.0	NHBCC-1187	-249.38	NHBCC-1340	-619.52	0.0	NHBCC-1187,NHBCC-1137,0.20	-261.31	11.92	NHBCC-1187	P001	Aging080	NIMH Human Brain Collection Core	Middle temporal gyrus	Healthy	21.5	Female	NHBCC-1187	1
887	887	ATCGCCTTCACCGCTT-1	1092	1141	DBL	NHBCC-1340,NHBCC-1119,0.40	-442.76	NHBCC-1119,NHBCC-1340,0.50	-444.47	1.72	4.1e-196	1.0	NHBCC-1340	-503.47	NHBCC-1119	-672.58	0.0	NHBCC-1340,NHBCC-1119,0.40	-442.76	-60.71	doublet	P001	doublet	unknown	unknown	unknown	unknown	unknown	doublet	1
888	888	ATCGCCTTCAGCCCAG-1	133	135	SNG	NHBCC-1119,NHBCC-1119,0.10	-34.05	NHBCC-1119,NHBCC-1669,0.20	-35.99	1.94	-37.0	1.0	NHBCC-1119	-34.05	NHBCC-1613	-63.03	0.0	NHBCC-1119,NHBCC-1669,0.20	-35.99	1.94	NHBCC-1119	P001	Aging073	NIMH Human Brain Collection Core	Middle temporal gyrus	Healthy	64.3	Female	NHBCC-1119	1
889	889	ATCGGATAGCACGGAT-1	135	136	SNG	NHBCC-1119,NHBCC-1119,0.10	-31.58	NHBCC-1119,NHBCC-1669,0.20	-34.09	2.51	-35.0	1.0	NHBCC-1119	-31.58	NHBCC-2628	-68.95	0.0	NHBCC-1119,NHBCC-1669,0.20	-34.09	2.51	NHBCC-1119	P001	Aging073	NIMH Human Brain Collection Core	Middle temporal gyrus	Healthy	64.3	Female	NHBCC-1119	1
890	890	ATCGGATAGTAATACG-1	11	11	AMB	NHBCC-2628,NHBCC-2628,0.10	-2.85	NHBCC-1615,NHBCC-1615,0.10	-3.95	1.1	-6.1	1.0	NHBCC-2628	-2.85	NHBCC-1615	-3.95	0.00222	NHBCC-2628,NHBCC-1613,0.20	-2.86	0.01	ambiguous	P001	ambiguous	unknown	unknown	unknown	unknown	unknown	ambiguous	1
891	891	ATCGGATTCGTCACCT-1	34	34	SNG	NHBCC-1615,NHBCC-1615,0.10	-9.56	NHBCC-1615,NHBCC-1604,0.20	-8.96	-0.59	-13.0	1.0	NHBCC-1615	-9.56	NHBCC-1187	-14.75	0.0	NHBCC-1615,NHBCC-1604,0.20	-8.96	-0.59	NHBCC-1615	P001	Aging103	NIMH Human Brain Collection Core	Middle temporal gyrus	Healthy	71.8	Female	NHBCC-1615	1
892	892	ATCGGCGAGTCACGCC-1	8	8	AMB	NHBCC-2628,NHBCC-2628,0.10	-0.34	NHBCC-1137,NHBCC-1137,0.10	-0.96	0.62	-3.7	0.93	NHBCC-2628	-0.34	NHBCC-1137	-0.96	0.02563	NHBCC-2628,NHBCC-1137,0.20	-0.24	-0.1	ambiguous	P001	ambiguous	unknown	unknown	unknown	unknown	unknown	ambiguous	1
893	893	ATCGGCGCACAAAGTA-1	145	149	SNG	NHBCC-831,NHBCC-831,0.10	-44.49	NHBCC-831,NHBCC-1340,0.20	-46.7	2.21	-48.0	1.0	NHBCC-831	-44.49	NHBCC-1556	-106.69	0.0	NHBCC-831,NHBCC-1340,0.20	-46.7	2.21	NHBCC-831	P001	Aging069	NIMH Human Brain Collection Core	Middle temporal gyrus	Healthy	85.2	Male	NHBCC-831	1
894	894	ATCGGCGGTGTAGGAC-1	59	60	SNG	NHBCC-1119,NHBCC-1119,0.10	-15.18	NHBCC-1119,NHBCC-1556,0.20	-16.0	0.82	-18.0	1.0	NHBCC-1119	-15.18	NHBCC-1613	-32.82	0.0	NHBCC-1119,NHBCC-1556,0.20	-16.0	0.82	NHBCC-1119	P001	Aging073	NIMH Human Brain Collection Core	Middle temporal gyrus	Healthy	64.3	Female	NHBCC-1119	1
895	895	ATCGGCGTCAAAGACA-1	309	319	SNG	NHBCC-1340,NHBCC-1340,0.10	-93.45	NHBCC-1340,NHBCC-831,0.20	-95.06	1.62	-97.0	1.0	NHBCC-1340	-93.45	NHBCC-1275	-201.96	0.0	NHBCC-1340,NHBCC-831,0.20	-95.06	1.62	NHBCC-1340	P001	Aging088	NIMH Human Brain Collection Core	Middle temporal gyrus	Healthy	26.2	Female	NHBCC-1340	1
896	896	ATCGTAGCACGCTGCA-1	28	29	DBL	NHBCC-1615,NHBCC-1604,0.40	-6.05	NHBCC-1604,NHBCC-1615,0.50	-6.06	0.02	1.9e-06	1.0	NHBCC-1615	-8.4	NHBCC-1604	-10.88	1e-05	NHBCC-1615,NHBCC-1604,0.40	-6.05	-2.35	doublet	P001	doublet	unknown	unknown	unknown	unknown	unknown	doublet	1
897	897	ATCGTAGCATGCCGGT-1	6	6	AMB	NHBCC-2628,NHBCC-2628,0.10	-0.43	NHBCC-831,NHBCC-831,0.10	-0.96	0.53	-3.8	0.92	NHBCC-2628	-0.43	NHBCC-831	-0.96	0.02321	NHBCC-2628,NHBCC-831,0.20	-0.23	-0.19	ambiguous	P001	ambiguous	unknown	unknown	unknown	unknown	unknown	ambiguous	1
898	898	ATCGTAGGTAGAAACT-1	9	9	AMB	NHBCC-1556,NHBCC-1556,0.10	-2.3	NHBCC-1669,NHBCC-1669,0.10	-2.81	0.51	-5.6	0.99	NHBCC-1556	-2.3	NHBCC-1669	-2.81	0.00384	NHBCC-1556,NHBCC-1669,0.20	-2.21	-0.08	ambiguous	P001	ambiguous	unknown	unknown	unknown	unknown	unknown	ambiguous	1
899	899	ATCGTAGGTAGTTAGA-1	47	47	DBL	NHBCC-1604,NHBCC-2628,0.30	-15.6	NHBCC-1604,NHBCC-1604,0.10	-17.61	2.01	1.3e-10	1.0	NHBCC-1604	-17.61	NHBCC-2628	-23.32	0.0	NHBCC-1604,NHBCC-2628,0.30	-15.6	-2.01	doublet	P001	doublet	unknown	unknown	unknown	unknown	unknown	doublet	1
900	900	ATCGTAGGTCATCACA-1	27	27	SNG	NHBCC-1615,NHBCC-1615,0.10	-4.55	NHBCC-1615,NHBCC-1119,0.20	-5.01	0.45	-7.8	1.0	NHBCC-1615	-4.55	NHBCC-1340	-16.65	0.00041	NHBCC-1615,NHBCC-1119,0.20	-5.01	0.45	NHBCC-1615	P001	Aging103	NIMH Human Brain Collection Core	Middle temporal gyrus	Healthy	71.8	Female	NHBCC-1615	1
901	901	ATCGTAGTCTATCGCC-1	9	9	AMB	NHBCC-1669,NHBCC-1669,0.10	-3.96	NHBCC-1137,NHBCC-1137,0.10	-4.48	0.52	-7.2	1.0	NHBCC-1669	-3.96	NHBCC-1137	-4.48	0.00073	NHBCC-1669,NHBCC-1137,0.40	-3.14	-0.83	ambiguous	P001	ambiguous	unknown	unknown	unknown	unknown	unknown	ambiguous	1
902	902	ATCGTCCAGAGAAGGT-1	81	84	SNG	NHBCC-831,NHBCC-831,0.10	-19.95	NHBCC-831,NHBCC-1275,0.20	-20.98	1.03	-23.0	1.0	NHBCC-831	-19.95	NHBCC-1340	-43.64	0.0	NHBCC-831,NHBCC-1275,0.20	-20.98	1.03	NHBCC-831	P001	Aging069	NIMH Human Brain Collection Core	Middle temporal gyrus	Healthy	85.2	Male	NHBCC-831	1
903	903	ATCGTCCCAGTCAGCC-1	454	466	SNG	NHBCC-1119,NHBCC-1119,0.10	-126.63	NHBCC-1119,NHBCC-1669,0.20	-138.6	11.97	-130.0	1.0	NHBCC-1119	-126.63	NHBCC-1669	-271.43	0.0	NHBCC-1119,NHBCC-1669,0.20	-138.6	11.97	NHBCC-1119	P001	Aging073	NIMH Human Brain Collection Core	Middle temporal gyrus	Healthy	64.3	Female	NHBCC-1119	1
904	904	ATCGTCCGTAGGATAT-1	14	14	SNG	NHBCC-831,NHBCC-831,0.10	-3.77	NHBCC-831,NHBCC-1119,0.20	-3.88	0.12	-7.0	1.0	NHBCC-831	-3.77	NHBCC-1556	-6.03	0.00089	NHBCC-831,NHBCC-1119,0.20	-3.88	0.12	NHBCC-831	P001	Aging069	NIMH Human Brain Collection Core	Middle temporal gyrus	Healthy	85.2	Male	NHBCC-831	1
905	905	ATCGTCCTCCTCGATC-1	841	876	SNG	NHBCC-2628,NHBCC-2628,0.10	-232.34	NHBCC-2628,NHBCC-1137,0.20	-242.99	10.65	-240.0	1.0	NHBCC-2628	-232.34	NHBCC-1137	-574.51	0.0	NHBCC-2628,NHBCC-1137,0.20	-242.99	10.65	NHBCC-2628	P001	Aging111	NIMH Human Brain Collection Core	Middle temporal gyrus	Healthy	26.1	Male	NHBCC-2628	1
906	906	ATCGTGAAGGCCTAAG-1	11	11	AMB	NHBCC-1604,NHBCC-1604,0.10	-1.74	NHBCC-1340,NHBCC-1340,0.10	-2.93	1.19	-5.0	0.99	NHBCC-1604	-1.74	NHBCC-1340	-2.93	0.00665	NHBCC-1604,NHBCC-1669,0.20	-1.62	-0.12	ambiguous	P001	ambiguous	unknown	unknown	unknown	unknown	unknown	ambiguous	1
907	907	ATCGTGAAGTTAGTGA-1	82	83	SNG	NHBCC-2628,NHBCC-2628,0.10	-22.78	NHBCC-2628,NHBCC-1613,0.20	-23.45	0.67	-26.0	1.0	NHBCC-2628	-22.78	NHBCC-1613	-51.16	0.0	NHBCC-2628,NHBCC-1613,0.20	-23.45	0.67	NHBCC-2628	P001	Aging111	NIMH Human Brain Collection Core	Middle temporal gyrus	Healthy	26.1	Male	NHBCC-2628	1
908	908	ATCTCTAAGAAATTCG-1	426	439	SNG	NHBCC-1613,NHBCC-1613,0.10	-121.3	NHBCC-1613,NHBCC-1669,0.20	-128.59	7.29	-120.0	1.0	NHBCC-1613	-121.3	NHBCC-1669	-272.21	0.0	NHBCC-1613,NHBCC-1669,0.20	-128.59	7.29	NHBCC-1613	P001	Aging099	NIMH Human Brain Collection Core	Middle temporal gyrus	Healthy	78.0	Male	NHBCC-1613	1
909	909	ATCTCTAAGGTGATCG-1	5	5	AMB	NHBCC-1340,NHBCC-1340,0.10	-0.43	NHBCC-1615,NHBCC-1615,0.10	-0.43	0.0	-3.9	0.9	NHBCC-1340	-0.43	NHBCC-1615	-0.43	0.0227	NHBCC-1340,NHBCC-1615,0.50	-0.14	-0.29	ambiguous	P001	ambiguous	unknown	unknown	unknown	unknown	unknown	ambiguous	1
910	910	ATCTCTACATCCGAAT-1	36	36	SNG	NHBCC-1604,NHBCC-1604,0.10	-10.69	NHBCC-1604,NHBCC-1340,0.20	-9.89	-0.79	-14.0	1.0	NHBCC-1604	-10.69	NHBCC-1340	-15.15	0.0	NHBCC-1604,NHBCC-1340,0.20	-9.89	-0.79	NHBCC-1604	P001	Aging095	NIMH Human Brain Collection Core	Middle temporal gyrus	Healthy	27.2	Male	NHBCC-1604	1
911	911	ATCTCTATCGTGACTA-1	265	269	SNG	NHBCC-1615,NHBCC-1615,0.10	-57.93	NHBCC-1615,NHBCC-831,0.20	-62.54	4.61	-61.0	1.0	NHBCC-1615	-57.93	NHBCC-831	-164.16	0.0	NHBCC-1615,NHBCC-831,0.20	-62.54	4.61	NHBCC-1615	P001	Aging103	NIMH Human Brain Collection Core	Middle temporal gyrus	Healthy	71.8	Female	NHBCC-1615	1
912	912	ATCTCTATCTCACCCA-1	695	722	SNG	NHBCC-2628,NHBCC-2628,0.10	-197.61	NHBCC-2628,NHBCC-1556,0.20	-203.19	5.59	-200.0	1.0	NHBCC-2628	-197.61	NHBCC-1556	-467.5	0.0	NHBCC-2628,NHBCC-1556,0.20	-203.19	5.59	NHBCC-2628	P001	Aging111	NIMH Human Brain Collection Core	Middle temporal gyrus	Healthy	26.1	Male	NHBCC-2628	1
913	913	ATCTTCACACGATAGG-1	162	165	SNG	NHBCC-2628,NHBCC-2628,0.10	-52.69	NHBCC-2628,NHBCC-1615,0.20	-54.7	2.01	-56.0	1.0	NHBCC-2628	-52.69	NHBCC-2790	-125.79	0.0	NHBCC-2628,NHBCC-1615,0.20	-54.7	2.01	NHBCC-2628	P001	Aging111	NIMH Human Brain Collection Core	Middle temporal gyrus	Healthy	26.1	Male	NHBCC-2628	1
914	914	ATCTTCACACTGGATT-1	48	48	SNG	NHBCC-1613,NHBCC-1613,0.10	-12.63	NHBCC-1613,NHBCC-1340,0.20	-13.17	0.54	-16.0	1.0	NHBCC-1613	-12.63	NHBCC-831	-29.56	0.0	NHBCC-1613,NHBCC-1340,0.20	-13.17	0.54	NHBCC-1613	P001	Aging099	NIMH Human Brain Collection Core	Middle temporal gyrus	Healthy	78.0	Male	NHBCC-1613	1
915	915	ATCTTCAGTTTCGACA-1	42	42	SNG	NHBCC-1615,NHBCC-1615,0.10	-8.95	NHBCC-1615,NHBCC-1604,0.20	-9.67	0.72	-12.0	1.0	NHBCC-1615	-8.95	NHBCC-1604	-22.77	0.0	NHBCC-1615,NHBCC-1604,0.20	-9.67	0.72	NHBCC-1615	P001	Aging103	NIMH Human Brain Collection Core	Middle temporal gyrus	Healthy	71.8	Female	NHBCC-1615	1
916	916	ATCTTCATCCCTCTCC-1	2	2	AMB	NHBCC-1604,NHBCC-1604,0.10	-0.1	NHBCC-2790,NHBCC-2790,0.10	-0.1	0.0	-3.8	0.84	NHBCC-1604	-0.1	NHBCC-2790	-0.1	0.02789	NHBCC-1604,NHBCC-2790,0.40	-0.05	-0.05	ambiguous	P001	ambiguous	unknown	unknown	unknown	unknown	unknown	ambiguous	1
917	917	ATCTTCATCCTAAGTG-1	604	625	SNG	NHBCC-1187,NHBCC-1187,0.10	-165.87	NHBCC-1187,NHBCC-1615,0.20	-170.15	4.29	-170.0	1.0	NHBCC-1187	-165.87	NHBCC-1615	-400.92	0.0	NHBCC-1187,NHBCC-1615,0.20	-170.15	4.29	NHBCC-1187	P001	Aging080	NIMH Human Brain Collection Core	Middle temporal gyrus	Healthy	21.5	Female	NHBCC-1187	1
918	918	ATGAAAGAGAGCTTTC-1	434	454	SNG	NHBCC-1340,NHBCC-1340,0.10	-122.34	NHBCC-1340,NHBCC-1556,0.20	-126.93	4.59	-130.0	1.0	NHBCC-1340	-122.34	NHBCC-1556	-299.96	0.0	NHBCC-1340,NHBCC-1556,0.20	-126.93	4.59	NHBCC-1340	P001	Aging088	NIMH Human Brain Collection Core	Middle temporal gyrus	Healthy	26.2	Female	NHBCC-1340	1
919	919	ATGAAAGGTACGCGTC-1	33	33	SNG	NHBCC-1340,NHBCC-1340,0.10	-10.47	NHBCC-1340,NHBCC-1275,0.30	-9.91	-0.56	-14.0	1.0	NHBCC-1340	-10.47	NHBCC-1615	-14.54	0.0	NHBCC-1340,NHBCC-1275,0.30	-9.91	-0.56	NHBCC-1340	P001	Aging088	NIMH Human Brain Collection Core	Middle temporal gyrus	Healthy	26.2	Female	NHBCC-1340	1
920	920	ATGAAAGGTGATTCAC-1	66	68	SNG	NHBCC-1615,NHBCC-1615,0.10	-14.99	NHBCC-1615,NHBCC-1340,0.20	-16.17	1.18	-18.0	1.0	NHBCC-1615	-14.99	NHBCC-1340	-41.3	0.0	NHBCC-1615,NHBCC-1340,0.20	-16.17	1.18	NHBCC-1615	P001	Aging103	NIMH Human Brain Collection Core	Middle temporal gyrus	Healthy	71.8	Female	NHBCC-1615	1
921	921	ATGACCAAGCATCTTG-1	870	915	SNG	NHBCC-1187,NHBCC-1187,0.10	-238.69	NHBCC-1187,NHBCC-1615,0.20	-252.93	14.24	-240.0	1.0	NHBCC-1187	-238.69	NHBCC-1615	-618.47	0.0	NHBCC-1187,NHBCC-1615,0.20	-252.93	14.24	NHBCC-1187	P001	Aging080	NIMH Human Brain Collection Core	Middle temporal gyrus	Healthy	21.5	Female	NHBCC-1187	1
922	922	ATGACCAAGTAGTCTC-1	107	109	SNG	NHBCC-1604,NHBCC-1604,0.10	-30.34	NHBCC-1604,NHBCC-1613,0.20	-30.55	0.21	-34.0	1.0	NHBCC-1604	-30.34	NHBCC-831	-56.39	0.0	NHBCC-1604,NHBCC-1613,0.20	-30.55	0.21	NHBCC-1604	P001	Aging095	NIMH Human Brain Collection Core	Middle temporal gyrus	Healthy	27.2	Male	NHBCC-1604	1
923	923	ATGACCACATGAAGGC-1	131	132	SNG	NHBCC-1613,NHBCC-1613,0.10	-34.46	NHBCC-1613,NHBCC-1119,0.20	-34.99	0.53	-38.0	1.0	NHBCC-1613	-34.46	NHBCC-1119	-74.24	0.0	NHBCC-1613,NHBCC-1119,0.20	-34.99	0.53	NHBCC-1613	P001	Aging099	NIMH Human Brain Collection Core	Middle temporal gyrus	Healthy	78.0	Male	NHBCC-1613	1
924	924	ATGACCAGTAGATCCT-1	4	4	AMB	NHBCC-1119,NHBCC-1119,0.10	-0.09	NHBCC-1615,NHBCC-1615,0.10	-0.09	0.0	-3.7	0.87	NHBCC-1119	-0.09	NHBCC-1615	-0.09	0.02919	NHBCC-1119,NHBCC-1615,0.20	-0.09	-0.0	ambiguous	P001	ambiguous	unknown	unknown	unknown	unknown	unknown	ambiguous	1
925	925	ATGACCATCCGCGATG-1	229	235	SNG	NHBCC-1340,NHBCC-1340,0.10	-56.62	NHBCC-1340,NHBCC-1137,0.20	-59.45	2.82	-60.0	1.0	NHBCC-1340	-56.62	NHBCC-1137	-148.5	0.0	NHBCC-1340,NHBCC-1137,0.20	-59.45	2.82	NHBCC-1340	P001	Aging088	NIMH Human Brain Collection Core	Middle temporal gyrus	Healthy	26.2	Female	NHBCC-1340	1
926	926	ATGAGGGCAAGTTCGT-1	5	5	AMB	NHBCC-1556,NHBCC-1556,0.10	-0.23	NHBCC-2790,NHBCC-2790,0.10	-0.8	0.57	-3.8	0.87	NHBCC-1556	-0.23	NHBCC-2790	-0.8	0.0262	NHBCC-1556,NHBCC-2790,0.20	-0.19	-0.04	ambiguous	P001	ambiguous	unknown	unknown	unknown	unknown	unknown	ambiguous	1
927	927	ATGAGGGCAGAGGGTT-1	3	3	AMB	NHBCC-1137,NHBCC-1137,0.10	-0.11	NHBCC-1275,NHBCC-1275,0.10	-0.11	0.0	-3.7	0.84	NHBCC-1137	-0.11	NHBCC-1275	-0.11	0.02826	NHBCC-1137,NHBCC-1275,0.30	-0.06	-0.05	ambiguous	P001	ambiguous	unknown	unknown	unknown	unknown	unknown	ambiguous	1
928	928	ATGAGGGCATCATTTC-1	869	920	SNG	NHBCC-1187,NHBCC-1187,0.10	-269.91	NHBCC-1187,NHBCC-2790,0.20	-281.53	11.62	-270.0	1.0	NHBCC-1187	-269.91	NHBCC-2790	-608.67	0.0	NHBCC-1187,NHBCC-2790,0.20	-281.53	11.62	NHBCC-1187	P001	Aging080	NIMH Human Brain Collection Core	Middle temporal gyrus	Healthy	21.5	Female	NHBCC-1187	1
929	929	ATGAGGGGTGCTTATG-1	8	8	AMB	NHBCC-2790,NHBCC-2790,0.10	-0.88	NHBCC-1615,NHBCC-1615,0.10	-1.51	0.62	-4.2	0.97	NHBCC-2790	-0.88	NHBCC-1615	-1.51	0.01531	NHBCC-2790,NHBCC-1615,0.20	-0.86	-0.02	ambiguous	P001	ambiguous	unknown	unknown	unknown	unknown	unknown	ambiguous	1
930	930	ATGAGGGTCCGAGGCT-1	344	354	SNG	NHBCC-1119,NHBCC-1119,0.10	-103.77	NHBCC-1119,NHBCC-831,0.20	-109.91	6.14	-110.0	1.0	NHBCC-1119	-103.77	NHBCC-1669	-211.39	0.0	NHBCC-1119,NHBCC-831,0.20	-109.91	6.14	NHBCC-1119	P001	Aging073	NIMH Human Brain Collection Core	Middle temporal gyrus	Healthy	64.3	Female	NHBCC-1119	1
931	931	ATGAGTCCAGCGGTCT-1	14	14	AMB	NHBCC-1615,NHBCC-1615,0.10	-10.08	NHBCC-1604,NHBCC-1604,0.10	-10.2	0.11	-13.0	1.0	NHBCC-1615	-10.08	NHBCC-1604	-10.2	0.0	NHBCC-2790,NHBCC-1556,0.40	-8.42	-1.67	ambiguous	P001	ambiguous	unknown	unknown	unknown	unknown	unknown	ambiguous	1
932	932	ATGAGTCGTCTCGCGA-1	701	726	SNG	NHBCC-1340,NHBCC-1340,0.10	-185.37	NHBCC-1340,NHBCC-1556,0.20	-193.49	8.12	-190.0	1.0	NHBCC-1340	-185.37	NHBCC-1556	-466.11	0.0	NHBCC-1340,NHBCC-1556,0.20	-193.49	8.12	NHBCC-1340	P001	Aging088	NIMH Human Brain Collection Core	Middle temporal gyrus	Healthy	26.2	Female	NHBCC-1340	1
933	933	ATGATCGAGATCCCAT-1	3	3	AMB	NHBCC-1340,NHBCC-1340,0.10	-0.28	NHBCC-1615,NHBCC-1615,0.10	-1.53	1.25	-3.7	0.94	NHBCC-1340	-0.28	NHBCC-1615	-1.53	0.02729	NHBCC-1340,NHBCC-1615,0.20	-0.34	0.05	ambiguous	P001	ambiguous	unknown	unknown	unknown	unknown	unknown	ambiguous	1
934	934	ATGATCGCACCAGGTC-1	590	609	DBL	NHBCC-1340,NHBCC-831,0.20	-218.19	NHBCC-1340,NHBCC-1340,0.10	-221.3	3.11	1.4000000000000001e-98	1.0	NHBCC-1340	-221.3	NHBCC-831	-385.91	0.0	NHBCC-1340,NHBCC-831,0.20	-218.19	-3.11	doublet	P001	doublet	unknown	unknown	unknown	unknown	unknown	doublet	1
935	935	ATGATCGCACCCTAAA-1	295	302	SNG	NHBCC-1615,NHBCC-1615,0.10	-81.91	NHBCC-1615,NHBCC-1275,0.20	-84.96	3.05	-85.0	1.0	NHBCC-1615	-81.91	NHBCC-1275	-187.21	0.0	NHBCC-1615,NHBCC-1275,0.20	-84.96	3.05	NHBCC-1615	P001	Aging103	NIMH Human Brain Collection Core	Middle temporal gyrus	Healthy	71.8	Female	NHBCC-1615	1
936	936	ATGATCGCACGACGAA-1	214	216	SNG	NHBCC-1119,NHBCC-1119,0.10	-55.0	NHBCC-1119,NHBCC-2628,0.20	-61.87	6.88	-58.0	1.0	NHBCC-1119	-55.0	NHBCC-2628	-129.49	0.0	NHBCC-1119,NHBCC-2628,0.20	-61.87	6.88	NHBCC-1119	P001	Aging073	NIMH Human Brain Collection Core	Middle temporal gyrus	Healthy	64.3	Female	NHBCC-1119	1
937	937	ATGATCGCATTCAGCA-1	11	11	SNG	NHBCC-2628,NHBCC-2628,0.10	-3.63	NHBCC-2628,NHBCC-1669,0.30	-2.81	-0.82	-6.9	1.0	NHBCC-2628	-3.63	NHBCC-1669	-6.38	0.00102	NHBCC-2628,NHBCC-1669,0.30	-2.81	-0.82	NHBCC-2628	P001	Aging111	NIMH Human Brain Collection Core	Middle temporal gyrus	Healthy	26.1	Male	NHBCC-2628	1
938	938	ATGATCGTCAAGCCTA-1	115	115	DBL	NHBCC-831,NHBCC-2628,0.30	-34.16	NHBCC-831,NHBCC-2628,0.20	-34.29	0.12	1.2e-18	1.0	NHBCC-831	-38.1	NHBCC-2628	-59.68	0.0	NHBCC-831,NHBCC-2628,0.30	-34.16	-3.93	doublet	P001	doublet	unknown	unknown	unknown	unknown	unknown	doublet	1
939	939	ATGATCGTCGCGTGAC-1	14	14	SNG	NHBCC-1613,NHBCC-1613,0.10	-3.21	NHBCC-1613,NHBCC-1604,0.20	-3.01	-0.2	-6.5	1.0	NHBCC-1613	-3.21	NHBCC-1604	-6.07	0.00155	NHBCC-1613,NHBCC-1604,0.20	-3.01	-0.2	NHBCC-1613	P001	Aging099	NIMH Human Brain Collection Core	Middle temporal gyrus	Healthy	78.0	Male	NHBCC-1613	1
940	940	ATGCATGAGCAGCCCT-1	9	9	AMB	NHBCC-1604,NHBCC-1604,0.10	-4.19	NHBCC-1613,NHBCC-1613,0.10	-4.9	0.71	-7.4	1.0	NHBCC-1604	-4.19	NHBCC-1613	-4.9	0.00058	NHBCC-1604,NHBCC-1613,0.30	-4.12	-0.07	ambiguous	P001	ambiguous	unknown	unknown	unknown	unknown	unknown	ambiguous	1
941	941	ATGCATGAGTTCACTG-1	585	610	SNG	NHBCC-1187,NHBCC-1187,0.10	-166.13	NHBCC-1187,NHBCC-1615,0.20	-174.98	8.85	-170.0	1.0	NHBCC-1187	-166.13	NHBCC-1604	-403.52	0.0	NHBCC-1187,NHBCC-1615,0.20	-174.98	8.85	NHBCC-1187	P001	Aging080	NIMH Human Brain Collection Core	Middle temporal gyrus	Healthy	21.5	Female	NHBCC-1187	1
942	942	ATGCATGGTAACATCC-1	636	664	SNG	NHBCC-1613,NHBCC-1613,0.10	-194.66	NHBCC-1613,NHBCC-1187,0.20	-203.89	9.23	-200.0	1.0	NHBCC-1613	-194.66	NHBCC-1187	-464.47	0.0	NHBCC-1613,NHBCC-1187,0.20	-203.89	9.23	NHBCC-1613	P001	Aging099	NIMH Human Brain Collection Core	Middle temporal gyrus	Healthy	78.0	Male	NHBCC-1613	1
943	943	ATGCATGGTAAGATAC-1	83	85	SNG	NHBCC-1604,NHBCC-1604,0.10	-24.49	NHBCC-1604,NHBCC-2790,0.20	-25.15	0.66	-28.0	1.0	NHBCC-1604	-24.49	NHBCC-1340	-65.62	0.0	NHBCC-1604,NHBCC-2790,0.20	-25.15	0.66	NHBCC-1604	P001	Aging095	NIMH Human Brain Collection Core	Middle temporal gyrus	Healthy	27.2	Male	NHBCC-1604	1
944	944	ATGCATGTCGTGGCTG-1	12	12	SNG	NHBCC-1340,NHBCC-1340,0.10	-3.39	NHBCC-1340,NHBCC-2628,0.20	-3.19	-0.2	-6.7	1.0	NHBCC-1340	-3.39	NHBCC-2628	-6.49	0.00129	NHBCC-1340,NHBCC-2628,0.20	-3.19	-0.2	NHBCC-1340	P001	Aging088	NIMH Human Brain Collection Core	Middle temporal gyrus	Healthy	26.2	Female	NHBCC-1340	1
945	945	ATGCCTCAGAGAACCC-1	332	340	SNG	NHBCC-831,NHBCC-831,0.10	-97.36	NHBCC-831,NHBCC-1275,0.20	-99.05	1.69	-100.0	1.0	NHBCC-831	-97.36	NHBCC-1275	-229.41	0.0	NHBCC-831,NHBCC-1275,0.20	-99.05	1.69	NHBCC-831	P001	Aging069	NIMH Human Brain Collection Core	Middle temporal gyrus	Healthy	85.2	Male	NHBCC-831	1
946	946	ATGCCTCAGGAGATAG-1	171	173	SNG	NHBCC-2628,NHBCC-2628,0.10	-59.24	NHBCC-2628,NHBCC-1615,0.20	-57.54	-1.7	-62.0	1.0	NHBCC-2628	-59.24	NHBCC-1340	-117.22	0.0	NHBCC-2628,NHBCC-1615,0.20	-57.54	-1.7	NHBCC-2628	P001	Aging111	NIMH Human Brain Collection Core	Middle temporal gyrus	Healthy	26.1	Male	NHBCC-2628	1
947	947	ATGCCTCAGGGACTGT-1	420	432	SNG	NHBCC-1187,NHBCC-1187,0.10	-124.45	NHBCC-1187,NHBCC-1137,0.20	-126.96	2.51	-130.0	1.0	NHBCC-1187	-124.45	NHBCC-1137	-282.26	0.0	NHBCC-1187,NHBCC-1137,0.20	-126.96	2.51	NHBCC-1187	P001	Aging080	NIMH Human Brain Collection Core	Middle temporal gyrus	Healthy	21.5	Female	NHBCC-1187	1
948	948	ATGCCTCCAATCGTCA-1	265	269	SNG	NHBCC-1119,NHBCC-1119,0.10	-71.98	NHBCC-1119,NHBCC-2628,0.20	-76.08	4.11	-75.0	1.0	NHBCC-1119	-71.98	NHBCC-2628	-151.03	0.0	NHBCC-1119,NHBCC-2628,0.20	-76.08	4.11	NHBCC-1119	P001	Aging073	NIMH Human Brain Collection Core	Middle temporal gyrus	Healthy	64.3	Female	NHBCC-1119	1
949	949	ATGCCTCCACAGAGCA-1	6	6	AMB	NHBCC-1615,NHBCC-1615,0.10	-2.74	NHBCC-1604,NHBCC-1604,0.10	-3.02	0.29	-6.0	0.99	NHBCC-1615	-2.74	NHBCC-1604	-3.02	0.00247	NHBCC-1604,NHBCC-1119,0.40	-2.44	-0.29	ambiguous	P001	ambiguous	unknown	unknown	unknown	unknown	unknown	ambiguous	1
950	950	ATGCCTCCACATACGT-1	23	23	SNG	NHBCC-1604,NHBCC-1604,0.10	-4.94	NHBCC-1604,NHBCC-1340,0.20	-5.25	0.31	-8.2	1.0	NHBCC-1604	-4.94	NHBCC-1340	-12.49	0.00027	NHBCC-1604,NHBCC-1340,0.20	-5.25	0.31	NHBCC-1604	P001	Aging095	NIMH Human Brain Collection Core	Middle temporal gyrus	Healthy	27.2	Male	NHBCC-1604	1
951	951	ATGCCTCCATCCCACT-1	87	88	SNG	NHBCC-1613,NHBCC-1613,0.10	-27.47	NHBCC-1613,NHBCC-1187,0.20	-27.42	-0.05	-31.0	1.0	NHBCC-1613	-27.47	NHBCC-1187	-55.21	0.0	NHBCC-1613,NHBCC-1187,0.20	-27.42	-0.05	NHBCC-1613	P001	Aging099	NIMH Human Brain Collection Core	Middle temporal gyrus	Healthy	78.0	Male	NHBCC-1613	1
952	952	ATGCCTCGTGTCTTGA-1	9	9	AMB	NHBCC-2628,NHBCC-2628,0.10	-0.93	NHBCC-831,NHBCC-831,0.10	-0.97	0.04	-4.3	0.94	NHBCC-2628	-0.93	NHBCC-831	-0.97	0.01425	NHBCC-2628,NHBCC-831,0.50	-0.69	-0.25	ambiguous	P001	ambiguous	unknown	unknown	unknown	unknown	unknown	ambiguous	1
953	953	ATGCCTCGTTAGCTAC-1	8	8	AMB	NHBCC-1613,NHBCC-1613,0.10	-3.26	NHBCC-1119,NHBCC-1119,0.10	-4.16	0.89	-6.5	1.0	NHBCC-1613	-3.26	NHBCC-1119	-4.16	0.00147	NHBCC-1613,NHBCC-1119,0.40	-2.53	-0.73	ambiguous	P001	ambiguous	unknown	unknown	unknown	unknown	unknown	ambiguous	1
954	954	ATGCCTCTCAGGTAAA-1	157	158	SNG	NHBCC-1119,NHBCC-1119,0.10	-39.11	NHBCC-1119,NHBCC-1669,0.20	-42.44	3.33	-42.0	1.0	NHBCC-1119	-39.11	NHBCC-1669	-81.34	0.0	NHBCC-1119,NHBCC-1669,0.20	-42.44	3.33	NHBCC-1119	P001	Aging073	NIMH Human Brain Collection Core	Middle temporal gyrus	Healthy	64.3	Female	NHBCC-1119	1
955	955	ATGCGATCAATCGCGC-1	486	502	SNG	NHBCC-1119,NHBCC-1119,0.10	-117.26	NHBCC-1119,NHBCC-1613,0.20	-134.12	16.86	-120.0	1.0	NHBCC-1119	-117.26	NHBCC-1669	-274.96	0.0	NHBCC-1119,NHBCC-1613,0.20	-134.12	16.86	NHBCC-1119	P001	Aging073	NIMH Human Brain Collection Core	Middle temporal gyrus	Healthy	64.3	Female	NHBCC-1119	1
956	956	ATGCGATCAGTAGGAC-1	8	8	AMB	NHBCC-831,NHBCC-831,0.10	-5.25	NHBCC-1615,NHBCC-831,0.40	-3.44	-1.81	-8.5	1.0	NHBCC-831	-5.25	NHBCC-1615	-5.72	0.0002	NHBCC-1615,NHBCC-831,0.40	-3.44	-1.81	ambiguous	P001	ambiguous	unknown	unknown	unknown	unknown	unknown	ambiguous	1
957	957	ATGCGATTCGTGGGTC-1	7	7	AMB	NHBCC-1340,NHBCC-1340,0.10	-0.88	NHBCC-1137,NHBCC-1137,0.10	-1.96	1.08	-4.2	0.96	NHBCC-1340	-0.88	NHBCC-1137	-1.96	0.01526	NHBCC-1340,NHBCC-1137,0.20	-0.95	0.07	ambiguous	P001	ambiguous	unknown	unknown	unknown	unknown	unknown	ambiguous	1
958	958	ATGGAGGAGTGAGTGC-1	56	57	SNG	NHBCC-1613,NHBCC-1613,0.10	-17.08	NHBCC-1613,NHBCC-1275,0.20	-15.78	-1.3	-20.0	1.0	NHBCC-1613	-17.08	NHBCC-1275	-37.83	0.0	NHBCC-1613,NHBCC-1275,0.20	-15.78	-1.3	NHBCC-1613	P001	Aging099	NIMH Human Brain Collection Core	Middle temporal gyrus	Healthy	78.0	Male	NHBCC-1613	1
959	959	ATGGAGGCATCTATCT-1	41	41	SNG	NHBCC-1615,NHBCC-1615,0.10	-12.36	NHBCC-1615,NHBCC-1137,0.20	-10.62	-1.74	-16.0	1.0	NHBCC-1615	-12.36	NHBCC-1604	-23.75	0.0	NHBCC-1615,NHBCC-1137,0.20	-10.62	-1.74	NHBCC-1615	P001	Aging103	NIMH Human Brain Collection Core	Middle temporal gyrus	Healthy	71.8	Female	NHBCC-1615	1
960	960	ATGGAGGGTCTGCAAT-1	17	17	AMB	NHBCC-1613,NHBCC-1613,0.10	-6.55	NHBCC-831,NHBCC-831,0.10	-7.41	0.85	-9.8	1.0	NHBCC-1613	-6.55	NHBCC-831	-7.41	5e-05	NHBCC-1613,NHBCC-831,0.30	-5.97	-0.59	ambiguous	P001	ambiguous	unknown	unknown	unknown	unknown	unknown	ambiguous	1
961	961	ATGGATCAGTCTACCA-1	4	4	AMB	NHBCC-1275,NHBCC-1275,0.10	-0.78	NHBCC-1615,NHBCC-1615,0.10	-0.91	0.13	-4.2	0.92	NHBCC-1275	-0.78	NHBCC-1615	-0.91	0.01625	NHBCC-1275,NHBCC-1615,0.40	-0.64	-0.14	ambiguous	P001	ambiguous	unknown	unknown	unknown	unknown	unknown	ambiguous	1
962	962	ATGGATCCACGTACTA-1	888	951	SNG	NHBCC-1340,NHBCC-1340,0.10	-251.61	NHBCC-1340,NHBCC-1615,0.20	-264.42	12.8	-250.0	1.0	NHBCC-1340	-251.61	NHBCC-1615	-636.39	0.0	NHBCC-1340,NHBCC-1615,0.20	-264.42	12.8	NHBCC-1340	P001	Aging088	NIMH Human Brain Collection Core	Middle temporal gyrus	Healthy	26.2	Female	NHBCC-1340	1
963	963	ATGGATCGTCCTACAA-1	7	7	SNG	NHBCC-2628,NHBCC-2628,0.10	-2.41	NHBCC-2628,NHBCC-1615,0.20	-2.3	-0.11	-5.7	1.0	NHBCC-2628	-2.41	NHBCC-1615	-6.46	0.00345	NHBCC-2628,NHBCC-1615,0.20	-2.3	-0.11	NHBCC-2628	P001	Aging111	NIMH Human Brain Collection Core	Middle temporal gyrus	Healthy	26.1	Male	NHBCC-2628	1
964	964	ATGGATCTCCCTTGGT-1	7	7	AMB	NHBCC-1340,NHBCC-1340,0.10	-1.0	NHBCC-1615,NHBCC-1615,0.10	-2.07	1.07	-4.3	0.97	NHBCC-1340	-1.0	NHBCC-1615	-2.07	0.01376	NHBCC-1340,NHBCC-2790,0.20	-0.98	-0.01	ambiguous	P001	ambiguous	unknown	unknown	unknown	unknown	unknown	ambiguous	1
965	965	ATGGGAGAGAGCACTG-1	71	71	SNG	NHBCC-1119,NHBCC-1119,0.10	-21.79	NHBCC-1119,NHBCC-1669,0.20	-20.57	-1.22	-25.0	1.0	NHBCC-1119	-21.79	NHBCC-1613	-30.73	0.0	NHBCC-1119,NHBCC-1669,0.20	-20.57	-1.22	NHBCC-1119	P001	Aging073	NIMH Human Brain Collection Core	Middle temporal gyrus	Healthy	64.3	Female	NHBCC-1119	1
966	966	ATGGGAGAGCTGTACT-1	11	12	SNG	NHBCC-2628,NHBCC-2628,0.10	-3.67	NHBCC-2628,NHBCC-2790,0.20	-3.38	-0.29	-6.9	1.0	NHBCC-2628	-3.67	NHBCC-1669	-5.89	0.00097	NHBCC-2628,NHBCC-2790,0.20	-3.38	-0.29	NHBCC-2628	P001	Aging111	NIMH Human Brain Collection Core	Middle temporal gyrus	Healthy	26.1	Male	NHBCC-2628	1
967	967	ATGGGAGAGGAATTAC-1	714	748	SNG	NHBCC-1187,NHBCC-1187,0.10	-203.85	NHBCC-1187,NHBCC-1615,0.20	-211.41	7.56	-210.0	1.0	NHBCC-1187	-203.85	NHBCC-1615	-502.45	0.0	NHBCC-1187,NHBCC-1615,0.20	-211.41	7.56	NHBCC-1187	P001	Aging080	NIMH Human Brain Collection Core	Middle temporal gyrus	Healthy	21.5	Female	NHBCC-1187	1
968	968	ATGGGAGCACTCAGAT-1	13	13	AMB	NHBCC-1137,NHBCC-1137,0.10	-5.83	NHBCC-1615,NHBCC-1615,0.10	-6.24	0.41	-9.1	1.0	NHBCC-1137	-5.83	NHBCC-1615	-6.24	0.00011	NHBCC-1137,NHBCC-1615,0.50	-5.17	-0.65	ambiguous	P001	ambiguous	unknown	unknown	unknown	unknown	unknown	ambiguous	1
969	969	ATGGGAGGTTGCATAC-1	269	274	SNG	NHBCC-1187,NHBCC-1187,0.10	-81.1	NHBCC-1187,NHBCC-1615,0.20	-85.07	3.97	-84.0	1.0	NHBCC-1187	-81.1	NHBCC-1615	-209.35	0.0	NHBCC-1187,NHBCC-1615,0.20	-85.07	3.97	NHBCC-1187	P001	Aging080	NIMH Human Brain Collection Core	Middle temporal gyrus	Healthy	21.5	Female	NHBCC-1187	1
970	970	ATGGGAGTCAACACGT-1	9	9	AMB	NHBCC-1137,NHBCC-1137,0.10	-2.35	NHBCC-2628,NHBCC-2628,0.10	-2.35	0.0	-5.6	0.99	NHBCC-1137	-2.35	NHBCC-2628	-2.35	0.00365	NHBCC-1137,NHBCC-2628,0.20	-2.24	-0.11	ambiguous	P001	ambiguous	unknown	unknown	unknown	unknown	unknown	ambiguous	1
971	971	ATGGGAGTCTCCCATG-1	183	189	DBL	NHBCC-1119,NHBCC-1340,0.30	-77.87	NHBCC-1119,NHBCC-1187,0.20	-77.98	0.1	1.2e-37	1.0	NHBCC-1119	-85.97	NHBCC-2628	-105.06	0.0	NHBCC-1119,NHBCC-1340,0.30	-77.87	-8.09	doublet	P001	doublet	unknown	unknown	unknown	unknown	unknown	doublet	1
972	972	ATGGGAGTCTGGAAGG-1	77	79	SNG	NHBCC-1615,NHBCC-1615,0.10	-19.68	NHBCC-1615,NHBCC-1613,0.20	-19.47	-0.21	-23.0	1.0	NHBCC-1615	-19.68	NHBCC-2628	-38.16	0.0	NHBCC-1615,NHBCC-1613,0.20	-19.47	-0.21	NHBCC-1615	P001	Aging103	NIMH Human Brain Collection Core	Middle temporal gyrus	Healthy	71.8	Female	NHBCC-1615	1
973	973	ATGGGTTAGAGACAAG-1	271	273	SNG	NHBCC-1615,NHBCC-1615,0.10	-75.16	NHBCC-1615,NHBCC-1137,0.20	-77.17	2.01	-78.0	1.0	NHBCC-1615	-75.16	NHBCC-2790	-176.08	0.0	NHBCC-1615,NHBCC-1137,0.20	-77.17	2.01	NHBCC-1615	P001	Aging103	NIMH Human Brain Collection Core	Middle temporal gyrus	Healthy	71.8	Female	NHBCC-1615	1
974	974	ATGGGTTAGCTGGCCT-1	748	794	SNG	NHBCC-2628,NHBCC-2628,0.10	-227.97	NHBCC-2628,NHBCC-1340,0.20	-234.69	6.72	-230.0	1.0	NHBCC-2628	-227.97	NHBCC-1340	-515.12	0.0	NHBCC-2628,NHBCC-1340,0.20	-234.69	6.72	NHBCC-2628	P001	Aging111	NIMH Human Brain Collection Core	Middle temporal gyrus	Healthy	26.1	Male	NHBCC-2628	1
975	975	ATGGGTTGTAGAAACT-1	6	6	AMB	NHBCC-831,NHBCC-831,0.10	-0.77	NHBCC-1604,NHBCC-1604,0.10	-0.79	0.02	-4.2	0.92	NHBCC-831	-0.77	NHBCC-1604	-0.79	0.01621	NHBCC-1604,NHBCC-831,0.50	-0.67	-0.1	ambiguous	P001	ambiguous	unknown	unknown	unknown	unknown	unknown	ambiguous	1
976	976	ATGGGTTGTAGAGACC-1	11	11	AMB	NHBCC-1137,NHBCC-1137,0.10	-2.79	NHBCC-831,NHBCC-831,0.10	-2.98	0.18	-6.1	0.99	NHBCC-1137	-2.79	NHBCC-831	-2.98	0.00233	NHBCC-831,NHBCC-2628,0.40	-2.28	-0.51	ambiguous	P001	ambiguous	unknown	unknown	unknown	unknown	unknown	ambiguous	1
977	977	ATGGTTGAGATGGCAC-1	215	218	SNG	NHBCC-831,NHBCC-831,0.10	-57.49	NHBCC-831,NHBCC-1604,0.20	-58.56	1.07	-61.0	1.0	NHBCC-831	-57.49	NHBCC-1604	-124.09	0.0	NHBCC-831,NHBCC-1604,0.20	-58.56	1.07	NHBCC-831	P001	Aging069	NIMH Human Brain Collection Core	Middle temporal gyrus	Healthy	85.2	Male	NHBCC-831	1
978	978	ATGGTTGCAACGGCTC-1	14	14	AMB	NHBCC-2790,NHBCC-2790,0.10	-9.69	NHBCC-1613,NHBCC-1613,0.10	-9.95	0.26	-13.0	1.0	NHBCC-2790	-9.69	NHBCC-1613	-9.95	0.0	NHBCC-2790,NHBCC-1119,0.30	-9.06	-0.63	ambiguous	P001	ambiguous	unknown	unknown	unknown	unknown	unknown	ambiguous	1
979	979	ATGGTTGCAGAGTTGG-1	306	309	DBL	NHBCC-2628,NHBCC-1613,0.30	-137.62	NHBCC-2628,NHBCC-1613,0.20	-138.88	1.26	1.3999999999999999e-63	1.0	NHBCC-2628	-150.12	NHBCC-831	-205.79	0.0	NHBCC-2628,NHBCC-1613,0.30	-137.62	-12.49	doublet	P001	doublet	unknown	unknown	unknown	unknown	unknown	doublet	1
980	980	ATGGTTGGTGACACAG-1	887	932	SNG	NHBCC-1187,NHBCC-1187,0.10	-241.04	NHBCC-1187,NHBCC-1615,0.20	-250.68	9.64	-240.0	1.0	NHBCC-1187	-241.04	NHBCC-1275	-609.47	0.0	NHBCC-1187,NHBCC-1615,0.20	-250.68	9.64	NHBCC-1187	P001	Aging080	NIMH Human Brain Collection Core	Middle temporal gyrus	Healthy	21.5	Female	NHBCC-1187	1
981	981	ATGGTTGTCCTTCTAA-1	366	380	SNG	NHBCC-1340,NHBCC-1340,0.10	-87.23	NHBCC-1340,NHBCC-831,0.20	-91.71	4.48	-90.0	1.0	NHBCC-1340	-87.23	NHBCC-1187	-230.6	0.0	NHBCC-1340,NHBCC-831,0.20	-91.71	4.48	NHBCC-1340	P001	Aging088	NIMH Human Brain Collection Core	Middle temporal gyrus	Healthy	26.2	Female	NHBCC-1340	1
982	982	ATGTCCCCAAGAGTTA-1	75	76	SNG	NHBCC-1613,NHBCC-1613,0.10	-22.86	NHBCC-1613,NHBCC-1275,0.20	-23.49	0.62	-26.0	1.0	NHBCC-1613	-22.86	NHBCC-1669	-48.7	0.0	NHBCC-1613,NHBCC-1275,0.20	-23.49	0.62	NHBCC-1613	P001	Aging099	NIMH Human Brain Collection Core	Middle temporal gyrus	Healthy	78.0	Male	NHBCC-1613	1
983	983	ATGTCCCCACCTCGTT-1	8	9	AMB	NHBCC-1669,NHBCC-1669,0.10	-1.01	NHBCC-1604,NHBCC-1604,0.10	-2.19	1.18	-4.3	0.98	NHBCC-1669	-1.01	NHBCC-1604	-2.19	0.01364	NHBCC-1669,NHBCC-1604,0.20	-1.06	0.04	ambiguous	P001	ambiguous	unknown	unknown	unknown	unknown	unknown	ambiguous	1
984	984	ATGTCCCCATCTAGAC-1	503	520	SNG	NHBCC-1613,NHBCC-1613,0.10	-139.56	NHBCC-1613,NHBCC-1669,0.20	-147.43	7.87	-140.0	1.0	NHBCC-1613	-139.56	NHBCC-1669	-353.49	0.0	NHBCC-1613,NHBCC-1669,0.20	-147.43	7.87	NHBCC-1613	P001	Aging099	NIMH Human Brain Collection Core	Middle temporal gyrus	Healthy	78.0	Male	NHBCC-1613	1
985	985	ATGTCCCCATTGCTGA-1	21	21	AMB	NHBCC-831,NHBCC-831,0.10	-4.94	NHBCC-1119,NHBCC-1119,0.10	-6.81	1.87	-8.2	1.0	NHBCC-831	-4.94	NHBCC-1119	-6.81	0.00027	NHBCC-831,NHBCC-1137,0.20	-4.93	-0.01	ambiguous	P001	ambiguous	unknown	unknown	unknown	unknown	unknown	ambiguous	1
986	986	ATGTCCCGTCGGAAAC-1	11	11	AMB	NHBCC-1275,NHBCC-1275,0.10	-4.16	NHBCC-1613,NHBCC-1613,0.10	-5.5	1.34	-7.4	1.0	NHBCC-1275	-4.16	NHBCC-1613	-5.5	0.0006	NHBCC-1275,NHBCC-1119,0.30	-4.12	-0.04	ambiguous	P001	ambiguous	unknown	unknown	unknown	unknown	unknown	ambiguous	1
987	987	ATGTCCCGTGCTCTTC-1	18	18	AMB	NHBCC-831,NHBCC-831,0.10	-5.13	NHBCC-1340,NHBCC-1340,0.10	-5.26	0.14	-8.4	1.0	NHBCC-831	-5.13	NHBCC-1340	-5.26	0.00023	NHBCC-1340,NHBCC-1613,0.40	-4.22	-0.9	ambiguous	P001	ambiguous	unknown	unknown	unknown	unknown	unknown	ambiguous	1
988	988	ATGTCCCTCCACTGAA-1	16	16	AMB	NHBCC-1604,NHBCC-1604,0.10	-6.46	NHBCC-2628,NHBCC-2628,0.10	-7.05	0.59	-9.7	1.0	NHBCC-1604	-6.46	NHBCC-2628	-7.05	6e-05	NHBCC-1604,NHBCC-1613,0.50	-5.32	-1.14	ambiguous	P001	ambiguous	unknown	unknown	unknown	unknown	unknown	ambiguous	1
989	989	ATGTCTTAGAAGCGGG-1	672	702	SNG	NHBCC-1187,NHBCC-1187,0.10	-173.49	NHBCC-1187,NHBCC-1615,0.20	-177.97	4.49	-180.0	1.0	NHBCC-1187	-173.49	NHBCC-1615	-420.01	0.0	NHBCC-1187,NHBCC-1615,0.20	-177.97	4.49	NHBCC-1187	P001	Aging080	NIMH Human Brain Collection Core	Middle temporal gyrus	Healthy	21.5	Female	NHBCC-1187	1
990	990	ATGTCTTCAACTACGT-1	5	5	AMB	NHBCC-1669,NHBCC-1669,0.10	-1.71	NHBCC-1340,NHBCC-1340,0.10	-2.78	1.07	-5.0	0.98	NHBCC-1669	-1.71	NHBCC-1340	-2.78	0.00681	NHBCC-1669,NHBCC-1340,0.20	-1.56	-0.15	ambiguous	P001	ambiguous	unknown	unknown	unknown	unknown	unknown	ambiguous	1
991	991	ATGTCTTCACCTTCCA-1	260	267	SNG	NHBCC-2628,NHBCC-2628,0.10	-68.8	NHBCC-2628,NHBCC-1340,0.20	-70.94	2.15	-72.0	1.0	NHBCC-2628	-68.8	NHBCC-1340	-154.92	0.0	NHBCC-2628,NHBCC-1340,0.20	-70.94	2.15	NHBCC-2628	P001	Aging111	NIMH Human Brain Collection Core	Middle temporal gyrus	Healthy	26.1	Male	NHBCC-2628	1
992	992	ATGTCTTCACTGATTG-1	65	65	SNG	NHBCC-1119,NHBCC-1119,0.10	-17.93	NHBCC-1119,NHBCC-2628,0.20	-19.01	1.08	-21.0	1.0	NHBCC-1119	-17.93	NHBCC-2628	-38.39	0.0	NHBCC-1119,NHBCC-2628,0.20	-19.01	1.08	NHBCC-1119	P001	Aging073	NIMH Human Brain Collection Core	Middle temporal gyrus	Healthy	64.3	Female	NHBCC-1119	1
993	993	ATGTCTTGTACTTGTG-1	39	39	AMB	NHBCC-2628,NHBCC-2628,0.10	-12.62	NHBCC-2628,NHBCC-831,0.40	-11.42	-1.2	-16.0	1.0	NHBCC-2628	-12.62	NHBCC-1340	-14.24	0.0	NHBCC-2628,NHBCC-831,0.40	-11.42	-1.2	ambiguous	P001	ambiguous	unknown	unknown	unknown	unknown	unknown	ambiguous	1
994	994	ATGTCTTGTTCATCGA-1	306	312	SNG	NHBCC-1613,NHBCC-1613,0.10	-74.6	NHBCC-1613,NHBCC-2790,0.20	-80.47	5.87	-78.0	1.0	NHBCC-1613	-74.6	NHBCC-2628	-223.85	0.0	NHBCC-1613,NHBCC-2790,0.20	-80.47	5.87	NHBCC-1613	P001	Aging099	NIMH Human Brain Collection Core	Middle temporal gyrus	Healthy	78.0	Male	NHBCC-1613	1
995	995	ATGTCTTTCATGCCGG-1	26	26	SNG	NHBCC-1604,NHBCC-1604,0.10	-12.28	NHBCC-1604,NHBCC-2790,0.20	-10.61	-1.67	-16.0	1.0	NHBCC-1604	-12.28	NHBCC-2628	-16.57	0.0	NHBCC-1604,NHBCC-2790,0.20	-10.61	-1.67	NHBCC-1604	P001	Aging095	NIMH Human Brain Collection Core	Middle temporal gyrus	Healthy	27.2	Male	NHBCC-1604	1
996	996	ATGTCTTTCGTACCTC-1	278	281	SNG	NHBCC-1340,NHBCC-1340,0.10	-73.15	NHBCC-1340,NHBCC-2628,0.20	-74.01	0.86	-76.0	1.0	NHBCC-1340	-73.15	NHBCC-2790	-176.87	0.0	NHBCC-1340,NHBCC-2628,0.20	-74.01	0.86	NHBCC-1340	P001	Aging088	NIMH Human Brain Collection Core	Middle temporal gyrus	Healthy	26.2	Female	NHBCC-1340	1
997	997	ATTACCTTCCATCTGC-1	386	390	SNG	NHBCC-1119,NHBCC-1119,0.10	-102.58	NHBCC-1119,NHBCC-1669,0.20	-117.15	14.56	-110.0	1.0	NHBCC-1119	-102.58	NHBCC-1669	-241.89	0.0	NHBCC-1119,NHBCC-1669,0.20	-117.15	14.56	NHBCC-1119	P001	Aging073	NIMH Human Brain Collection Core	Middle temporal gyrus	Healthy	64.3	Female	NHBCC-1119	1
998	998	ATTACTCAGAACTGAT-1	71	72	SNG	NHBCC-1604,NHBCC-1604,0.10	-24.17	NHBCC-1604,NHBCC-1275,0.20	-24.25	0.07	-27.0	1.0	NHBCC-1604	-24.17	NHBCC-1275	-49.25	0.0	NHBCC-1604,NHBCC-1275,0.20	-24.25	0.07	NHBCC-1604	P001	Aging095	NIMH Human Brain Collection Core	Middle temporal gyrus	Healthy	27.2	Male	NHBCC-1604	1
999	999	ATTACTCAGTGGTGAC-1	35	36	SNG	NHBCC-1604,NHBCC-1604,0.10	-14.51	NHBCC-1604,NHBCC-1119,0.20	-14.47	-0.05	-18.0	1.0	NHBCC-1604	-14.51	NHBCC-1669	-25.81	0.0	NHBCC-1604,NHBCC-1119,0.20	-14.47	-0.05	NHBCC-1604	P001	Aging095	NIMH Human Brain Collection Core	Middle temporal gyrus	Healthy	27.2	Male	NHBCC-1604	1
1000	1000	ATTACTCCAACCTAAC-1	8	8	AMB	NHBCC-1275,NHBCC-1275,0.10	-1.17	NHBCC-1604,NHBCC-1604,0.10	-2.4	1.23	-4.5	0.98	NHBCC-1275	-1.17	NHBCC-1604	-2.4	0.01166	NHBCC-1275,NHBCC-1137,0.20	-1.07	-0.1	ambiguous	P001	ambiguous	unknown	unknown	unknown	unknown	unknown	ambiguous	1
1001	1001	ATTACTCGTCATGGCC-1	8	8	SNG	NHBCC-1613,NHBCC-1613,0.10	-5.48	NHBCC-1613,NHBCC-2628,0.40	-4.2	-1.28	-8.7	1.0	NHBCC-1613	-5.48	NHBCC-2628	-8.66	0.00016	NHBCC-1613,NHBCC-2628,0.40	-4.2	-1.28	NHBCC-1613	P001	Aging099	NIMH Human Brain Collection Core	Middle temporal gyrus	Healthy	78.0	Male	NHBCC-1613	1
1002	1002	ATTACTCGTGTCCACG-1	84	84	SNG	NHBCC-1604,NHBCC-1604,0.10	-23.07	NHBCC-1604,NHBCC-1556,0.20	-24.43	1.36	-26.0	1.0	NHBCC-1604	-23.07	NHBCC-1615	-61.98	0.0	NHBCC-1604,NHBCC-1556,0.20	-24.43	1.36	NHBCC-1604	P001	Aging095	NIMH Human Brain Collection Core	Middle temporal gyrus	Healthy	27.2	Male	NHBCC-1604	1
1003	1003	ATTACTCTCTCTGGTC-1	28	30	SNG	NHBCC-1613,NHBCC-1613,0.10	-8.62	NHBCC-1613,NHBCC-2628,0.20	-7.37	-1.24	-12.0	1.0	NHBCC-1613	-8.62	NHBCC-1604	-14.53	1e-05	NHBCC-1613,NHBCC-2628,0.20	-7.37	-1.24	NHBCC-1613	P001	Aging099	NIMH Human Brain Collection Core	Middle temporal gyrus	Healthy	78.0	Male	NHBCC-1613	1
1004	1004	ATTATCCCAAATGGCG-1	7	7	AMB	NHBCC-2628,NHBCC-2628,0.10	-0.16	NHBCC-1340,NHBCC-1340,0.10	-0.68	0.52	-3.7	0.89	NHBCC-2628	-0.16	NHBCC-1340	-0.68	0.0282	NHBCC-2628,NHBCC-1340,0.20	-0.21	0.05	ambiguous	P001	ambiguous	unknown	unknown	unknown	unknown	unknown	ambiguous	1
1005	1005	ATTATCCCATTAGGCT-1	170	175	SNG	NHBCC-2628,NHBCC-2628,0.10	-47.57	NHBCC-2628,NHBCC-1604,0.20	-48.79	1.22	-51.0	1.0	NHBCC-2628	-47.57	NHBCC-1604	-103.56	0.0	NHBCC-2628,NHBCC-1604,0.20	-48.79	1.22	NHBCC-2628	P001	Aging111	NIMH Human Brain Collection Core	Middle temporal gyrus	Healthy	26.1	Male	NHBCC-2628	1
1006	1006	ATTCACTCAGACATCT-1	11	11	AMB	NHBCC-1137,NHBCC-1137,0.10	-3.73	NHBCC-2628,NHBCC-2628,0.10	-4.93	1.19	-7.0	1.0	NHBCC-1137	-3.73	NHBCC-2628	-4.93	0.00092	NHBCC-1137,NHBCC-831,0.20	-3.49	-0.24	ambiguous	P001	ambiguous	unknown	unknown	unknown	unknown	unknown	ambiguous	1
1007	1007	ATTCACTGTAGCTTAC-1	11	11	AMB	NHBCC-1137,NHBCC-1137,0.10	-6.4	NHBCC-1669,NHBCC-1669,0.10	-6.91	0.51	-9.7	1.0	NHBCC-1137	-6.4	NHBCC-1669	-6.91	6e-05	NHBCC-1669,NHBCC-1137,0.40	-5.0	-1.4	ambiguous	P001	ambiguous	unknown	unknown	unknown	unknown	unknown	ambiguous	1
1008	1008	ATTCACTGTGCATTAC-1	13	13	AMB	NHBCC-1137,NHBCC-1137,0.10	-6.97	NHBCC-1119,NHBCC-1137,0.40	-5.03	-1.94	-10.0	1.0	NHBCC-1137	-6.97	NHBCC-1613	-7.22	4e-05	NHBCC-1119,NHBCC-1137,0.40	-5.03	-1.94	ambiguous	P001	ambiguous	unknown	unknown	unknown	unknown	unknown	ambiguous	1
1009	1009	ATTCAGGAGTCACTAC-1	571	597	SNG	NHBCC-1340,NHBCC-1340,0.10	-163.0	NHBCC-1340,NHBCC-1556,0.20	-169.61	6.61	-170.0	1.0	NHBCC-1340	-163.0	NHBCC-1556	-386.16	0.0	NHBCC-1340,NHBCC-1556,0.20	-169.61	6.61	NHBCC-1340	P001	Aging088	NIMH Human Brain Collection Core	Middle temporal gyrus	Healthy	26.2	Female	NHBCC-1340	1
1010	1010	ATTCAGGTCGTTGTTT-1	429	448	SNG	NHBCC-1187,NHBCC-1187,0.10	-133.07	NHBCC-1187,NHBCC-1615,0.20	-137.74	4.66	-140.0	1.0	NHBCC-1187	-133.07	NHBCC-1556	-309.41	0.0	NHBCC-1187,NHBCC-1615,0.20	-137.74	4.66	NHBCC-1187	P001	Aging080	NIMH Human Brain Collection Core	Middle temporal gyrus	Healthy	21.5	Female	NHBCC-1187	1
1011	1011	ATTCATCAGCACACAG-1	10	10	AMB	NHBCC-1187,NHBCC-1187,0.10	-2.15	NHBCC-1556,NHBCC-1556,0.10	-2.72	0.57	-5.4	0.99	NHBCC-1187	-2.15	NHBCC-1556	-2.72	0.00444	NHBCC-1119,NHBCC-831,0.50	-2.08	-0.07	ambiguous	P001	ambiguous	unknown	unknown	unknown	unknown	unknown	ambiguous	1
1012	1012	ATTCATCAGTCGGGAT-1	49	49	SNG	NHBCC-1613,NHBCC-1613,0.10	-10.64	NHBCC-1613,NHBCC-1275,0.20	-10.65	0.01	-14.0	1.0	NHBCC-1613	-10.64	NHBCC-1275	-27.73	0.0	NHBCC-1613,NHBCC-1275,0.20	-10.65	0.01	NHBCC-1613	P001	Aging099	NIMH Human Brain Collection Core	Middle temporal gyrus	Healthy	78.0	Male	NHBCC-1613	1
1013	1013	ATTCATCCATACCGTA-1	52	52	SNG	NHBCC-1604,NHBCC-1604,0.10	-10.97	NHBCC-1604,NHBCC-2790,0.30	-9.16	-1.81	-14.0	1.0	NHBCC-1604	-10.97	NHBCC-2790	-13.94	0.0	NHBCC-1604,NHBCC-2790,0.30	-9.16	-1.81	NHBCC-1604	P001	Aging095	NIMH Human Brain Collection Core	Middle temporal gyrus	Healthy	27.2	Male	NHBCC-1604	1
1014	1014	ATTCATCGTGCAAGAC-1	360	377	SNG	NHBCC-1187,NHBCC-1187,0.10	-100.49	NHBCC-1187,NHBCC-1615,0.20	-102.0	1.51	-100.0	1.0	NHBCC-1187	-100.49	NHBCC-1615	-217.72	0.0	NHBCC-1187,NHBCC-1615,0.20	-102.0	1.51	NHBCC-1187	P001	Aging080	NIMH Human Brain Collection Core	Middle temporal gyrus	Healthy	21.5	Female	NHBCC-1187	1
1015	1015	ATTCATCTCAGCCTTC-1	4	4	AMB	NHBCC-1119,NHBCC-1119,0.10	-0.05	NHBCC-1137,NHBCC-1137,0.10	-0.05	0.0	-3.8	0.82	NHBCC-1119	-0.05	NHBCC-1137	-0.05	0.02754	NHBCC-1119,NHBCC-1137,0.40	-0.05	0.0	ambiguous	P001	ambiguous	unknown	unknown	unknown	unknown	unknown	ambiguous	1
1016	1016	ATTCCATAGAGAGTTT-1	14	14	AMB	NHBCC-2790,NHBCC-2790,0.10	-4.95	NHBCC-1604,NHBCC-1604,0.10	-5.48	0.53	-8.2	1.0	NHBCC-2790	-4.95	NHBCC-1604	-5.48	0.00027	NHBCC-2790,NHBCC-2628,0.40	-4.27	-0.68	ambiguous	P001	ambiguous	unknown	unknown	unknown	unknown	unknown	ambiguous	1
1017	1017	ATTCCATAGATTAGAC-1	37	37	SNG	NHBCC-831,NHBCC-831,0.10	-9.3	NHBCC-831,NHBCC-1275,0.20	-9.03	-0.27	-13.0	1.0	NHBCC-831	-9.3	NHBCC-2790	-22.51	0.0	NHBCC-831,NHBCC-1275,0.20	-9.03	-0.27	NHBCC-831	P001	Aging069	NIMH Human Brain Collection Core	Middle temporal gyrus	Healthy	85.2	Male	NHBCC-831	1
1018	1018	ATTCCATAGCAGTAAT-1	40	40	SNG	NHBCC-1119,NHBCC-1119,0.10	-12.43	NHBCC-1119,NHBCC-2790,0.20	-11.92	-0.5	-16.0	1.0	NHBCC-1119	-12.43	NHBCC-2790	-20.63	0.0	NHBCC-1119,NHBCC-2790,0.20	-11.92	-0.5	NHBCC-1119	P001	Aging073	NIMH Human Brain Collection Core	Middle temporal gyrus	Healthy	64.3	Female	NHBCC-1119	1
1019	1019	ATTCCATCATAGATCC-1	35	35	SNG	NHBCC-1615,NHBCC-1615,0.10	-11.54	NHBCC-1615,NHBCC-2628,0.20	-10.83	-0.71	-15.0	1.0	NHBCC-1615	-11.54	NHBCC-1275	-19.62	0.0	NHBCC-1615,NHBCC-2628,0.20	-10.83	-0.71	NHBCC-1615	P001	Aging103	NIMH Human Brain Collection Core	Middle temporal gyrus	Healthy	71.8	Female	NHBCC-1615	1
1020	1020	ATTCCATGTAGTCTGT-1	29	29	DBL	NHBCC-1275,NHBCC-1604,0.40	-10.07	NHBCC-1275,NHBCC-1604,0.50	-10.09	0.01	3.4e-08	1.0	NHBCC-1275	-12.95	NHBCC-1615	-13.43	0.0	NHBCC-1275,NHBCC-1604,0.40	-10.07	-2.88	doublet	P001	doublet	unknown	unknown	unknown	unknown	unknown	doublet	1
1021	1021	ATTCCATGTTGCATAC-1	2	2	AMB	NHBCC-1340,NHBCC-1340,0.10	-0.1	NHBCC-1669,NHBCC-1669,0.10	-0.1	0.0	-3.8	0.83	NHBCC-1340	-0.1	NHBCC-1669	-0.1	0.02758	NHBCC-1340,NHBCC-1669,0.20	-0.05	-0.05	ambiguous	P001	ambiguous	unknown	unknown	unknown	unknown	unknown	ambiguous	1
1022	1022	ATTCCATTCCAACTGA-1	189	190	SNG	NHBCC-1119,NHBCC-1119,0.10	-48.27	NHBCC-1119,NHBCC-1613,0.20	-54.91	6.64	-52.0	1.0	NHBCC-1119	-48.27	NHBCC-1613	-111.69	0.0	NHBCC-1119,NHBCC-1613,0.20	-54.91	6.64	NHBCC-1119	P001	Aging073	NIMH Human Brain Collection Core	Middle temporal gyrus	Healthy	64.3	Female	NHBCC-1119	1
1023	1023	ATTCCATTCGTAGTCA-1	410	426	SNG	NHBCC-831,NHBCC-831,0.10	-107.92	NHBCC-831,NHBCC-1615,0.20	-113.38	5.45	-110.0	1.0	NHBCC-831	-107.92	NHBCC-1615	-267.11	0.0	NHBCC-831,NHBCC-1615,0.20	-113.38	5.45	NHBCC-831	P001	Aging069	NIMH Human Brain Collection Core	Middle temporal gyrus	Healthy	85.2	Male	NHBCC-831	1
1024	1024	ATTCCATTCTAAGCCA-1	356	363	SNG	NHBCC-1613,NHBCC-1613,0.10	-87.8	NHBCC-1613,NHBCC-1119,0.20	-94.97	7.17	-91.0	1.0	NHBCC-1613	-87.8	NHBCC-1669	-255.92	0.0	NHBCC-1613,NHBCC-1119,0.20	-94.97	7.17	NHBCC-1613	P001	Aging099	NIMH Human Brain Collection Core	Middle temporal gyrus	Healthy	78.0	Male	NHBCC-1613	1
1025	1025	ATTCCCGTCGTCTAAG-1	11	11	AMB	NHBCC-1187,NHBCC-1187,0.10	-5.2	NHBCC-1119,NHBCC-1119,0.10	-5.4	0.19	-8.5	1.0	NHBCC-1187	-5.2	NHBCC-1119	-5.4	0.00021	NHBCC-1187,NHBCC-1613,0.40	-4.22	-0.98	ambiguous	P001	ambiguous	unknown	unknown	unknown	unknown	unknown	ambiguous	1
1026	1026	ATTCCTAAGTTGTACC-1	411	427	SNG	NHBCC-1604,NHBCC-1604,0.10	-124.32	NHBCC-1604,NHBCC-1340,0.20	-126.72	2.4	-130.0	1.0	NHBCC-1604	-124.32	NHBCC-2790	-264.62	0.0	NHBCC-1604,NHBCC-1340,0.20	-126.72	2.4	NHBCC-1604	P001	Aging095	NIMH Human Brain Collection Core	Middle temporal gyrus	Healthy	27.2	Male	NHBCC-1604	1
1027	1027	ATTCCTACAAAGGGCT-1	24	24	SNG	NHBCC-1604,NHBCC-1604,0.10	-7.29	NHBCC-1604,NHBCC-1187,0.20	-6.4	-0.9	-11.0	1.0	NHBCC-1604	-7.29	NHBCC-1556	-14.59	3e-05	NHBCC-1604,NHBCC-1187,0.20	-6.4	-0.9	NHBCC-1604	P001	Aging095	NIMH Human Brain Collection Core	Middle temporal gyrus	Healthy	27.2	Male	NHBCC-1604	1
1028	1028	ATTCCTAGTCCAAATC-1	9	9	AMB	NHBCC-1275,NHBCC-1275,0.10	-3.05	NHBCC-2628,NHBCC-2628,0.10	-3.78	0.72	-6.3	1.0	NHBCC-1275	-3.05	NHBCC-2628	-3.78	0.00181	NHBCC-1275,NHBCC-1187,0.20	-2.85	-0.2	ambiguous	P001	ambiguous	unknown	unknown	unknown	unknown	unknown	ambiguous	1
1029	1029	ATTCCTAGTTCTCCTG-1	20	20	SNG	NHBCC-1604,NHBCC-1604,0.10	-3.24	NHBCC-1604,NHBCC-1615,0.20	-3.19	-0.05	-6.5	1.0	NHBCC-1604	-3.24	NHBCC-1615	-7.39	0.0015	NHBCC-1604,NHBCC-1615,0.20	-3.19	-0.05	NHBCC-1604	P001	Aging095	NIMH Human Brain Collection Core	Middle temporal gyrus	Healthy	27.2	Male	NHBCC-1604	1
1030	1030	ATTCCTAGTTGATGTC-1	54	54	SNG	NHBCC-1613,NHBCC-1613,0.10	-17.34	NHBCC-1613,NHBCC-1187,0.20	-17.76	0.42	-21.0	1.0	NHBCC-1613	-17.34	NHBCC-1187	-38.28	0.0	NHBCC-1613,NHBCC-1187,0.20	-17.76	0.42	NHBCC-1613	P001	Aging099	NIMH Human Brain Collection Core	Middle temporal gyrus	Healthy	78.0	Male	NHBCC-1613	1
1031	1031	ATTCCTATCATCTGTT-1	14	14	SNG	NHBCC-831,NHBCC-831,0.10	-3.17	NHBCC-831,NHBCC-1137,0.20	-3.18	0.01	-6.4	1.0	NHBCC-831	-3.17	NHBCC-1615	-11.62	0.00162	NHBCC-831,NHBCC-1137,0.20	-3.18	0.01	NHBCC-831	P001	Aging069	NIMH Human Brain Collection Core	Middle temporal gyrus	Healthy	85.2	Male	NHBCC-831	1
1032	1032	ATTCGTTCAGCGTAGA-1	11	11	AMB	NHBCC-1187,NHBCC-1187,0.10	-5.65	NHBCC-1187,NHBCC-2628,0.30	-4.05	-1.61	-8.9	1.0	NHBCC-1187	-5.65	NHBCC-1556	-6.27	0.00013	NHBCC-1187,NHBCC-2628,0.30	-4.05	-1.61	ambiguous	P001	ambiguous	unknown	unknown	unknown	unknown	unknown	ambiguous	1
1033	1033	ATTCGTTTCAACCCGG-1	62	63	DBL	NHBCC-1615,NHBCC-1137,0.20	-16.98	NHBCC-1615,NHBCC-1615,0.10	-19.54	2.56	3.4e-11	1.0	NHBCC-1615	-19.54	NHBCC-1187	-30.69	0.0	NHBCC-1615,NHBCC-1137,0.20	-16.98	-2.56	doublet	P001	doublet	unknown	unknown	unknown	unknown	unknown	doublet	1
1034	1034	ATTCTACAGTAAGACT-1	39	39	DBL	NHBCC-1119,NHBCC-1275,0.30	-16.13	NHBCC-1119,NHBCC-1275,0.40	-16.14	0.01	7.9e-11	1.0	NHBCC-1119	-20.41	NHBCC-831	-21.58	0.0	NHBCC-1119,NHBCC-1275,0.30	-16.13	-4.28	doublet	P001	doublet	unknown	unknown	unknown	unknown	unknown	doublet	1
1035	1035	ATTCTACGTGTCTTCC-1	7	7	SNG	NHBCC-1613,NHBCC-1613,0.10	-3.7	NHBCC-1137,NHBCC-1613,0.50	-2.88	-0.82	-7.0	1.0	NHBCC-1613	-3.7	NHBCC-1137	-6.03	0.00095	NHBCC-1137,NHBCC-1613,0.50	-2.88	-0.82	NHBCC-1613	P001	Aging099	NIMH Human Brain Collection Core	Middle temporal gyrus	Healthy	78.0	Male	NHBCC-1613	1
1036	1036	ATTCTTGCACTGCGAC-1	4	4	AMB	NHBCC-1137,NHBCC-1137,0.10	-0.14	NHBCC-1187,NHBCC-1187,0.10	-0.14	0.0	-3.9	0.81	NHBCC-1137	-0.14	NHBCC-1187	-0.14	0.02595	NHBCC-1137,NHBCC-1187,0.20	-0.05	-0.09	ambiguous	P001	ambiguous	unknown	unknown	unknown	unknown	unknown	ambiguous	1
1037	1037	ATTCTTGCAGTAACAA-1	3	3	AMB	NHBCC-1137,NHBCC-1137,0.10	-0.16	NHBCC-1119,NHBCC-1119,0.10	-0.75	0.59	-3.6	0.9	NHBCC-1137	-0.16	NHBCC-1119	-0.75	0.02913	NHBCC-1137,NHBCC-1119,0.20	-0.21	0.05	ambiguous	P001	ambiguous	unknown	unknown	unknown	unknown	unknown	ambiguous	1
1038	1038	ATTCTTGTCGTAGAGG-1	367	381	SNG	NHBCC-1604,NHBCC-1604,0.10	-98.8	NHBCC-1604,NHBCC-1340,0.20	-101.55	2.75	-100.0	1.0	NHBCC-1604	-98.8	NHBCC-1340	-225.03	0.0	NHBCC-1604,NHBCC-1340,0.20	-101.55	2.75	NHBCC-1604	P001	Aging095	NIMH Human Brain Collection Core	Middle temporal gyrus	Healthy	27.2	Male	NHBCC-1604	1
1039	1039	ATTGGGTCACGCGGTT-1	675	702	SNG	NHBCC-1340,NHBCC-1340,0.10	-243.52	NHBCC-1340,NHBCC-1119,0.20	-241.9	-1.62	-250.0	1.0	NHBCC-1340	-243.52	NHBCC-1275	-474.23	0.0	NHBCC-1340,NHBCC-1119,0.20	-241.9	-1.62	NHBCC-1340	P001	Aging088	NIMH Human Brain Collection Core	Middle temporal gyrus	Healthy	26.2	Female	NHBCC-1340	1
1040	1040	ATTGGGTCACTCACTC-1	9	9	AMB	NHBCC-1340,NHBCC-1340,0.10	-3.88	NHBCC-1187,NHBCC-1187,0.10	-5.2	1.32	-7.1	1.0	NHBCC-1340	-3.88	NHBCC-1187	-5.2	0.0008	NHBCC-1340,NHBCC-1187,0.20	-3.7	-0.18	ambiguous	P001	ambiguous	unknown	unknown	unknown	unknown	unknown	ambiguous	1
1041	1041	ATTGGGTCATGAAGGC-1	663	692	SNG	NHBCC-2628,NHBCC-2628,0.10	-204.61	NHBCC-2628,NHBCC-1119,0.20	-215.9	11.29	-210.0	1.0	NHBCC-2628	-204.61	NHBCC-1604	-503.46	0.0	NHBCC-2628,NHBCC-1119,0.20	-215.9	11.29	NHBCC-2628	P001	Aging111	NIMH Human Brain Collection Core	Middle temporal gyrus	Healthy	26.1	Male	NHBCC-2628	1
1042	1042	ATTGGGTGTCCCGCAA-1	14	14	SNG	NHBCC-1604,NHBCC-1604,0.10	-5.13	NHBCC-1604,NHBCC-1119,0.20	-5.24	0.11	-8.4	1.0	NHBCC-1604	-5.13	NHBCC-831	-9.01	0.00023	NHBCC-1604,NHBCC-1119,0.20	-5.24	0.11	NHBCC-1604	P001	Aging095	NIMH Human Brain Collection Core	Middle temporal gyrus	Healthy	27.2	Male	NHBCC-1604	1
1043	1043	ATTGGGTGTGTCGCTG-1	140	141	SNG	NHBCC-1119,NHBCC-1119,0.10	-50.99	NHBCC-1119,NHBCC-1556,0.20	-51.71	0.72	-54.0	1.0	NHBCC-1119	-50.99	NHBCC-1613	-93.68	0.0	NHBCC-1119,NHBCC-1556,0.20	-51.71	0.72	NHBCC-1119	P001	Aging073	NIMH Human Brain Collection Core	Middle temporal gyrus	Healthy	64.3	Female	NHBCC-1119	1
1044	1044	ATTTACCAGACGGTTG-1	316	327	SNG	NHBCC-1187,NHBCC-1187,0.10	-80.92	NHBCC-1187,NHBCC-831,0.20	-83.2	2.28	-84.0	1.0	NHBCC-1187	-80.92	NHBCC-2790	-201.98	0.0	NHBCC-1187,NHBCC-831,0.20	-83.2	2.28	NHBCC-1187	P001	Aging080	NIMH Human Brain Collection Core	Middle temporal gyrus	Healthy	21.5	Female	NHBCC-1187	1
1045	1045	ATTTACCAGGCCATAG-1	6	6	AMB	NHBCC-1604,NHBCC-1604,0.10	-1.25	NHBCC-1187,NHBCC-1187,0.10	-1.69	0.44	-4.6	0.97	NHBCC-1604	-1.25	NHBCC-1187	-1.69	0.01069	NHBCC-1604,NHBCC-1187,0.20	-0.88	-0.36	ambiguous	P001	ambiguous	unknown	unknown	unknown	unknown	unknown	ambiguous	1
1046	1046	ATTTACCCAAAGACGC-1	29	29	SNG	NHBCC-1119,NHBCC-1119,0.10	-7.17	NHBCC-1119,NHBCC-1604,0.20	-7.3	0.13	-10.0	1.0	NHBCC-1119	-7.17	NHBCC-1604	-13.21	3e-05	NHBCC-1119,NHBCC-1604,0.20	-7.3	0.13	NHBCC-1119	P001	Aging073	NIMH Human Brain Collection Core	Middle temporal gyrus	Healthy	64.3	Female	NHBCC-1119	1
1047	1047	ATTTACCGTACGTACT-1	946	984	DBL	NHBCC-831,NHBCC-1615,0.30	-323.55	NHBCC-831,NHBCC-1615,0.40	-325.95	2.4	2.4e-144	1.0	NHBCC-831	-363.38	NHBCC-1615	-483.02	0.0	NHBCC-831,NHBCC-1615,0.30	-323.55	-39.83	doublet	P001	doublet	unknown	unknown	unknown	unknown	unknown	doublet	1
1048	1048	ATTTACCGTGTGATGG-1	158	160	SNG	NHBCC-1340,NHBCC-1340,0.10	-42.95	NHBCC-1340,NHBCC-1187,0.20	-43.94	0.98	-46.0	1.0	NHBCC-1340	-42.95	NHBCC-831	-90.84	0.0	NHBCC-1340,NHBCC-1187,0.20	-43.94	0.98	NHBCC-1340	P001	Aging088	NIMH Human Brain Collection Core	Middle temporal gyrus	Healthy	26.2	Female	NHBCC-1340	1
1049	1049	ATTTACCGTTAGAAAC-1	647	669	SNG	NHBCC-1187,NHBCC-1187,0.10	-188.06	NHBCC-1187,NHBCC-1137,0.20	-195.48	7.42	-190.0	1.0	NHBCC-1187	-188.06	NHBCC-1137	-420.2	0.0	NHBCC-1187,NHBCC-1137,0.20	-195.48	7.42	NHBCC-1187	P001	Aging080	NIMH Human Brain Collection Core	Middle temporal gyrus	Healthy	21.5	Female	NHBCC-1187	1
1050	1050	ATTTACCTCTCAGAAC-1	91	93	SNG	NHBCC-1613,NHBCC-1613,0.10	-19.68	NHBCC-1613,NHBCC-1669,0.20	-20.58	0.9	-23.0	1.0	NHBCC-1613	-19.68	NHBCC-831	-49.99	0.0	NHBCC-1613,NHBCC-1669,0.20	-20.58	0.9	NHBCC-1613	P001	Aging099	NIMH Human Brain Collection Core	Middle temporal gyrus	Healthy	78.0	Male	NHBCC-1613	1
1051	1051	ATTTCACAGCTGGAGT-1	445	462	SNG	NHBCC-1187,NHBCC-1187,0.10	-143.13	NHBCC-1187,NHBCC-1275,0.20	-148.85	5.72	-150.0	1.0	NHBCC-1187	-143.13	NHBCC-1137	-324.25	0.0	NHBCC-1187,NHBCC-1275,0.20	-148.85	5.72	NHBCC-1187	P001	Aging080	NIMH Human Brain Collection Core	Middle temporal gyrus	Healthy	21.5	Female	NHBCC-1187	1
1052	1052	ATTTCACCACGAGGTA-1	39	39	DBL	NHBCC-831,NHBCC-2628,0.30	-10.34	NHBCC-831,NHBCC-2628,0.40	-10.34	0.0	2.6e-08	1.0	NHBCC-831	-12.51	NHBCC-2628	-15.24	0.0	NHBCC-831,NHBCC-2628,0.30	-10.34	-2.17	doublet	P001	doublet	unknown	unknown	unknown	unknown	unknown	doublet	1
1053	1053	ATTTCACCAGGATGAC-1	121	121	SNG	NHBCC-1604,NHBCC-1604,0.10	-27.89	NHBCC-1604,NHBCC-1669,0.20	-28.35	0.46	-31.0	1.0	NHBCC-1604	-27.89	NHBCC-1137	-71.34	0.0	NHBCC-1604,NHBCC-1669,0.20	-28.35	0.46	NHBCC-1604	P001	Aging095	NIMH Human Brain Collection Core	Middle temporal gyrus	Healthy	27.2	Male	NHBCC-1604	1
1054	1054	ATTTCACCATAGTCGT-1	15	15	SNG	NHBCC-1340,NHBCC-1340,0.10	-6.69	NHBCC-1340,NHBCC-1613,0.30	-6.0	-0.69	-10.0	1.0	NHBCC-1340	-6.69	NHBCC-2790	-9.26	5e-05	NHBCC-1340,NHBCC-1613,0.30	-6.0	-0.69	NHBCC-1340	P001	Aging088	NIMH Human Brain Collection Core	Middle temporal gyrus	Healthy	26.2	Female	NHBCC-1340	1
1055	1055	ATTTCACGTTACGGAG-1	16	16	AMB	NHBCC-1669,NHBCC-1669,0.10	-9.77	NHBCC-1615,NHBCC-1615,0.10	-10.22	0.45	-13.0	1.0	NHBCC-1669	-9.77	NHBCC-1615	-10.22	0.0	NHBCC-1669,NHBCC-831,0.40	-8.57	-1.2	ambiguous	P001	ambiguous	unknown	unknown	unknown	unknown	unknown	ambiguous	1
1056	1056	ATTTCACGTTATTCTC-1	10	10	AMB	NHBCC-1137,NHBCC-1137,0.10	-4.49	NHBCC-1187,NHBCC-1187,0.10	-5.12	0.63	-7.8	1.0	NHBCC-1137	-4.49	NHBCC-1187	-5.12	0.00043	NHBCC-1137,NHBCC-2628,0.30	-3.47	-1.02	ambiguous	P001	ambiguous	unknown	unknown	unknown	unknown	unknown	ambiguous	1
1057	1057	ATTTCACTCCGATAAC-1	9	9	AMB	NHBCC-1137,NHBCC-1137,0.10	-1.52	NHBCC-1615,NHBCC-1615,0.10	-2.19	0.66	-4.8	0.98	NHBCC-1137	-1.52	NHBCC-1615	-2.19	0.0082	NHBCC-1137,NHBCC-1340,0.20	-1.44	-0.08	ambiguous	P001	ambiguous	unknown	unknown	unknown	unknown	unknown	ambiguous	1
1058	1058	ATTTCACTCCTTCGAC-1	666	693	SNG	NHBCC-1615,NHBCC-1615,0.10	-179.56	NHBCC-1615,NHBCC-1604,0.20	-187.75	8.19	-180.0	1.0	NHBCC-1615	-179.56	NHBCC-1604	-447.68	0.0	NHBCC-1615,NHBCC-1604,0.20	-187.75	8.19	NHBCC-1615	P001	Aging103	NIMH Human Brain Collection Core	Middle temporal gyrus	Healthy	71.8	Female	NHBCC-1615	1
1059	1059	ATTTCTGAGACTTCGT-1	80	81	SNG	NHBCC-1119,NHBCC-1119,0.10	-26.66	NHBCC-1119,NHBCC-1669,0.20	-25.96	-0.7	-30.0	1.0	NHBCC-1119	-26.66	NHBCC-1613	-44.05	0.0	NHBCC-1119,NHBCC-1669,0.20	-25.96	-0.7	NHBCC-1119	P001	Aging073	NIMH Human Brain Collection Core	Middle temporal gyrus	Healthy	64.3	Female	NHBCC-1119	1
1060	1060	CAAAGAACAAATGGAT-1	11	11	AMB	NHBCC-2628,NHBCC-2628,0.10	-1.68	NHBCC-1275,NHBCC-1275,0.10	-2.73	1.05	-5.0	0.98	NHBCC-2628	-1.68	NHBCC-1275	-2.73	0.00699	NHBCC-2628,NHBCC-1275,0.20	-1.67	-0.01	ambiguous	P001	ambiguous	unknown	unknown	unknown	unknown	unknown	ambiguous	1
1061	1061	CAAAGAACAAGACCTT-1	10	10	AMB	NHBCC-1669,NHBCC-1669,0.10	-2.27	NHBCC-2790,NHBCC-2790,0.10	-3.43	1.16	-5.5	0.99	NHBCC-1669	-2.27	NHBCC-2790	-3.43	0.00397	NHBCC-1669,NHBCC-1119,0.20	-2.31	0.05	ambiguous	P001	ambiguous	unknown	unknown	unknown	unknown	unknown	ambiguous	1
1062	1062	CAAAGAAGTGGTCCCA-1	60	60	SNG	NHBCC-1604,NHBCC-1604,0.10	-16.04	NHBCC-1604,NHBCC-1119,0.20	-16.47	0.44	-19.0	1.0	NHBCC-1604	-16.04	NHBCC-1615	-27.37	0.0	NHBCC-1604,NHBCC-1119,0.20	-16.47	0.44	NHBCC-1604	P001	Aging095	NIMH Human Brain Collection Core	Middle temporal gyrus	Healthy	27.2	Male	NHBCC-1604	1
1063	1063	CAAAGAAGTTGGTAGG-1	317	327	SNG	NHBCC-1615,NHBCC-1615,0.10	-93.56	NHBCC-1615,NHBCC-1275,0.20	-91.58	-1.99	-97.0	1.0	NHBCC-1615	-93.56	NHBCC-1275	-188.2	0.0	NHBCC-1615,NHBCC-1275,0.20	-91.58	-1.99	NHBCC-1615	P001	Aging103	NIMH Human Brain Collection Core	Middle temporal gyrus	Healthy	71.8	Female	NHBCC-1615	1
1064	1064	CAACAACAGCTGCCTG-1	479	497	SNG	NHBCC-1340,NHBCC-1340,0.10	-130.34	NHBCC-1340,NHBCC-1187,0.20	-135.2	4.86	-130.0	1.0	NHBCC-1340	-130.34	NHBCC-1137	-315.9	0.0	NHBCC-1340,NHBCC-1187,0.20	-135.2	4.86	NHBCC-1340	P001	Aging088	NIMH Human Brain Collection Core	Middle temporal gyrus	Healthy	26.2	Female	NHBCC-1340	1
1065	1065	CAACAACAGTCTGTAC-1	381	390	SNG	NHBCC-831,NHBCC-831,0.10	-95.71	NHBCC-831,NHBCC-1615,0.20	-100.21	4.51	-99.0	1.0	NHBCC-831	-95.71	NHBCC-2790	-234.95	0.0	NHBCC-831,NHBCC-1615,0.20	-100.21	4.51	NHBCC-831	P001	Aging069	NIMH Human Brain Collection Core	Middle temporal gyrus	Healthy	85.2	Male	NHBCC-831	1
1066	1066	CAACAACCAATAGAGT-1	3	3	AMB	NHBCC-1119,NHBCC-1119,0.10	-0.07	NHBCC-1137,NHBCC-1137,0.10	-0.07	0.0	-3.7	0.84	NHBCC-1119	-0.07	NHBCC-1137	-0.07	0.02862	NHBCC-1119,NHBCC-1137,0.30	-0.07	-0.0	ambiguous	P001	ambiguous	unknown	unknown	unknown	unknown	unknown	ambiguous	1
1067	1067	CAACAACCACGTCGTG-1	149	150	SNG	NHBCC-1615,NHBCC-1615,0.10	-37.75	NHBCC-1615,NHBCC-831,0.20	-36.1	-1.66	-41.0	1.0	NHBCC-1615	-37.75	NHBCC-831	-78.53	0.0	NHBCC-1615,NHBCC-831,0.20	-36.1	-1.66	NHBCC-1615	P001	Aging103	NIMH Human Brain Collection Core	Middle temporal gyrus	Healthy	71.8	Female	NHBCC-1615	1
1068	1068	CAACAACCATCTTTCA-1	487	509	SNG	NHBCC-2628,NHBCC-2628,0.10	-127.97	NHBCC-2628,NHBCC-1340,0.20	-137.51	9.53	-130.0	1.0	NHBCC-2628	-127.97	NHBCC-1340	-342.0	0.0	NHBCC-2628,NHBCC-1340,0.20	-137.51	9.53	NHBCC-2628	P001	Aging111	NIMH Human Brain Collection Core	Middle temporal gyrus	Healthy	26.1	Male	NHBCC-2628	1
1069	1069	CAACAACTCCTCGATC-1	210	216	SNG	NHBCC-831,NHBCC-831,0.10	-56.5	NHBCC-831,NHBCC-1275,0.20	-56.26	-0.24	-60.0	1.0	NHBCC-831	-56.5	NHBCC-1275	-123.87	0.0	NHBCC-831,NHBCC-1275,0.20	-56.26	-0.24	NHBCC-831	P001	Aging069	NIMH Human Brain Collection Core	Middle temporal gyrus	Healthy	85.2	Male	NHBCC-831	1
1070	1070	CAACAACTCCTTATAC-1	12	12	AMB	NHBCC-1615,NHBCC-1615,0.10	-1.87	NHBCC-831,NHBCC-831,0.10	-3.01	1.14	-5.1	0.99	NHBCC-1615	-1.87	NHBCC-831	-3.01	0.00587	NHBCC-1615,NHBCC-1187,0.20	-1.56	-0.31	ambiguous	P001	ambiguous	unknown	unknown	unknown	unknown	unknown	ambiguous	1
1071	1071	CAACAACTCTAAGCCA-1	15	15	AMB	NHBCC-1275,NHBCC-1275,0.10	-4.07	NHBCC-1187,NHBCC-1187,0.10	-4.29	0.22	-7.3	1.0	NHBCC-1275	-4.07	NHBCC-1187	-4.29	0.00065	NHBCC-1187,NHBCC-1275,0.50	-3.95	-0.12	ambiguous	P001	ambiguous	unknown	unknown	unknown	unknown	unknown	ambiguous	1
1072	1072	CAACAACTCTGGTCAA-1	378	390	SNG	NHBCC-1613,NHBCC-1613,0.10	-97.87	NHBCC-1613,NHBCC-1119,0.20	-104.49	6.62	-100.0	1.0	NHBCC-1613	-97.87	NHBCC-1669	-258.32	0.0	NHBCC-1613,NHBCC-1119,0.20	-104.49	6.62	NHBCC-1613	P001	Aging099	NIMH Human Brain Collection Core	Middle temporal gyrus	Healthy	78.0	Male	NHBCC-1613	1
1073	1073	CAACAGTAGTAGGAAG-1	77	80	SNG	NHBCC-1613,NHBCC-1613,0.10	-18.85	NHBCC-1613,NHBCC-2628,0.20	-19.26	0.41	-22.0	1.0	NHBCC-1613	-18.85	NHBCC-2628	-40.87	0.0	NHBCC-1613,NHBCC-2628,0.20	-19.26	0.41	NHBCC-1613	P001	Aging099	NIMH Human Brain Collection Core	Middle temporal gyrus	Healthy	78.0	Male	NHBCC-1613	1
1074	1074	CAACAGTCAGCTAACT-1	9	9	AMB	NHBCC-1187,NHBCC-1187,0.10	-1.16	NHBCC-2790,NHBCC-2790,0.10	-2.31	1.15	-4.5	0.97	NHBCC-1187	-1.16	NHBCC-2790	-2.31	0.01173	NHBCC-1187,NHBCC-2790,0.20	-1.06	-0.1	ambiguous	P001	ambiguous	unknown	unknown	unknown	unknown	unknown	ambiguous	1
1075	1075	CAACAGTGTCGCCACA-1	526	545	SNG	NHBCC-1613,NHBCC-1613,0.10	-138.39	NHBCC-1613,NHBCC-1119,0.20	-149.96	11.56	-140.0	1.0	NHBCC-1613	-138.39	NHBCC-1669	-419.22	0.0	NHBCC-1613,NHBCC-1119,0.20	-149.96	11.56	NHBCC-1613	P001	Aging099	NIMH Human Brain Collection Core	Middle temporal gyrus	Healthy	78.0	Male	NHBCC-1613	1
1076	1076	CAACAGTGTTCCGCAG-1	8	8	AMB	NHBCC-1275,NHBCC-1275,0.10	-1.45	NHBCC-1137,NHBCC-1137,0.10	-2.1	0.64	-4.8	0.97	NHBCC-1275	-1.45	NHBCC-1137	-2.1	0.00876	NHBCC-1275,NHBCC-1119,0.20	-1.46	0.0	ambiguous	P001	ambiguous	unknown	unknown	unknown	unknown	unknown	ambiguous	1
1077	1077	CAACAGTTCAGGGTAG-1	237	239	SNG	NHBCC-831,NHBCC-831,0.10	-74.12	NHBCC-831,NHBCC-1137,0.20	-74.79	0.67	-77.0	1.0	NHBCC-831	-74.12	NHBCC-2790	-165.2	0.0	NHBCC-831,NHBCC-1137,0.20	-74.79	0.67	NHBCC-831	P001	Aging069	NIMH Human Brain Collection Core	Middle temporal gyrus	Healthy	85.2	Male	NHBCC-831	1
1078	1078	CAACAGTTCGGAGTAG-1	16	16	AMB	NHBCC-1119,NHBCC-1119,0.10	-6.87	NHBCC-1119,NHBCC-831,0.40	-5.22	-1.65	-10.0	1.0	NHBCC-1119	-6.87	NHBCC-831	-7.6	4e-05	NHBCC-1119,NHBCC-831,0.40	-5.22	-1.65	ambiguous	P001	ambiguous	unknown	unknown	unknown	unknown	unknown	ambiguous	1
1079	1079	CAACCAAAGTAAGACT-1	246	257	SNG	NHBCC-1613,NHBCC-1613,0.10	-66.34	NHBCC-1613,NHBCC-1669,0.20	-70.09	3.75	-70.0	1.0	NHBCC-1613	-66.34	NHBCC-1669	-153.49	0.0	NHBCC-1613,NHBCC-1669,0.20	-70.09	3.75	NHBCC-1613	P001	Aging099	NIMH Human Brain Collection Core	Middle temporal gyrus	Healthy	78.0	Male	NHBCC-1613	1
1080	1080	CAACCAAAGTCGAATA-1	982	1040	SNG	NHBCC-1187,NHBCC-1187,0.10	-275.84	NHBCC-1187,NHBCC-1556,0.20	-283.81	7.98	-280.0	1.0	NHBCC-1187	-275.84	NHBCC-1556	-633.73	0.0	NHBCC-1187,NHBCC-1556,0.20	-283.81	7.98	NHBCC-1187	P001	Aging080	NIMH Human Brain Collection Core	Middle temporal gyrus	Healthy	21.5	Female	NHBCC-1187	1
1081	1081	CAACCAAGTAGATCCT-1	6	6	AMB	NHBCC-1615,NHBCC-1615,0.10	-3.13	NHBCC-1137,NHBCC-1137,0.10	-4.9	1.77	-6.4	1.0	NHBCC-1615	-3.13	NHBCC-1137	-4.9	0.00168	NHBCC-1615,NHBCC-2628,0.20	-2.96	-0.17	ambiguous	P001	ambiguous	unknown	unknown	unknown	unknown	unknown	ambiguous	1
1082	1082	CAACCAAGTGGTTCTA-1	181	183	SNG	NHBCC-1119,NHBCC-1119,0.10	-45.43	NHBCC-1119,NHBCC-1669,0.20	-49.72	4.29	-49.0	1.0	NHBCC-1119	-45.43	NHBCC-1669	-89.62	0.0	NHBCC-1119,NHBCC-1669,0.20	-49.72	4.29	NHBCC-1119	P001	Aging073	NIMH Human Brain Collection Core	Middle temporal gyrus	Healthy	64.3	Female	NHBCC-1119	1
1083	1083	CAACCAATCGGCATTA-1	3	3	AMB	NHBCC-1275,NHBCC-1275,0.10	-0.86	NHBCC-1187,NHBCC-1187,0.10	-0.99	0.13	-4.2	0.94	NHBCC-1275	-0.86	NHBCC-1187	-0.99	0.01529	NHBCC-1275,NHBCC-1187,0.40	-0.67	-0.19	ambiguous	P001	ambiguous	unknown	unknown	unknown	unknown	unknown	ambiguous	1
1084	1084	CAACCTCTCACCATAG-1	282	293	SNG	NHBCC-1340,NHBCC-1340,0.10	-79.3	NHBCC-1340,NHBCC-1275,0.20	-83.65	4.34	-83.0	1.0	NHBCC-1340	-79.3	NHBCC-1275	-187.77	0.0	NHBCC-1340,NHBCC-1275,0.20	-83.65	4.34	NHBCC-1340	P001	Aging088	NIMH Human Brain Collection Core	Middle temporal gyrus	Healthy	26.2	Female	NHBCC-1340	1
1085	1085	CAACCTCTCACTTATC-1	369	380	SNG	NHBCC-831,NHBCC-831,0.10	-91.62	NHBCC-831,NHBCC-2790,0.20	-94.57	2.95	-95.0	1.0	NHBCC-831	-91.62	NHBCC-2790	-220.5	0.0	NHBCC-831,NHBCC-2790,0.20	-94.57	2.95	NHBCC-831	P001	Aging069	NIMH Human Brain Collection Core	Middle temporal gyrus	Healthy	85.2	Male	NHBCC-831	1
1086	1086	CAACGATAGAATCGCG-1	66	66	SNG	NHBCC-1613,NHBCC-1613,0.10	-22.73	NHBCC-1613,NHBCC-1615,0.20	-21.24	-1.49	-26.0	1.0	NHBCC-1613	-22.73	NHBCC-1615	-44.11	0.0	NHBCC-1613,NHBCC-1615,0.20	-21.24	-1.49	NHBCC-1613	P001	Aging099	NIMH Human Brain Collection Core	Middle temporal gyrus	Healthy	78.0	Male	NHBCC-1613	1
1087	1087	CAACGATAGGTACATA-1	264	267	SNG	NHBCC-1119,NHBCC-1119,0.10	-73.11	NHBCC-1119,NHBCC-1613,0.20	-78.48	5.38	-76.0	1.0	NHBCC-1119	-73.11	NHBCC-1613	-145.39	0.0	NHBCC-1119,NHBCC-1613,0.20	-78.48	5.38	NHBCC-1119	P001	Aging073	NIMH Human Brain Collection Core	Middle temporal gyrus	Healthy	64.3	Female	NHBCC-1119	1
1088	1088	CAACGATCATGGGAAC-1	3	3	AMB	NHBCC-831,NHBCC-831,0.10	-0.95	NHBCC-1340,NHBCC-1340,0.10	-1.48	0.53	-4.3	0.95	NHBCC-831	-0.95	NHBCC-1340	-1.48	0.01425	NHBCC-831,NHBCC-1340,0.20	-0.9	-0.05	ambiguous	P001	ambiguous	unknown	unknown	unknown	unknown	unknown	ambiguous	1
1089	1089	CAACGATCATGTCTAG-1	18	18	SNG	NHBCC-1187,NHBCC-1187,0.10	-6.22	NHBCC-1187,NHBCC-1340,0.20	-5.74	-0.48	-9.5	1.0	NHBCC-1187	-6.22	NHBCC-1275	-8.53	8e-05	NHBCC-1187,NHBCC-1340,0.20	-5.74	-0.48	NHBCC-1187	P001	Aging080	NIMH Human Brain Collection Core	Middle temporal gyrus	Healthy	21.5	Female	NHBCC-1187	1
1090	1090	CAACGATTCGAAGAAT-1	13	14	SNG	NHBCC-1615,NHBCC-1615,0.10	-3.76	NHBCC-1615,NHBCC-1119,0.30	-3.5	-0.25	-7.0	1.0	NHBCC-1615	-3.76	NHBCC-1119	-6.69	0.0009	NHBCC-1615,NHBCC-1119,0.30	-3.5	-0.25	NHBCC-1615	P001	Aging103	NIMH Human Brain Collection Core	Middle temporal gyrus	Healthy	71.8	Female	NHBCC-1615	1
1091	1091	CAACGGCCAATTGCTG-1	58	58	SNG	NHBCC-1613,NHBCC-1613,0.10	-17.44	NHBCC-1613,NHBCC-1604,0.20	-17.47	0.03	-21.0	1.0	NHBCC-1613	-17.44	NHBCC-1187	-35.08	0.0	NHBCC-1613,NHBCC-1604,0.20	-17.47	0.03	NHBCC-1613	P001	Aging099	NIMH Human Brain Collection Core	Middle temporal gyrus	Healthy	78.0	Male	NHBCC-1613	1
1092	1092	CAACGGCCACAGCTTA-1	224	224	SNG	NHBCC-1119,NHBCC-1119,0.10	-66.44	NHBCC-1119,NHBCC-1613,0.20	-70.81	4.37	-70.0	1.0	NHBCC-1119	-66.44	NHBCC-1613	-128.86	0.0	NHBCC-1119,NHBCC-1613,0.20	-70.81	4.37	NHBCC-1119	P001	Aging073	NIMH Human Brain Collection Core	Middle temporal gyrus	Healthy	64.3	Female	NHBCC-1119	1
1093	1093	CAACGGCCACTCTAGA-1	24	24	AMB	NHBCC-1613,NHBCC-1613,0.10	-10.64	NHBCC-1669,NHBCC-1669,0.10	-10.8	0.17	-14.0	1.0	NHBCC-1613	-10.64	NHBCC-1669	-10.8	0.0	NHBCC-1613,NHBCC-2790,0.40	-9.05	-1.59	ambiguous	P001	ambiguous	unknown	unknown	unknown	unknown	unknown	ambiguous	1
1094	1094	CAACGGCCACTGGACC-1	572	586	SNG	NHBCC-1187,NHBCC-1187,0.10	-145.58	NHBCC-1187,NHBCC-1615,0.20	-151.9	6.32	-150.0	1.0	NHBCC-1187	-145.58	NHBCC-1615	-360.64	0.0	NHBCC-1187,NHBCC-1615,0.20	-151.9	6.32	NHBCC-1187	P001	Aging080	NIMH Human Brain Collection Core	Middle temporal gyrus	Healthy	21.5	Female	NHBCC-1187	1
1095	1095	CAACGGCCATACTGAC-1	57	57	SNG	NHBCC-1604,NHBCC-1604,0.10	-20.71	NHBCC-1604,NHBCC-1669,0.20	-19.05	-1.66	-24.0	1.0	NHBCC-1604	-20.71	NHBCC-1275	-29.78	0.0	NHBCC-1604,NHBCC-1669,0.20	-19.05	-1.66	NHBCC-1604	P001	Aging095	NIMH Human Brain Collection Core	Middle temporal gyrus	Healthy	27.2	Male	NHBCC-1604	1
1096	1096	CAACGGCGTGCGGTAA-1	348	356	SNG	NHBCC-1604,NHBCC-1604,0.10	-90.6	NHBCC-1604,NHBCC-831,0.20	-95.05	4.45	-94.0	1.0	NHBCC-1604	-90.6	NHBCC-831	-232.0	0.0	NHBCC-1604,NHBCC-831,0.20	-95.05	4.45	NHBCC-1604	P001	Aging095	NIMH Human Brain Collection Core	Middle temporal gyrus	Healthy	27.2	Male	NHBCC-1604	1
1097	1097	CAACGGCTCCTACGGG-1	10	10	AMB	NHBCC-1615,NHBCC-1615,0.10	-1.92	NHBCC-1615,NHBCC-1137,0.20	-1.62	-0.31	-5.2	0.99	NHBCC-1615	-1.92	NHBCC-1275	-3.71	0.00557	NHBCC-1615,NHBCC-1137,0.20	-1.62	-0.31	ambiguous	P001	ambiguous	unknown	unknown	unknown	unknown	unknown	ambiguous	1
1098	1098	CAAGACTAGATGGGCT-1	736	777	SNG	NHBCC-1340,NHBCC-1340,0.10	-209.49	NHBCC-1340,NHBCC-1275,0.20	-215.37	5.88	-210.0	1.0	NHBCC-1340	-209.49	NHBCC-1275	-469.35	0.0	NHBCC-1340,NHBCC-1275,0.20	-215.37	5.88	NHBCC-1340	P001	Aging088	NIMH Human Brain Collection Core	Middle temporal gyrus	Healthy	26.2	Female	NHBCC-1340	1
1099	1099	CAAGACTCAAGAGTGC-1	4	4	AMB	NHBCC-2628,NHBCC-2628,0.10	-1.57	NHBCC-831,NHBCC-831,0.10	-1.57	0.0	-4.9	0.97	NHBCC-2628	-1.57	NHBCC-831	-1.57	0.00774	NHBCC-2628,NHBCC-831,0.50	-1.47	-0.1	ambiguous	P001	ambiguous	unknown	unknown	unknown	unknown	unknown	ambiguous	1
1100	1100	CAAGACTCAGCTAACT-1	463	474	SNG	NHBCC-1340,NHBCC-1340,0.10	-130.62	NHBCC-1340,NHBCC-1275,0.20	-135.31	4.69	-130.0	1.0	NHBCC-1340	-130.62	NHBCC-1275	-318.18	0.0	NHBCC-1340,NHBCC-1275,0.20	-135.31	4.69	NHBCC-1340	P001	Aging088	NIMH Human Brain Collection Core	Middle temporal gyrus	Healthy	26.2	Female	NHBCC-1340	1
1101	1101	CAAGACTCATTAAAGG-1	8	9	AMB	NHBCC-831,NHBCC-831,0.10	-1.03	NHBCC-1187,NHBCC-1187,0.10	-1.56	0.53	-4.3	0.98	NHBCC-831	-1.03	NHBCC-1187	-1.56	0.01341	NHBCC-831,NHBCC-1187,0.20	-0.98	-0.05	ambiguous	P001	ambiguous	unknown	unknown	unknown	unknown	unknown	ambiguous	1
1102	1102	CAAGACTGTAATCAGA-1	11	11	AMB	NHBCC-831,NHBCC-831,0.10	-3.17	NHBCC-1340,NHBCC-1340,0.10	-3.86	0.69	-6.4	1.0	NHBCC-831	-3.17	NHBCC-1340	-3.86	0.00161	NHBCC-831,NHBCC-1340,0.40	-2.67	-0.5	ambiguous	P001	ambiguous	unknown	unknown	unknown	unknown	unknown	ambiguous	1
1103	1103	CAAGACTGTTTAGACC-1	576	592	SNG	NHBCC-1340,NHBCC-1340,0.10	-182.57	NHBCC-1340,NHBCC-1604,0.20	-185.34	2.77	-190.0	1.0	NHBCC-1340	-182.57	NHBCC-1187	-383.27	0.0	NHBCC-1340,NHBCC-1604,0.20	-185.34	2.77	NHBCC-1340	P001	Aging088	NIMH Human Brain Collection Core	Middle temporal gyrus	Healthy	26.2	Female	NHBCC-1340	1
1104	1104	CAAGACTTCATCTGTT-1	283	293	SNG	NHBCC-831,NHBCC-831,0.10	-77.13	NHBCC-831,NHBCC-1615,0.20	-80.38	3.25	-80.0	1.0	NHBCC-831	-77.13	NHBCC-1187	-205.16	0.0	NHBCC-831,NHBCC-1615,0.20	-80.38	3.25	NHBCC-831	P001	Aging069	NIMH Human Brain Collection Core	Middle temporal gyrus	Healthy	85.2	Male	NHBCC-831	1
1105	1105	CAAGACTTCGATTCCC-1	3	3	AMB	NHBCC-1119,NHBCC-1119,0.10	-0.06	NHBCC-1604,NHBCC-1604,0.10	-0.06	0.0	-3.7	0.84	NHBCC-1119	-0.06	NHBCC-1604	-0.06	0.02853	NHBCC-1119,NHBCC-1604,0.40	-0.06	-0.0	ambiguous	P001	ambiguous	unknown	unknown	unknown	unknown	unknown	ambiguous	1
1106	1106	CAAGAGGCAACTGCCG-1	227	231	SNG	NHBCC-1613,NHBCC-1613,0.10	-71.4	NHBCC-1613,NHBCC-1119,0.20	-73.67	2.27	-75.0	1.0	NHBCC-1613	-71.4	NHBCC-1669	-135.11	0.0	NHBCC-1613,NHBCC-1119,0.20	-73.67	2.27	NHBCC-1613	P001	Aging099	NIMH Human Brain Collection Core	Middle temporal gyrus	Healthy	78.0	Male	NHBCC-1613	1
1107	1107	CAAGAGGCACAACGTT-1	22	22	SNG	NHBCC-1187,NHBCC-1187,0.10	-5.33	NHBCC-1187,NHBCC-1556,0.20	-5.44	0.11	-8.6	1.0	NHBCC-1187	-5.33	NHBCC-1556	-9.57	0.00019	NHBCC-1187,NHBCC-1556,0.20	-5.44	0.11	NHBCC-1187	P001	Aging080	NIMH Human Brain Collection Core	Middle temporal gyrus	Healthy	21.5	Female	NHBCC-1187	1
1108	1108	CAAGAGGCACTAAACC-1	5	5	AMB	NHBCC-1604,NHBCC-1604,0.10	-0.25	NHBCC-2628,NHBCC-2628,0.10	-0.8	0.56	-3.8	0.88	NHBCC-1604	-0.25	NHBCC-2628	-0.8	0.02628	NHBCC-1604,NHBCC-2628,0.20	-0.2	-0.05	ambiguous	P001	ambiguous	unknown	unknown	unknown	unknown	unknown	ambiguous	1
1109	1109	CAAGAGGGTTTATGCG-1	12	12	SNG	NHBCC-1119,NHBCC-1119,0.10	-4.1	NHBCC-1119,NHBCC-1187,0.20	-3.48	-0.61	-7.4	1.0	NHBCC-1119	-4.1	NHBCC-1340	-6.6	0.00064	NHBCC-1119,NHBCC-1187,0.20	-3.48	-0.61	NHBCC-1119	P001	Aging073	NIMH Human Brain Collection Core	Middle temporal gyrus	Healthy	64.3	Female	NHBCC-1119	1
1110	1110	CAAGAGGTCAGCGTCG-1	235	239	SNG	NHBCC-1604,NHBCC-1604,0.10	-52.9	NHBCC-1604,NHBCC-2790,0.20	-56.26	3.36	-56.0	1.0	NHBCC-1604	-52.9	NHBCC-831	-137.85	0.0	NHBCC-1604,NHBCC-2790,0.20	-56.26	3.36	NHBCC-1604	P001	Aging095	NIMH Human Brain Collection Core	Middle temporal gyrus	Healthy	27.2	Male	NHBCC-1604	1
1111	1111	CAAGAGGTCGTGACTA-1	22	22	AMB	NHBCC-1187,NHBCC-1187,0.10	-6.04	NHBCC-1613,NHBCC-1613,0.10	-6.21	0.17	-9.3	1.0	NHBCC-1187	-6.04	NHBCC-1613	-6.21	9e-05	NHBCC-1187,NHBCC-1613,0.50	-5.32	-0.71	ambiguous	P001	ambiguous	unknown	unknown	unknown	unknown	unknown	ambiguous	1
1112	1112	CAAGCTACAACAAGAT-1	7	7	AMB	NHBCC-1669,NHBCC-1669,0.10	-2.89	NHBCC-1187,NHBCC-1187,0.10	-4.14	1.25	-6.2	0.99	NHBCC-1669	-2.89	NHBCC-1187	-4.14	0.00213	NHBCC-1669,NHBCC-1187,0.20	-2.82	-0.07	ambiguous	P001	ambiguous	unknown	unknown	unknown	unknown	unknown	ambiguous	1
1113	1113	CAAGCTACAGAGGGTT-1	216	223	SNG	NHBCC-1119,NHBCC-1119,0.10	-48.18	NHBCC-1119,NHBCC-1669,0.20	-58.03	9.85	-51.0	1.0	NHBCC-1119	-48.18	NHBCC-1613	-142.74	0.0	NHBCC-1119,NHBCC-1669,0.20	-58.03	9.85	NHBCC-1119	P001	Aging073	NIMH Human Brain Collection Core	Middle temporal gyrus	Healthy	64.3	Female	NHBCC-1119	1
1114	1114	CAAGCTACAGGGAGAG-1	336	356	SNG	NHBCC-1340,NHBCC-1340,0.10	-87.12	NHBCC-1340,NHBCC-1556,0.20	-90.57	3.46	-90.0	1.0	NHBCC-1340	-87.12	NHBCC-1556	-211.18	0.0	NHBCC-1340,NHBCC-1556,0.20	-90.57	3.46	NHBCC-1340	P001	Aging088	NIMH Human Brain Collection Core	Middle temporal gyrus	Healthy	26.2	Female	NHBCC-1340	1
1115	1115	CAAGCTAGTGATGGCA-1	547	559	SNG	NHBCC-1187,NHBCC-1187,0.10	-152.82	NHBCC-1187,NHBCC-1615,0.20	-159.08	6.27	-160.0	1.0	NHBCC-1187	-152.82	NHBCC-1556	-353.56	0.0	NHBCC-1187,NHBCC-1615,0.20	-159.08	6.27	NHBCC-1187	P001	Aging080	NIMH Human Brain Collection Core	Middle temporal gyrus	Healthy	21.5	Female	NHBCC-1187	1
1116	1116	CAAGGGAGTATTGGCT-1	343	353	SNG	NHBCC-1340,NHBCC-1340,0.10	-93.71	NHBCC-1340,NHBCC-1556,0.20	-98.39	4.69	-97.0	1.0	NHBCC-1340	-93.71	NHBCC-1556	-237.17	0.0	NHBCC-1340,NHBCC-1556,0.20	-98.39	4.69	NHBCC-1340	P001	Aging088	NIMH Human Brain Collection Core	Middle temporal gyrus	Healthy	26.2	Female	NHBCC-1340	1
1117	1117	CAAGGGATCTCATGCC-1	8	8	AMB	NHBCC-1556,NHBCC-1556,0.10	-2.9	NHBCC-1119,NHBCC-1119,0.10	-3.54	0.63	-6.2	1.0	NHBCC-1556	-2.9	NHBCC-1119	-3.54	0.0021	NHBCC-1556,NHBCC-1119,0.20	-2.93	0.02	ambiguous	P001	ambiguous	unknown	unknown	unknown	unknown	unknown	ambiguous	1
1118	1118	CAAGGGATCTCGGTCT-1	10	10	AMB	NHBCC-1615,NHBCC-1615,0.10	-3.6	NHBCC-1187,NHBCC-1187,0.10	-3.66	0.05	-6.9	0.99	NHBCC-1615	-3.6	NHBCC-1187	-3.66	0.00104	NHBCC-1613,NHBCC-831,0.40	-2.51	-1.09	ambiguous	P001	ambiguous	unknown	unknown	unknown	unknown	unknown	ambiguous	1
1119	1119	CAAGGGATCTGTAAGC-1	474	488	SNG	NHBCC-1615,NHBCC-1615,0.10	-122.99	NHBCC-1615,NHBCC-1137,0.20	-130.02	7.04	-130.0	1.0	NHBCC-1615	-122.99	NHBCC-1137	-314.61	0.0	NHBCC-1615,NHBCC-1137,0.20	-130.02	7.04	NHBCC-1615	P001	Aging103	NIMH Human Brain Collection Core	Middle temporal gyrus	Healthy	71.8	Female	NHBCC-1615	1
1120	1120	CAAGGGATCTTGGCTC-1	5	5	AMB	NHBCC-1187,NHBCC-1187,0.10	-4.6	NHBCC-831,NHBCC-831,0.10	-5.18	0.58	-7.9	1.0	NHBCC-1187	-4.6	NHBCC-831	-5.18	0.00039	NHBCC-1187,NHBCC-2628,0.50	-3.5	-1.1	ambiguous	P001	ambiguous	unknown	unknown	unknown	unknown	unknown	ambiguous	1
1121	1121	CAATACGTCAGGTGTT-1	59	59	SNG	NHBCC-1604,NHBCC-1604,0.10	-19.36	NHBCC-1604,NHBCC-1613,0.20	-18.14	-1.22	-23.0	1.0	NHBCC-1604	-19.36	NHBCC-1615	-31.17	0.0	NHBCC-1604,NHBCC-1613,0.20	-18.14	-1.22	NHBCC-1604	P001	Aging095	NIMH Human Brain Collection Core	Middle temporal gyrus	Healthy	27.2	Male	NHBCC-1604	1
1122	1122	CAATGACAGTTTGCTG-1	259	261	SNG	NHBCC-831,NHBCC-831,0.10	-79.72	NHBCC-831,NHBCC-1613,0.20	-81.52	1.8	-83.0	1.0	NHBCC-831	-79.72	NHBCC-1556	-196.34	0.0	NHBCC-831,NHBCC-1613,0.20	-81.52	1.8	NHBCC-831	P001	Aging069	NIMH Human Brain Collection Core	Middle temporal gyrus	Healthy	85.2	Male	NHBCC-831	1
1123	1123	CAATGACGTTAGTTCG-1	12	12	AMB	NHBCC-1275,NHBCC-1275,0.10	-7.7	NHBCC-1275,NHBCC-2790,0.30	-5.97	-1.73	-11.0	1.0	NHBCC-1275	-7.7	NHBCC-831	-8.18	2e-05	NHBCC-1275,NHBCC-2790,0.30	-5.97	-1.73	ambiguous	P001	ambiguous	unknown	unknown	unknown	unknown	unknown	ambiguous	1
1124	1124	CAATGACTCACTACGA-1	58	58	SNG	NHBCC-1613,NHBCC-1613,0.10	-13.03	NHBCC-1613,NHBCC-2628,0.20	-12.61	-0.41	-16.0	1.0	NHBCC-1613	-13.03	NHBCC-2628	-27.98	0.0	NHBCC-1613,NHBCC-2628,0.20	-12.61	-0.41	NHBCC-1613	P001	Aging099	NIMH Human Brain Collection Core	Middle temporal gyrus	Healthy	78.0	Male	NHBCC-1613	1
1125	1125	CAATTTCCATAAGCGG-1	325	333	SNG	NHBCC-1615,NHBCC-1615,0.10	-85.25	NHBCC-1615,NHBCC-1275,0.20	-83.42	-1.83	-89.0	1.0	NHBCC-1615	-85.25	NHBCC-1275	-182.94	0.0	NHBCC-1615,NHBCC-1275,0.20	-83.42	-1.83	NHBCC-1615	P001	Aging103	NIMH Human Brain Collection Core	Middle temporal gyrus	Healthy	71.8	Female	NHBCC-1615	1
1126	1126	CAATTTCGTGTGTGTT-1	2	2	AMB	NHBCC-1340,NHBCC-1340,0.10	-0.1	NHBCC-1613,NHBCC-1613,0.10	-0.1	0.0	-3.8	0.84	NHBCC-1340	-0.1	NHBCC-1613	-0.1	0.0279	NHBCC-1340,NHBCC-1613,0.20	-0.05	-0.05	ambiguous	P001	ambiguous	unknown	unknown	unknown	unknown	unknown	ambiguous	1
1127	1127	CACAACAAGCATGGGT-1	14	14	DBL	NHBCC-1615,NHBCC-1604,0.40	-3.8	NHBCC-1604,NHBCC-1615,0.50	-3.81	0.01	1.8e-05	1.0	NHBCC-1604	-5.81	NHBCC-1615	-5.94	0.00012	NHBCC-1615,NHBCC-1604,0.40	-3.8	-2.01	doublet	P001	doublet	unknown	unknown	unknown	unknown	unknown	doublet	1
1128	1128	CACAACAAGGTCTACT-1	586	607	SNG	NHBCC-1613,NHBCC-1613,0.10	-148.79	NHBCC-1613,NHBCC-1119,0.20	-158.32	9.53	-150.0	1.0	NHBCC-1613	-148.79	NHBCC-2628	-397.18	0.0	NHBCC-1613,NHBCC-1119,0.20	-158.32	9.53	NHBCC-1613	P001	Aging099	NIMH Human Brain Collection Core	Middle temporal gyrus	Healthy	78.0	Male	NHBCC-1613	1
1129	1129	CACAACATCTCGCAGG-1	587	618	SNG	NHBCC-1187,NHBCC-1187,0.10	-153.13	NHBCC-1187,NHBCC-1615,0.20	-161.48	8.36	-160.0	1.0	NHBCC-1187	-153.13	NHBCC-1556	-405.26	0.0	NHBCC-1187,NHBCC-1615,0.20	-161.48	8.36	NHBCC-1187	P001	Aging080	NIMH Human Brain Collection Core	Middle temporal gyrus	Healthy	21.5	Female	NHBCC-1187	1
1130	1130	CACAACATCTTCCACG-1	75	75	SNG	NHBCC-1119,NHBCC-1119,0.10	-19.98	NHBCC-1119,NHBCC-1613,0.20	-22.25	2.27	-23.0	1.0	NHBCC-1119	-19.98	NHBCC-1613	-44.03	0.0	NHBCC-1119,NHBCC-1613,0.20	-22.25	2.27	NHBCC-1119	P001	Aging073	NIMH Human Brain Collection Core	Middle temporal gyrus	Healthy	64.3	Female	NHBCC-1119	1
1131	1131	CACACAAAGCGTTCCG-1	229	231	SNG	NHBCC-1119,NHBCC-1119,0.10	-52.03	NHBCC-1119,NHBCC-1669,0.20	-61.92	9.89	-55.0	1.0	NHBCC-1119	-52.03	NHBCC-1669	-140.08	0.0	NHBCC-1119,NHBCC-1669,0.20	-61.92	9.89	NHBCC-1119	P001	Aging073	NIMH Human Brain Collection Core	Middle temporal gyrus	Healthy	64.3	Female	NHBCC-1119	1
1132	1132	CACACAAAGGTGGTTG-1	1	1	AMB	NHBCC-1137,NHBCC-1137,0.10	-0.14	NHBCC-1340,NHBCC-1340,0.10	-0.14	0.0	-3.8	0.81	NHBCC-1137	-0.14	NHBCC-1340	-0.14	0.02643	NHBCC-1137,NHBCC-1340,0.20	-0.04	-0.1	ambiguous	P001	ambiguous	unknown	unknown	unknown	unknown	unknown	ambiguous	1
1133	1133	CACACAATCATGCCAA-1	646	663	DBL	NHBCC-1187,NHBCC-831,0.20	-242.41	NHBCC-1187,NHBCC-831,0.30	-242.65	0.24	4.2e-109	1.0	NHBCC-1187	-260.4	NHBCC-831	-397.81	0.0	NHBCC-1187,NHBCC-831,0.20	-242.41	-17.99	doublet	P001	doublet	unknown	unknown	unknown	unknown	unknown	doublet	1
1134	1134	CACAGATAGAAGAACG-1	221	225	SNG	NHBCC-1187,NHBCC-1187,0.10	-68.71	NHBCC-1187,NHBCC-1556,0.20	-69.67	0.95	-72.0	1.0	NHBCC-1187	-68.71	NHBCC-1340	-142.39	0.0	NHBCC-1187,NHBCC-1556,0.20	-69.67	0.95	NHBCC-1187	P001	Aging080	NIMH Human Brain Collection Core	Middle temporal gyrus	Healthy	21.5	Female	NHBCC-1187	1
1135	1135	CACAGATAGGACAGCT-1	192	194	SNG	NHBCC-1613,NHBCC-1613,0.10	-47.29	NHBCC-1613,NHBCC-1669,0.20	-49.67	2.38	-51.0	1.0	NHBCC-1613	-47.29	NHBCC-1669	-111.31	0.0	NHBCC-1613,NHBCC-1669,0.20	-49.67	2.38	NHBCC-1613	P001	Aging099	NIMH Human Brain Collection Core	Middle temporal gyrus	Healthy	78.0	Male	NHBCC-1613	1
1136	1136	CACAGATCACCGAATT-1	446	455	SNG	NHBCC-831,NHBCC-831,0.10	-118.8	NHBCC-831,NHBCC-1556,0.20	-126.38	7.58	-120.0	1.0	NHBCC-831	-118.8	NHBCC-2790	-308.22	0.0	NHBCC-831,NHBCC-1556,0.20	-126.38	7.58	NHBCC-831	P001	Aging069	NIMH Human Brain Collection Core	Middle temporal gyrus	Healthy	85.2	Male	NHBCC-831	1
1137	1137	CACAGATCAGTCGCAC-1	7	7	AMB	NHBCC-1615,NHBCC-1615,0.10	-3.4	NHBCC-2628,NHBCC-2628,0.10	-3.94	0.54	-6.7	1.0	NHBCC-1615	-3.4	NHBCC-2628	-3.94	0.00128	NHBCC-1615,NHBCC-1137,0.40	-2.46	-0.94	ambiguous	P001	ambiguous	unknown	unknown	unknown	unknown	unknown	ambiguous	1
1138	1138	CACAGATTCCACTGGG-1	9	9	SNG	NHBCC-1613,NHBCC-1613,0.10	-1.42	NHBCC-1613,NHBCC-2628,0.20	-1.48	0.06	-4.7	0.99	NHBCC-1613	-1.42	NHBCC-2628	-6.04	0.00918	NHBCC-1613,NHBCC-2628,0.20	-1.48	0.06	NHBCC-1613	P001	Aging099	NIMH Human Brain Collection Core	Middle temporal gyrus	Healthy	78.0	Male	NHBCC-1613	1
1139	1139	CACAGGCCAAACACGG-1	6	6	AMB	NHBCC-1615,NHBCC-1615,0.10	-2.13	NHBCC-2790,NHBCC-2790,0.10	-2.2	0.06	-5.4	0.98	NHBCC-1615	-2.13	NHBCC-2790	-2.2	0.00449	NHBCC-1615,NHBCC-2790,0.50	-2.02	-0.11	ambiguous	P001	ambiguous	unknown	unknown	unknown	unknown	unknown	ambiguous	1
1140	1140	CACATGAAGAGAGGGC-1	187	198	SNG	NHBCC-831,NHBCC-831,0.10	-49.37	NHBCC-831,NHBCC-1187,0.20	-50.53	1.16	-53.0	1.0	NHBCC-831	-49.37	NHBCC-1187	-119.2	0.0	NHBCC-831,NHBCC-1187,0.20	-50.53	1.16	NHBCC-831	P001	Aging069	NIMH Human Brain Collection Core	Middle temporal gyrus	Healthy	85.2	Male	NHBCC-831	1
1141	1141	CACATGACACATCATG-1	101	102	SNG	NHBCC-831,NHBCC-831,0.10	-26.35	NHBCC-831,NHBCC-1615,0.20	-26.26	-0.09	-30.0	1.0	NHBCC-831	-26.35	NHBCC-1615	-60.73	0.0	NHBCC-831,NHBCC-1615,0.20	-26.26	-0.09	NHBCC-831	P001	Aging069	NIMH Human Brain Collection Core	Middle temporal gyrus	Healthy	85.2	Male	NHBCC-831	1
1142	1142	CACATGACAGTTGCGC-1	154	155	SNG	NHBCC-1119,NHBCC-1119,0.10	-30.58	NHBCC-1119,NHBCC-1340,0.20	-36.66	6.08	-34.0	1.0	NHBCC-1119	-30.58	NHBCC-1613	-85.68	0.0	NHBCC-1119,NHBCC-1340,0.20	-36.66	6.08	NHBCC-1119	P001	Aging073	NIMH Human Brain Collection Core	Middle temporal gyrus	Healthy	64.3	Female	NHBCC-1119	1
1143	1143	CACATGACATGACAGG-1	6	6	AMB	NHBCC-1615,NHBCC-1615,0.10	-0.27	NHBCC-1669,NHBCC-1669,0.10	-0.27	0.0	-3.7	0.91	NHBCC-1615	-0.27	NHBCC-1669	-0.27	0.02644	NHBCC-1615,NHBCC-1669,0.30	-0.12	-0.15	ambiguous	P001	ambiguous	unknown	unknown	unknown	unknown	unknown	ambiguous	1
1144	1144	CACATGAGTAACTAAG-1	87	88	SNG	NHBCC-1604,NHBCC-1604,0.10	-28.47	NHBCC-1604,NHBCC-1340,0.20	-27.27	-1.21	-32.0	1.0	NHBCC-1604	-28.47	NHBCC-1340	-57.44	0.0	NHBCC-1604,NHBCC-1340,0.20	-27.27	-1.21	NHBCC-1604	P001	Aging095	NIMH Human Brain Collection Core	Middle temporal gyrus	Healthy	27.2	Male	NHBCC-1604	1
1145	1145	CACATGAGTGGTACAG-1	227	228	DBL	NHBCC-1119,NHBCC-1615,0.20	-83.1	NHBCC-1119,NHBCC-1615,0.30	-83.76	0.66	6.5e-40	1.0	NHBCC-1119	-92.01	NHBCC-1615	-130.86	0.0	NHBCC-1119,NHBCC-1615,0.20	-83.1	-8.91	doublet	P001	doublet	unknown	unknown	unknown	unknown	unknown	doublet	1
1146	1146	CACCAAACAATGTTGC-1	7	7	SNG	NHBCC-1119,NHBCC-1119,0.10	-0.93	NHBCC-1119,NHBCC-1137,0.20	-1.28	0.35	-4.2	0.99	NHBCC-1119	-0.93	NHBCC-2790	-3.66	0.01494	NHBCC-1119,NHBCC-1137,0.20	-1.28	0.35	NHBCC-1119	P001	Aging073	NIMH Human Brain Collection Core	Middle temporal gyrus	Healthy	64.3	Female	NHBCC-1119	1
1147	1147	CACCAAACACGGTGAA-1	114	117	DBL	NHBCC-1615,NHBCC-1187,0.30	-51.44	NHBCC-1615,NHBCC-1187,0.40	-51.66	0.21	3.6e-26	1.0	NHBCC-1615	-55.5	NHBCC-1187	-69.22	0.0	NHBCC-1615,NHBCC-1187,0.30	-51.44	-4.06	doublet	P001	doublet	unknown	unknown	unknown	unknown	unknown	doublet	1
1148	1148	CACCAAACATTGACCA-1	179	181	SNG	NHBCC-1615,NHBCC-1615,0.10	-57.95	NHBCC-1615,NHBCC-1187,0.20	-56.33	-1.62	-61.0	1.0	NHBCC-1615	-57.95	NHBCC-1187	-112.53	0.0	NHBCC-1615,NHBCC-1187,0.20	-56.33	-1.62	NHBCC-1615	P001	Aging103	NIMH Human Brain Collection Core	Middle temporal gyrus	Healthy	71.8	Female	NHBCC-1615	1
1149	1149	CACCAAAGTCAGGTAG-1	793	829	SNG	NHBCC-1340,NHBCC-1340,0.10	-215.36	NHBCC-1340,NHBCC-831,0.20	-221.91	6.55	-220.0	1.0	NHBCC-1340	-215.36	NHBCC-831	-514.97	0.0	NHBCC-1340,NHBCC-831,0.20	-221.91	6.55	NHBCC-1340	P001	Aging088	NIMH Human Brain Collection Core	Middle temporal gyrus	Healthy	26.2	Female	NHBCC-1340	1
1150	1150	CACCAAAGTCGCACAC-1	351	360	SNG	NHBCC-1340,NHBCC-1340,0.10	-103.97	NHBCC-1340,NHBCC-2628,0.20	-106.2	2.23	-110.0	1.0	NHBCC-1340	-103.97	NHBCC-2628	-223.78	0.0	NHBCC-1340,NHBCC-2628,0.20	-106.2	2.23	NHBCC-1340	P001	Aging088	NIMH Human Brain Collection Core	Middle temporal gyrus	Healthy	26.2	Female	NHBCC-1340	1
1151	1151	CACCAAAGTGCATTTG-1	294	298	SNG	NHBCC-831,NHBCC-831,0.10	-79.89	NHBCC-831,NHBCC-1137,0.20	-82.84	2.95	-83.0	1.0	NHBCC-831	-79.89	NHBCC-1137	-192.65	0.0	NHBCC-831,NHBCC-1137,0.20	-82.84	2.95	NHBCC-831	P001	Aging069	NIMH Human Brain Collection Core	Middle temporal gyrus	Healthy	85.2	Male	NHBCC-831	1
1152	1152	CACCAAATCCCGATCT-1	87	87	DBL	NHBCC-1187,NHBCC-1556,0.20	-28.16	NHBCC-1187,NHBCC-1556,0.30	-28.66	0.5	4.7e-16	1.0	NHBCC-1187	-30.74	NHBCC-1556	-43.33	0.0	NHBCC-1187,NHBCC-1556,0.20	-28.16	-2.58	doublet	P001	doublet	unknown	unknown	unknown	unknown	unknown	doublet	1
1153	1153	CACCGTTGTACCCACG-1	638	665	SNG	NHBCC-1187,NHBCC-1187,0.10	-171.82	NHBCC-1187,NHBCC-1615,0.20	-178.42	6.6	-180.0	1.0	NHBCC-1187	-171.82	NHBCC-1615	-427.11	0.0	NHBCC-1187,NHBCC-1615,0.20	-178.42	6.6	NHBCC-1187	P001	Aging080	NIMH Human Brain Collection Core	Middle temporal gyrus	Healthy	21.5	Female	NHBCC-1187	1
1154	1154	CACCGTTTCGACCAAT-1	920	961	SNG	NHBCC-1615,NHBCC-1615,0.10	-243.16	NHBCC-1615,NHBCC-1340,0.20	-257.97	14.8	-250.0	1.0	NHBCC-1615	-243.16	NHBCC-2790	-663.33	0.0	NHBCC-1615,NHBCC-1340,0.20	-257.97	14.8	NHBCC-1615	P001	Aging103	NIMH Human Brain Collection Core	Middle temporal gyrus	Healthy	71.8	Female	NHBCC-1615	1
1155	1155	CACCGTTTCGGTCGGT-1	5	5	AMB	NHBCC-1615,NHBCC-1615,0.10	-1.39	NHBCC-1613,NHBCC-1613,0.10	-1.43	0.04	-4.7	0.96	NHBCC-1615	-1.39	NHBCC-1613	-1.43	0.00914	NHBCC-1119,NHBCC-1615,0.50	-1.25	-0.14	ambiguous	P001	ambiguous	unknown	unknown	unknown	unknown	unknown	ambiguous	1
1156	1156	CACGAATAGCTTCTAG-1	75	76	SNG	NHBCC-1604,NHBCC-1604,0.10	-22.39	NHBCC-1604,NHBCC-1137,0.20	-22.41	0.01	-26.0	1.0	NHBCC-1604	-22.39	NHBCC-1556	-48.06	0.0	NHBCC-1604,NHBCC-1137,0.20	-22.41	0.01	NHBCC-1604	P001	Aging095	NIMH Human Brain Collection Core	Middle temporal gyrus	Healthy	27.2	Male	NHBCC-1604	1
1157	1157	CACGAATAGTAAGGGA-1	42	42	SNG	NHBCC-1604,NHBCC-1604,0.10	-9.03	NHBCC-1604,NHBCC-1187,0.20	-9.08	0.06	-12.0	1.0	NHBCC-1604	-9.03	NHBCC-1187	-16.06	0.0	NHBCC-1604,NHBCC-1187,0.20	-9.08	0.06	NHBCC-1604	P001	Aging095	NIMH Human Brain Collection Core	Middle temporal gyrus	Healthy	27.2	Male	NHBCC-1604	1
1158	1158	CACGAATCAAGTCATC-1	568	587	DBL	NHBCC-1340,NHBCC-831,0.30	-263.36	NHBCC-1340,NHBCC-1556,0.30	-264.47	1.11	3.4000000000000003e-118	1.0	NHBCC-1340	-278.44	NHBCC-1556	-362.12	0.0	NHBCC-1340,NHBCC-831,0.30	-263.36	-15.08	doublet	P001	doublet	unknown	unknown	unknown	unknown	unknown	doublet	1
1159	1159	CACGAATCAGAGACTG-1	2	2	AMB	NHBCC-1119,NHBCC-1119,0.10	-0.02	NHBCC-1137,NHBCC-1137,0.10	-0.02	0.0	-3.9	0.77	NHBCC-1119	-0.02	NHBCC-1137	-0.02	0.02636	NHBCC-1119,NHBCC-1137,0.30	-0.02	-0.0	ambiguous	P001	ambiguous	unknown	unknown	unknown	unknown	unknown	ambiguous	1
1160	1160	CACGAATCATGTGTCA-1	172	174	SNG	NHBCC-831,NHBCC-831,0.10	-42.9	NHBCC-831,NHBCC-1669,0.20	-44.29	1.39	-46.0	1.0	NHBCC-831	-42.9	NHBCC-1669	-102.19	0.0	NHBCC-831,NHBCC-1669,0.20	-44.29	1.39	NHBCC-831	P001	Aging069	NIMH Human Brain Collection Core	Middle temporal gyrus	Healthy	85.2	Male	NHBCC-831	1
1161	1161	CACGAATCATTGGCAT-1	7	7	AMB	NHBCC-2790,NHBCC-2790,0.10	-1.44	NHBCC-1119,NHBCC-1119,0.10	-1.45	0.01	-4.8	0.97	NHBCC-2790	-1.44	NHBCC-1119	-1.45	0.00877	NHBCC-1119,NHBCC-2790,0.50	-1.37	-0.07	ambiguous	P001	ambiguous	unknown	unknown	unknown	unknown	unknown	ambiguous	1
1162	1162	CACGAATGTACTTGTG-1	565	577	SNG	NHBCC-1187,NHBCC-1187,0.10	-165.93	NHBCC-1187,NHBCC-1556,0.20	-168.92	2.99	-170.0	1.0	NHBCC-1187	-165.93	NHBCC-1556	-402.12	0.0	NHBCC-1187,NHBCC-1556,0.20	-168.92	2.99	NHBCC-1187	P001	Aging080	NIMH Human Brain Collection Core	Middle temporal gyrus	Healthy	21.5	Female	NHBCC-1187	1
1163	1163	CACGAATGTCGTGATT-1	55	56	DBL	NHBCC-1604,NHBCC-2628,0.30	-21.36	NHBCC-1604,NHBCC-1604,0.10	-23.43	2.07	4.2e-13	1.0	NHBCC-1604	-23.43	NHBCC-1275	-31.57	0.0	NHBCC-1604,NHBCC-2628,0.30	-21.36	-2.07	doublet	P001	doublet	unknown	unknown	unknown	unknown	unknown	doublet	1
1164	1164	CACGAATTCATATGGC-1	100	101	DBL	NHBCC-1187,NHBCC-2790,0.20	-33.07	NHBCC-1187,NHBCC-1187,0.10	-35.09	2.01	3.5e-18	1.0	NHBCC-1187	-35.09	NHBCC-1275	-57.02	0.0	NHBCC-1187,NHBCC-2790,0.20	-33.07	-2.01	doublet	P001	doublet	unknown	unknown	unknown	unknown	unknown	doublet	1
1165	1165	CACGGGTAGGCTAAAT-1	117	117	SNG	NHBCC-2628,NHBCC-2628,0.10	-31.67	NHBCC-2628,NHBCC-1119,0.20	-32.33	0.66	-35.0	1.0	NHBCC-2628	-31.67	NHBCC-1340	-68.58	0.0	NHBCC-2628,NHBCC-1119,0.20	-32.33	0.66	NHBCC-2628	P001	Aging111	NIMH Human Brain Collection Core	Middle temporal gyrus	Healthy	26.1	Male	NHBCC-2628	1
1166	1166	CACGGGTAGGTGCCAA-1	6	6	AMB	NHBCC-831,NHBCC-831,0.10	-0.43	NHBCC-1340,NHBCC-1340,0.10	-1.05	0.62	-3.9	0.92	NHBCC-831	-0.43	NHBCC-1340	-1.05	0.023	NHBCC-831,NHBCC-1340,0.20	-0.24	-0.19	ambiguous	P001	ambiguous	unknown	unknown	unknown	unknown	unknown	ambiguous	1
1167	1167	CACGGGTGTACAGCGA-1	7	7	AMB	NHBCC-1137,NHBCC-1137,0.10	-3.99	NHBCC-831,NHBCC-831,0.10	-4.52	0.53	-7.3	1.0	NHBCC-1137	-3.99	NHBCC-831	-4.52	0.00071	NHBCC-1137,NHBCC-1119,0.30	-3.57	-0.42	ambiguous	P001	ambiguous	unknown	unknown	unknown	unknown	unknown	ambiguous	1
1168	1168	CACGGGTGTCCACACG-1	51	52	SNG	NHBCC-1613,NHBCC-1613,0.10	-15.15	NHBCC-1613,NHBCC-1669,0.20	-15.37	0.22	-18.0	1.0	NHBCC-1613	-15.15	NHBCC-1669	-32.84	0.0	NHBCC-1613,NHBCC-1669,0.20	-15.37	0.22	NHBCC-1613	P001	Aging099	NIMH Human Brain Collection Core	Middle temporal gyrus	Healthy	78.0	Male	NHBCC-1613	1
1169	1169	CACGGGTGTTCGGTCG-1	8	8	AMB	NHBCC-1275,NHBCC-1275,0.10	-2.38	NHBCC-1613,NHBCC-1613,0.10	-2.52	0.13	-5.7	0.98	NHBCC-1275	-2.38	NHBCC-1613	-2.52	0.00351	NHBCC-1275,NHBCC-1613,0.50	-1.69	-0.69	ambiguous	P001	ambiguous	unknown	unknown	unknown	unknown	unknown	ambiguous	1
1170	1170	CACGTGGAGAAACTCA-1	95	97	SNG	NHBCC-1119,NHBCC-1119,0.10	-39.15	NHBCC-1119,NHBCC-1604,0.20	-38.2	-0.95	-42.0	1.0	NHBCC-1119	-39.15	NHBCC-1604	-60.83	0.0	NHBCC-1119,NHBCC-1604,0.20	-38.2	-0.95	NHBCC-1119	P001	Aging073	NIMH Human Brain Collection Core	Middle temporal gyrus	Healthy	64.3	Female	NHBCC-1119	1
1171	1171	CACGTGGCAGTGTACT-1	27	27	AMB	NHBCC-1604,NHBCC-1604,0.10	-8.42	NHBCC-1604,NHBCC-2628,0.30	-7.81	-0.61	-12.0	1.0	NHBCC-1604	-8.42	NHBCC-1119	-10.04	1e-05	NHBCC-1604,NHBCC-2628,0.30	-7.81	-0.61	ambiguous	P001	ambiguous	unknown	unknown	unknown	unknown	unknown	ambiguous	1
1172	1172	CACGTGGGTCCCTCAT-1	5	5	AMB	NHBCC-1613,NHBCC-1613,0.10	-0.87	NHBCC-831,NHBCC-831,0.10	-1.96	1.09	-4.2	0.96	NHBCC-1613	-0.87	NHBCC-831	-1.96	0.01537	NHBCC-1613,NHBCC-1275,0.20	-0.86	-0.01	ambiguous	P001	ambiguous	unknown	unknown	unknown	unknown	unknown	ambiguous	1
1173	1173	CACGTGGGTCGCATCG-1	17	18	SNG	NHBCC-1187,NHBCC-1187,0.10	-4.21	NHBCC-1187,NHBCC-1615,0.20	-4.2	-0.0	-7.5	1.0	NHBCC-1187	-4.21	NHBCC-1615	-9.94	0.00057	NHBCC-1187,NHBCC-1615,0.20	-4.2	-0.0	NHBCC-1187	P001	Aging080	NIMH Human Brain Collection Core	Middle temporal gyrus	Healthy	21.5	Female	NHBCC-1187	1
1174	1174	CACGTGGTCCTAGCCT-1	9	9	AMB	NHBCC-1275,NHBCC-1275,0.10	-5.48	NHBCC-1340,NHBCC-1340,0.10	-6.1	0.62	-8.7	1.0	NHBCC-1275	-5.48	NHBCC-1340	-6.1	0.00016	NHBCC-1340,NHBCC-1119,0.50	-4.39	-1.09	ambiguous	P001	ambiguous	unknown	unknown	unknown	unknown	unknown	ambiguous	1
1175	1175	CACGTTCAGACTGAGC-1	35	35	SNG	NHBCC-1604,NHBCC-1604,0.10	-9.25	NHBCC-1604,NHBCC-1187,0.20	-9.07	-0.18	-13.0	1.0	NHBCC-1604	-9.25	NHBCC-1187	-18.56	0.0	NHBCC-1604,NHBCC-1187,0.20	-9.07	-0.18	NHBCC-1604	P001	Aging095	NIMH Human Brain Collection Core	Middle temporal gyrus	Healthy	27.2	Male	NHBCC-1604	1
1176	1176	CACGTTCAGGACATCG-1	1699	1781	DBL	NHBCC-1615,NHBCC-1613,0.40	-895.69	NHBCC-1613,NHBCC-1615,0.50	-897.67	1.98	0.0	1.0	NHBCC-1615	-1021.64	NHBCC-1340	-1111.26	0.0	NHBCC-1615,NHBCC-1613,0.40	-895.69	-125.96	doublet	P001	doublet	unknown	unknown	unknown	unknown	unknown	doublet	1
1177	1177	CACGTTCCAGATCCTA-1	7	7	AMB	NHBCC-1613,NHBCC-1613,0.10	-2.31	NHBCC-1613,NHBCC-1604,0.20	-2.07	-0.24	-5.6	0.99	NHBCC-1613	-2.31	NHBCC-2790	-4.1	0.00379	NHBCC-1613,NHBCC-1604,0.20	-2.07	-0.24	ambiguous	P001	ambiguous	unknown	unknown	unknown	unknown	unknown	ambiguous	1
1178	1178	CACGTTCCAGCAGAAC-1	18	18	AMB	NHBCC-1604,NHBCC-1604,0.10	-5.96	NHBCC-1275,NHBCC-1275,0.10	-7.14	1.18	-9.2	1.0	NHBCC-1604	-5.96	NHBCC-1275	-7.14	0.0001	NHBCC-1604,NHBCC-1615,0.20	-5.62	-0.34	ambiguous	P001	ambiguous	unknown	unknown	unknown	unknown	unknown	ambiguous	1
1179	1179	CACGTTCGTGAGCGAT-1	3	3	AMB	NHBCC-1613,NHBCC-1613,0.10	-1.5	NHBCC-2628,NHBCC-2628,0.10	-1.5	0.0	-4.8	0.98	NHBCC-1613	-1.5	NHBCC-2628	-1.5	0.00838	NHBCC-1613,NHBCC-2628,0.30	-1.44	-0.07	ambiguous	P001	ambiguous	unknown	unknown	unknown	unknown	unknown	ambiguous	1
1180	1180	CACTAAGAGTAGGCCA-1	37	37	SNG	NHBCC-1604,NHBCC-1604,0.10	-9.08	NHBCC-1604,NHBCC-1119,0.20	-9.18	0.1	-12.0	1.0	NHBCC-1604	-9.08	NHBCC-1275	-14.52	0.0	NHBCC-1604,NHBCC-1119,0.20	-9.18	0.1	NHBCC-1604	P001	Aging095	NIMH Human Brain Collection Core	Middle temporal gyrus	Healthy	27.2	Male	NHBCC-1604	1
1181	1181	CACTAAGAGTCCTACA-1	7	7	AMB	NHBCC-1187,NHBCC-1187,0.10	-1.77	NHBCC-2628,NHBCC-2628,0.10	-2.4	0.63	-5.0	0.99	NHBCC-1187	-1.77	NHBCC-2628	-2.4	0.00647	NHBCC-1187,NHBCC-2628,0.20	-1.6	-0.17	ambiguous	P001	ambiguous	unknown	unknown	unknown	unknown	unknown	ambiguous	1
1182	1182	CACTAAGCAACCTATG-1	279	288	SNG	NHBCC-1340,NHBCC-1340,0.10	-86.37	NHBCC-1340,NHBCC-1275,0.20	-90.39	4.02	-90.0	1.0	NHBCC-1340	-86.37	NHBCC-2790	-197.56	0.0	NHBCC-1340,NHBCC-1275,0.20	-90.39	4.02	NHBCC-1340	P001	Aging088	NIMH Human Brain Collection Core	Middle temporal gyrus	Healthy	26.2	Female	NHBCC-1340	1
1183	1183	CACTAAGGTGCCTGAC-1	13	13	AMB	NHBCC-2790,NHBCC-2790,0.10	-7.76	NHBCC-1187,NHBCC-1613,0.40	-6.02	-1.74	-11.0	1.0	NHBCC-2790	-7.76	NHBCC-1275	-8.1	2e-05	NHBCC-1187,NHBCC-1613,0.40	-6.02	-1.74	ambiguous	P001	ambiguous	unknown	unknown	unknown	unknown	unknown	ambiguous	1
1184	1184	CACTAAGGTTGGGTTT-1	293	299	SNG	NHBCC-1615,NHBCC-1615,0.10	-81.2	NHBCC-1615,NHBCC-1604,0.20	-85.41	4.21	-84.0	1.0	NHBCC-1615	-81.2	NHBCC-1137	-194.81	0.0	NHBCC-1615,NHBCC-1604,0.20	-85.41	4.21	NHBCC-1615	P001	Aging103	NIMH Human Brain Collection Core	Middle temporal gyrus	Healthy	71.8	Female	NHBCC-1615	1
1185	1185	CACTAAGTCATCGCCT-1	136	139	SNG	NHBCC-1119,NHBCC-1119,0.10	-32.49	NHBCC-1119,NHBCC-1187,0.20	-36.49	4.0	-36.0	1.0	NHBCC-1119	-32.49	NHBCC-1187	-80.44	0.0	NHBCC-1119,NHBCC-1187,0.20	-36.49	4.0	NHBCC-1119	P001	Aging073	NIMH Human Brain Collection Core	Middle temporal gyrus	Healthy	64.3	Female	NHBCC-1119	1
1186	1186	CACTAAGTCCTTCAGC-1	65	65	SNG	NHBCC-1604,NHBCC-1604,0.10	-25.07	NHBCC-1604,NHBCC-831,0.20	-23.84	-1.22	-28.0	1.0	NHBCC-1604	-25.07	NHBCC-831	-38.3	0.0	NHBCC-1604,NHBCC-831,0.20	-23.84	-1.22	NHBCC-1604	P001	Aging095	NIMH Human Brain Collection Core	Middle temporal gyrus	Healthy	27.2	Male	NHBCC-1604	1
1187	1187	CACTGAAAGTTCCGGC-1	13	13	DBL	NHBCC-1604,NHBCC-1613,0.40	-6.82	NHBCC-1604,NHBCC-1613,0.50	-6.87	0.05	8.8e-07	1.0	NHBCC-1604	-10.08	NHBCC-1137	-11.23	0.0	NHBCC-1604,NHBCC-1613,0.40	-6.82	-3.26	doublet	P001	doublet	unknown	unknown	unknown	unknown	unknown	doublet	1
1188	1188	CACTGAACAACCAACT-1	17	17	AMB	NHBCC-1187,NHBCC-1187,0.10	-3.9	NHBCC-1615,NHBCC-1615,0.10	-4.85	0.95	-7.2	1.0	NHBCC-1187	-3.9	NHBCC-1615	-4.85	0.00078	NHBCC-1187,NHBCC-1615,0.40	-3.23	-0.66	ambiguous	P001	ambiguous	unknown	unknown	unknown	unknown	unknown	ambiguous	1
1189	1189	CACTGAACAGGAAGTC-1	60	60	SNG	NHBCC-1615,NHBCC-1615,0.10	-16.16	NHBCC-1615,NHBCC-2628,0.20	-15.54	-0.63	-19.0	1.0	NHBCC-1615	-16.16	NHBCC-2628	-29.75	0.0	NHBCC-1615,NHBCC-2628,0.20	-15.54	-0.63	NHBCC-1615	P001	Aging103	NIMH Human Brain Collection Core	Middle temporal gyrus	Healthy	71.8	Female	NHBCC-1615	1
1190	1190	CACTGAACATAAGCGG-1	275	283	SNG	NHBCC-1604,NHBCC-1604,0.10	-74.73	NHBCC-1604,NHBCC-1275,0.20	-76.61	1.88	-78.0	1.0	NHBCC-1604	-74.73	NHBCC-1275	-174.89	0.0	NHBCC-1604,NHBCC-1275,0.20	-76.61	1.88	NHBCC-1604	P001	Aging095	NIMH Human Brain Collection Core	Middle temporal gyrus	Healthy	27.2	Male	NHBCC-1604	1
1191	1191	CACTGAACATCATCTT-1	750	779	SNG	NHBCC-1187,NHBCC-1187,0.10	-213.75	NHBCC-1187,NHBCC-1340,0.20	-223.22	9.46	-220.0	1.0	NHBCC-1187	-213.75	NHBCC-1340	-512.49	0.0	NHBCC-1187,NHBCC-1340,0.20	-223.22	9.46	NHBCC-1187	P001	Aging080	NIMH Human Brain Collection Core	Middle temporal gyrus	Healthy	21.5	Female	NHBCC-1187	1
1192	1192	CACTGAAGTAGCGTCC-1	85	85	SNG	NHBCC-1119,NHBCC-1119,0.10	-19.69	NHBCC-1119,NHBCC-2790,0.20	-21.39	1.7	-23.0	1.0	NHBCC-1119	-19.69	NHBCC-2790	-38.31	0.0	NHBCC-1119,NHBCC-2790,0.20	-21.39	1.7	NHBCC-1119	P001	Aging073	NIMH Human Brain Collection Core	Middle temporal gyrus	Healthy	64.3	Female	NHBCC-1119	1
1193	1193	CACTGAAGTTCCGCTT-1	8	8	AMB	NHBCC-1119,NHBCC-1119,0.10	-4.93	NHBCC-1556,NHBCC-1556,0.10	-4.97	0.04	-8.2	1.0	NHBCC-1119	-4.93	NHBCC-1556	-4.97	0.00028	NHBCC-1119,NHBCC-1556,0.40	-3.72	-1.21	ambiguous	P001	ambiguous	unknown	unknown	unknown	unknown	unknown	ambiguous	1
1194	1194	CACTGAAGTTGTGGAG-1	120	121	SNG	NHBCC-1119,NHBCC-1119,0.10	-34.55	NHBCC-1119,NHBCC-1613,0.20	-37.78	3.23	-38.0	1.0	NHBCC-1119	-34.55	NHBCC-1613	-66.53	0.0	NHBCC-1119,NHBCC-1613,0.20	-37.78	3.23	NHBCC-1119	P001	Aging073	NIMH Human Brain Collection Core	Middle temporal gyrus	Healthy	64.3	Female	NHBCC-1119	1
1195	1195	CACTGAATCCTCTCGA-1	94	94	SNG	NHBCC-1613,NHBCC-1613,0.10	-23.32	NHBCC-1613,NHBCC-1119,0.20	-24.56	1.24	-27.0	1.0	NHBCC-1613	-23.32	NHBCC-1119	-58.9	0.0	NHBCC-1613,NHBCC-1119,0.20	-24.56	1.24	NHBCC-1613	P001	Aging099	NIMH Human Brain Collection Core	Middle temporal gyrus	Healthy	78.0	Male	NHBCC-1613	1
1196	1196	CACTGAATCGAAGCAG-1	38	38	SNG	NHBCC-1119,NHBCC-1119,0.10	-6.9	NHBCC-1119,NHBCC-1187,0.20	-7.94	1.04	-10.0	1.0	NHBCC-1119	-6.9	NHBCC-1137	-16.26	4e-05	NHBCC-1119,NHBCC-1187,0.20	-7.94	1.04	NHBCC-1119	P001	Aging073	NIMH Human Brain Collection Core	Middle temporal gyrus	Healthy	64.3	Female	NHBCC-1119	1
1197	1197	CACTGAATCGTGCAGC-1	291	301	SNG	NHBCC-1340,NHBCC-1340,0.10	-87.28	NHBCC-1340,NHBCC-1604,0.20	-89.5	2.22	-91.0	1.0	NHBCC-1340	-87.28	NHBCC-1137	-181.56	0.0	NHBCC-1340,NHBCC-1604,0.20	-89.5	2.22	NHBCC-1340	P001	Aging088	NIMH Human Brain Collection Core	Middle temporal gyrus	Healthy	26.2	Female	NHBCC-1340	1
1198	1198	CACTGGGCAACTGGTT-1	43	43	SNG	NHBCC-1604,NHBCC-1604,0.10	-9.49	NHBCC-1604,NHBCC-1615,0.20	-9.92	0.42	-13.0	1.0	NHBCC-1604	-9.49	NHBCC-1615	-28.22	0.0	NHBCC-1604,NHBCC-1615,0.20	-9.92	0.42	NHBCC-1604	P001	Aging095	NIMH Human Brain Collection Core	Middle temporal gyrus	Healthy	27.2	Male	NHBCC-1604	1
1199	1199	CACTGGGCAGGCCTGT-1	354	361	SNG	NHBCC-831,NHBCC-831,0.10	-98.92	NHBCC-831,NHBCC-1340,0.20	-100.44	1.52	-100.0	1.0	NHBCC-831	-98.92	NHBCC-1187	-229.03	0.0	NHBCC-831,NHBCC-1340,0.20	-100.44	1.52	NHBCC-831	P001	Aging069	NIMH Human Brain Collection Core	Middle temporal gyrus	Healthy	85.2	Male	NHBCC-831	1
1200	1200	CACTGGGCATCTGGGC-1	11	11	AMB	NHBCC-1615,NHBCC-1615,0.10	-1.68	NHBCC-1137,NHBCC-1137,0.10	-2.21	0.53	-5.0	0.98	NHBCC-1615	-1.68	NHBCC-1137	-2.21	0.00704	NHBCC-1615,NHBCC-1137,0.20	-1.63	-0.05	ambiguous	P001	ambiguous	unknown	unknown	unknown	unknown	unknown	ambiguous	1
1201	1201	CACTGGGGTACCTTCC-1	7	7	AMB	NHBCC-831,NHBCC-831,0.10	-0.93	NHBCC-1340,NHBCC-1340,0.10	-1.45	0.52	-4.3	0.96	NHBCC-831	-0.93	NHBCC-1340	-1.45	0.0146	NHBCC-831,NHBCC-1613,0.20	-0.85	-0.07	ambiguous	P001	ambiguous	unknown	unknown	unknown	unknown	unknown	ambiguous	1
1202	1202	CACTGGGGTCCACGCA-1	106	106	SNG	NHBCC-1615,NHBCC-1615,0.10	-23.88	NHBCC-1615,NHBCC-1137,0.20	-24.56	0.69	-27.0	1.0	NHBCC-1615	-23.88	NHBCC-1137	-67.26	0.0	NHBCC-1615,NHBCC-1137,0.20	-24.56	0.69	NHBCC-1615	P001	Aging103	NIMH Human Brain Collection Core	Middle temporal gyrus	Healthy	71.8	Female	NHBCC-1615	1
1203	1203	CACTGGGTCGACGCTG-1	61	65	SNG	NHBCC-1340,NHBCC-1340,0.10	-22.78	NHBCC-1340,NHBCC-1556,0.20	-23.05	0.27	-26.0	1.0	NHBCC-1340	-22.78	NHBCC-1275	-48.71	0.0	NHBCC-1340,NHBCC-1556,0.20	-23.05	0.27	NHBCC-1340	P001	Aging088	NIMH Human Brain Collection Core	Middle temporal gyrus	Healthy	26.2	Female	NHBCC-1340	1
1204	1204	CACTGTCAGGGCGAAG-1	497	514	SNG	NHBCC-1613,NHBCC-1613,0.10	-131.77	NHBCC-1613,NHBCC-1119,0.20	-142.38	10.61	-140.0	1.0	NHBCC-1613	-131.77	NHBCC-1119	-397.94	0.0	NHBCC-1613,NHBCC-1119,0.20	-142.38	10.61	NHBCC-1613	P001	Aging099	NIMH Human Brain Collection Core	Middle temporal gyrus	Healthy	78.0	Male	NHBCC-1613	1
1205	1205	CACTGTCCACAGTCGC-1	487	500	SNG	NHBCC-1119,NHBCC-1119,0.10	-126.15	NHBCC-1119,NHBCC-1669,0.20	-141.37	15.21	-130.0	1.0	NHBCC-1119	-126.15	NHBCC-1669	-273.43	0.0	NHBCC-1119,NHBCC-1669,0.20	-141.37	15.21	NHBCC-1119	P001	Aging073	NIMH Human Brain Collection Core	Middle temporal gyrus	Healthy	64.3	Female	NHBCC-1119	1
1206	1206	CACTGTCCATAGATCC-1	239	245	SNG	NHBCC-1119,NHBCC-1119,0.10	-65.97	NHBCC-1119,NHBCC-1613,0.20	-70.92	4.95	-69.0	1.0	NHBCC-1119	-65.97	NHBCC-1613	-136.12	0.0	NHBCC-1119,NHBCC-1613,0.20	-70.92	4.95	NHBCC-1119	P001	Aging073	NIMH Human Brain Collection Core	Middle temporal gyrus	Healthy	64.3	Female	NHBCC-1119	1
1207	1207	CACTGTCCATGACTTG-1	10	10	AMB	NHBCC-1604,NHBCC-1604,0.10	-3.18	NHBCC-1604,NHBCC-1187,0.30	-2.72	-0.47	-6.5	0.99	NHBCC-1604	-3.18	NHBCC-1187	-4.84	0.00159	NHBCC-1604,NHBCC-1187,0.30	-2.72	-0.47	ambiguous	P001	ambiguous	unknown	unknown	unknown	unknown	unknown	ambiguous	1
1208	1208	CACTGTCCATGGAGAC-1	121	121	SNG	NHBCC-1119,NHBCC-1119,0.10	-30.32	NHBCC-1119,NHBCC-1669,0.20	-34.01	3.69	-34.0	1.0	NHBCC-1119	-30.32	NHBCC-1669	-68.76	0.0	NHBCC-1119,NHBCC-1669,0.20	-34.01	3.69	NHBCC-1119	P001	Aging073	NIMH Human Brain Collection Core	Middle temporal gyrus	Healthy	64.3	Female	NHBCC-1119	1
1209	1209	CACTGTCCATTACTCT-1	36	36	DBL	NHBCC-1604,NHBCC-1613,0.30	-17.81	NHBCC-1604,NHBCC-1613,0.40	-17.84	0.03	1.5e-11	1.0	NHBCC-1615	-21.5	NHBCC-1604	-21.76	0.0	NHBCC-1604,NHBCC-1613,0.30	-17.81	-3.68	doublet	P001	doublet	unknown	unknown	unknown	unknown	unknown	doublet	1
1210	1210	CACTGTCTCTCCCTAG-1	9	9	AMB	NHBCC-1669,NHBCC-1669,0.10	-3.74	NHBCC-1137,NHBCC-1669,0.40	-2.6	-1.14	-7.0	0.99	NHBCC-1669	-3.74	NHBCC-1137	-4.62	0.00091	NHBCC-1137,NHBCC-1669,0.40	-2.6	-1.14	ambiguous	P001	ambiguous	unknown	unknown	unknown	unknown	unknown	ambiguous	1
1211	1211	CACTTCGCATAGAATG-1	539	561	SNG	NHBCC-1613,NHBCC-1613,0.10	-144.28	NHBCC-1613,NHBCC-1669,0.20	-151.4	7.12	-150.0	1.0	NHBCC-1613	-144.28	NHBCC-1669	-342.65	0.0	NHBCC-1613,NHBCC-1669,0.20	-151.4	7.12	NHBCC-1613	P001	Aging099	NIMH Human Brain Collection Core	Middle temporal gyrus	Healthy	78.0	Male	NHBCC-1613	1
1212	1212	CACTTCGGTCTTCCGT-1	99	100	SNG	NHBCC-1604,NHBCC-1604,0.10	-28.5	NHBCC-1604,NHBCC-1187,0.20	-29.37	0.87	-32.0	1.0	NHBCC-1604	-28.5	NHBCC-1187	-59.9	0.0	NHBCC-1604,NHBCC-1187,0.20	-29.37	0.87	NHBCC-1604	P001	Aging095	NIMH Human Brain Collection Core	Middle temporal gyrus	Healthy	27.2	Male	NHBCC-1604	1
1213	1213	CACTTCGGTTGTCTAG-1	552	580	SNG	NHBCC-1340,NHBCC-1340,0.10	-152.73	NHBCC-1340,NHBCC-1137,0.20	-158.62	5.89	-160.0	1.0	NHBCC-1340	-152.73	NHBCC-1137	-350.25	0.0	NHBCC-1340,NHBCC-1137,0.20	-158.62	5.89	NHBCC-1340	P001	Aging088	NIMH Human Brain Collection Core	Middle temporal gyrus	Healthy	26.2	Female	NHBCC-1340	1
1214	1214	CACTTCGTCCACTTTA-1	8	8	AMB	NHBCC-1604,NHBCC-1604,0.10	-0.96	NHBCC-1187,NHBCC-1187,0.10	-1.53	0.58	-4.3	0.94	NHBCC-1604	-0.96	NHBCC-1187	-1.53	0.01392	NHBCC-1604,NHBCC-831,0.20	-0.83	-0.13	ambiguous	P001	ambiguous	unknown	unknown	unknown	unknown	unknown	ambiguous	1
1215	1215	CAGAGCCAGACGGTCA-1	262	265	SNG	NHBCC-1615,NHBCC-1615,0.10	-67.4	NHBCC-1615,NHBCC-1275,0.20	-68.36	0.96	-71.0	1.0	NHBCC-1615	-67.4	NHBCC-1275	-166.31	0.0	NHBCC-1615,NHBCC-1275,0.20	-68.36	0.96	NHBCC-1615	P001	Aging103	NIMH Human Brain Collection Core	Middle temporal gyrus	Healthy	71.8	Female	NHBCC-1615	1
1216	1216	CAGAGCCAGTAGCAAT-1	21	21	SNG	NHBCC-1187,NHBCC-1187,0.10	-7.39	NHBCC-1187,NHBCC-2628,0.20	-7.35	-0.04	-11.0	1.0	NHBCC-1187	-7.39	NHBCC-2628	-12.54	2e-05	NHBCC-1187,NHBCC-2628,0.20	-7.35	-0.04	NHBCC-1187	P001	Aging080	NIMH Human Brain Collection Core	Middle temporal gyrus	Healthy	21.5	Female	NHBCC-1187	1
1217	1217	CAGAGCCGTTGAATCC-1	423	440	SNG	NHBCC-1340,NHBCC-1340,0.10	-116.57	NHBCC-1340,NHBCC-1604,0.20	-120.81	4.24	-120.0	1.0	NHBCC-1340	-116.57	NHBCC-1604	-275.52	0.0	NHBCC-1340,NHBCC-1604,0.20	-120.81	4.24	NHBCC-1340	P001	Aging088	NIMH Human Brain Collection Core	Middle temporal gyrus	Healthy	26.2	Female	NHBCC-1340	1
1218	1218	CAGAGCCTCACCTACC-1	487	495	SNG	NHBCC-1613,NHBCC-1613,0.10	-136.22	NHBCC-1613,NHBCC-1119,0.20	-142.68	6.46	-140.0	1.0	NHBCC-1613	-136.22	NHBCC-1669	-319.76	0.0	NHBCC-1613,NHBCC-1119,0.20	-142.68	6.46	NHBCC-1613	P001	Aging099	NIMH Human Brain Collection Core	Middle temporal gyrus	Healthy	78.0	Male	NHBCC-1613	1
1219	1219	CAGAGCCTCATCAGTG-1	228	231	SNG	NHBCC-1613,NHBCC-1613,0.10	-59.97	NHBCC-1613,NHBCC-1669,0.20	-61.49	1.53	-63.0	1.0	NHBCC-1613	-59.97	NHBCC-1669	-141.29	0.0	NHBCC-1613,NHBCC-1669,0.20	-61.49	1.53	NHBCC-1613	P001	Aging099	NIMH Human Brain Collection Core	Middle temporal gyrus	Healthy	78.0	Male	NHBCC-1613	1
1220	1220	CAGAGCCTCTTACGGA-1	46	46	SNG	NHBCC-1604,NHBCC-1604,0.10	-11.05	NHBCC-1604,NHBCC-1187,0.20	-11.23	0.18	-14.0	1.0	NHBCC-1604	-11.05	NHBCC-1187	-25.82	0.0	NHBCC-1604,NHBCC-1187,0.20	-11.23	0.18	NHBCC-1604	P001	Aging095	NIMH Human Brain Collection Core	Middle temporal gyrus	Healthy	27.2	Male	NHBCC-1604	1
1221	1221	CAGATACAGCAGAAAG-1	7	8	AMB	NHBCC-1275,NHBCC-1275,0.10	-0.33	NHBCC-1613,NHBCC-1613,0.10	-0.89	0.56	-3.8	0.92	NHBCC-1275	-0.33	NHBCC-1613	-0.89	0.0252	NHBCC-1275,NHBCC-1613,0.20	-0.23	-0.09	ambiguous	P001	ambiguous	unknown	unknown	unknown	unknown	unknown	ambiguous	1
1222	1222	CAGATACAGTAGGAAG-1	54	54	SNG	NHBCC-1340,NHBCC-1340,0.10	-17.4	NHBCC-1340,NHBCC-1119,0.20	-17.04	-0.36	-21.0	1.0	NHBCC-1340	-17.4	NHBCC-2790	-20.56	0.0	NHBCC-1340,NHBCC-1119,0.20	-17.04	-0.36	NHBCC-1340	P001	Aging088	NIMH Human Brain Collection Core	Middle temporal gyrus	Healthy	26.2	Female	NHBCC-1340	1
1223	1223	CAGATACCACATTCTT-1	19	19	SNG	NHBCC-1604,NHBCC-1604,0.10	-6.15	NHBCC-1604,NHBCC-1119,0.30	-6.03	-0.13	-9.4	1.0	NHBCC-1604	-6.15	NHBCC-1137	-9.21	8e-05	NHBCC-1604,NHBCC-1119,0.30	-6.03	-0.13	NHBCC-1604	P001	Aging095	NIMH Human Brain Collection Core	Middle temporal gyrus	Healthy	27.2	Male	NHBCC-1604	1
1224	1224	CAGATACGTACTTCCC-1	2	2	AMB	NHBCC-1137,NHBCC-1137,0.10	-0.15	NHBCC-1275,NHBCC-1275,0.10	-0.15	0.0	-3.8	0.83	NHBCC-1137	-0.15	NHBCC-1275	-0.15	0.02645	NHBCC-1137,NHBCC-1275,0.20	-0.05	-0.09	ambiguous	P001	ambiguous	unknown	unknown	unknown	unknown	unknown	ambiguous	1
1225	1225	CAGATACGTCGAGCAA-1	606	632	SNG	NHBCC-1187,NHBCC-1187,0.10	-178.83	NHBCC-1187,NHBCC-1275,0.20	-184.04	5.21	-180.0	1.0	NHBCC-1187	-178.83	NHBCC-1275	-409.17	0.0	NHBCC-1187,NHBCC-1275,0.20	-184.04	5.21	NHBCC-1187	P001	Aging080	NIMH Human Brain Collection Core	Middle temporal gyrus	Healthy	21.5	Female	NHBCC-1187	1
1226	1226	CAGATACGTCTGTGAT-1	5	5	AMB	NHBCC-1613,NHBCC-1613,0.10	-2.39	NHBCC-1187,NHBCC-1187,0.10	-2.8	0.41	-5.7	0.99	NHBCC-1613	-2.39	NHBCC-1187	-2.8	0.00348	NHBCC-1613,NHBCC-1187,0.40	-2.02	-0.37	ambiguous	P001	ambiguous	unknown	unknown	unknown	unknown	unknown	ambiguous	1
1227	1227	CAGATACGTGGCCCAT-1	500	515	DBL	NHBCC-1187,NHBCC-831,0.20	-172.44	NHBCC-1187,NHBCC-831,0.30	-173.85	1.41	1e-78	1.0	NHBCC-1187	-182.98	NHBCC-831	-282.56	0.0	NHBCC-1187,NHBCC-831,0.20	-172.44	-10.54	doublet	P001	doublet	unknown	unknown	unknown	unknown	unknown	doublet	1
1228	1228	CAGATCAAGAGCAGTC-1	341	352	SNG	NHBCC-1613,NHBCC-1613,0.10	-82.71	NHBCC-1613,NHBCC-1340,0.20	-88.19	5.48	-86.0	1.0	NHBCC-1613	-82.71	NHBCC-1669	-203.14	0.0	NHBCC-1613,NHBCC-1340,0.20	-88.19	5.48	NHBCC-1613	P001	Aging099	NIMH Human Brain Collection Core	Middle temporal gyrus	Healthy	78.0	Male	NHBCC-1613	1
1229	1229	CAGATCAAGTCAGCCC-1	58	58	DBL	NHBCC-1613,NHBCC-831,0.20	-21.22	NHBCC-1613,NHBCC-831,0.30	-21.3	0.08	4.9e-13	1.0	NHBCC-1613	-25.94	NHBCC-831	-43.04	0.0	NHBCC-1613,NHBCC-831,0.20	-21.22	-4.72	doublet	P001	doublet	unknown	unknown	unknown	unknown	unknown	doublet	1
1230	1230	CAGATCACACATAACC-1	11	11	AMB	NHBCC-1556,NHBCC-1556,0.10	-1.72	NHBCC-2628,NHBCC-2628,0.10	-3.44	1.72	-5.0	0.99	NHBCC-1556	-1.72	NHBCC-2628	-3.44	0.0068	NHBCC-1556,NHBCC-831,0.20	-1.73	0.01	ambiguous	P001	ambiguous	unknown	unknown	unknown	unknown	unknown	ambiguous	1
1231	1231	CAGATCACAGACAATA-1	294	300	SNG	NHBCC-1340,NHBCC-1340,0.10	-92.64	NHBCC-1340,NHBCC-1137,0.20	-95.82	3.18	-96.0	1.0	NHBCC-1340	-92.64	NHBCC-1137	-197.62	0.0	NHBCC-1340,NHBCC-1137,0.20	-95.82	3.18	NHBCC-1340	P001	Aging088	NIMH Human Brain Collection Core	Middle temporal gyrus	Healthy	26.2	Female	NHBCC-1340	1
1232	1232	CAGATCACATTGACTG-1	34	34	SNG	NHBCC-1615,NHBCC-1615,0.10	-9.91	NHBCC-1615,NHBCC-1119,0.20	-9.96	0.05	-13.0	1.0	NHBCC-1615	-9.91	NHBCC-831	-17.47	0.0	NHBCC-1615,NHBCC-1119,0.20	-9.96	0.05	NHBCC-1615	P001	Aging103	NIMH Human Brain Collection Core	Middle temporal gyrus	Healthy	71.8	Female	NHBCC-1615	1
1233	1233	CAGATCAGTGGTAACG-1	95	96	SNG	NHBCC-1604,NHBCC-1604,0.10	-27.63	NHBCC-1604,NHBCC-831,0.20	-28.82	1.19	-31.0	1.0	NHBCC-1604	-27.63	NHBCC-1615	-60.23	0.0	NHBCC-1604,NHBCC-831,0.20	-28.82	1.19	NHBCC-1604	P001	Aging095	NIMH Human Brain Collection Core	Middle temporal gyrus	Healthy	27.2	Male	NHBCC-1604	1
1234	1234	CAGATCATCCCAACTC-1	25	25	AMB	NHBCC-1604,NHBCC-1604,0.10	-5.67	NHBCC-1615,NHBCC-1615,0.10	-7.0	1.34	-8.9	1.0	NHBCC-1604	-5.67	NHBCC-1615	-7.0	0.00013	NHBCC-1604,NHBCC-1615,0.30	-5.02	-0.65	ambiguous	P001	ambiguous	unknown	unknown	unknown	unknown	unknown	ambiguous	1
1235	1235	CAGATCATCGAACACT-1	328	337	SNG	NHBCC-1119,NHBCC-1119,0.10	-86.4	NHBCC-1119,NHBCC-1669,0.20	-97.11	10.71	-90.0	1.0	NHBCC-1119	-86.4	NHBCC-1669	-197.34	0.0	NHBCC-1119,NHBCC-1669,0.20	-97.11	10.71	NHBCC-1119	P001	Aging073	NIMH Human Brain Collection Core	Middle temporal gyrus	Healthy	64.3	Female	NHBCC-1119	1
1236	1236	CAGATTGCAAACACGG-1	220	224	SNG	NHBCC-1119,NHBCC-1119,0.10	-52.43	NHBCC-1119,NHBCC-1669,0.20	-58.77	6.34	-56.0	1.0	NHBCC-1119	-52.43	NHBCC-1669	-118.48	0.0	NHBCC-1119,NHBCC-1669,0.20	-58.77	6.34	NHBCC-1119	P001	Aging073	NIMH Human Brain Collection Core	Middle temporal gyrus	Healthy	64.3	Female	NHBCC-1119	1
1237	1237	CAGATTGCAGTCAACT-1	47	49	SNG	NHBCC-1604,NHBCC-1604,0.10	-17.33	NHBCC-1604,NHBCC-2628,0.20	-16.16	-1.17	-21.0	1.0	NHBCC-1604	-17.33	NHBCC-831	-30.64	0.0	NHBCC-1604,NHBCC-2628,0.20	-16.16	-1.17	NHBCC-1604	P001	Aging095	NIMH Human Brain Collection Core	Middle temporal gyrus	Healthy	27.2	Male	NHBCC-1604	1
1238	1238	CAGATTGTCGACATAC-1	4	4	AMB	NHBCC-1615,NHBCC-1615,0.10	-0.8	NHBCC-2628,NHBCC-2628,0.10	-0.8	0.0	-4.3	0.91	NHBCC-1615	-0.8	NHBCC-2628	-0.8	0.01569	NHBCC-1615,NHBCC-1340,0.50	-0.65	-0.15	ambiguous	P001	ambiguous	unknown	unknown	unknown	unknown	unknown	ambiguous	1
1239	1239	CAGCAATCAATGCAGG-1	120	123	DBL	NHBCC-1119,NHBCC-2628,0.20	-41.44	NHBCC-1119,NHBCC-2628,0.30	-41.93	0.48	8e-22	1.0	NHBCC-1119	-45.37	NHBCC-2628	-65.92	0.0	NHBCC-1119,NHBCC-2628,0.20	-41.44	-3.93	doublet	P001	doublet	unknown	unknown	unknown	unknown	unknown	doublet	1
1240	1240	CAGCAATCACGGTGAA-1	353	358	SNG	NHBCC-1187,NHBCC-1187,0.10	-98.61	NHBCC-1187,NHBCC-1275,0.20	-104.87	6.26	-100.0	1.0	NHBCC-1187	-98.61	NHBCC-2628	-254.06	0.0	NHBCC-1187,NHBCC-1275,0.20	-104.87	6.26	NHBCC-1187	P001	Aging080	NIMH Human Brain Collection Core	Middle temporal gyrus	Healthy	21.5	Female	NHBCC-1187	1
1241	1241	CAGCAATCAGCTATTG-1	320	327	SNG	NHBCC-1340,NHBCC-1340,0.10	-87.52	NHBCC-1340,NHBCC-1556,0.20	-90.42	2.9	-91.0	1.0	NHBCC-1340	-87.52	NHBCC-1556	-210.53	0.0	NHBCC-1340,NHBCC-1556,0.20	-90.42	2.9	NHBCC-1340	P001	Aging088	NIMH Human Brain Collection Core	Middle temporal gyrus	Healthy	26.2	Female	NHBCC-1340	1
1242	1242	CAGCAATCAGGCACTC-1	64	67	SNG	NHBCC-1615,NHBCC-1615,0.10	-17.27	NHBCC-1615,NHBCC-2790,0.20	-16.43	-0.84	-21.0	1.0	NHBCC-1615	-17.27	NHBCC-2790	-28.55	0.0	NHBCC-1615,NHBCC-2790,0.20	-16.43	-0.84	NHBCC-1615	P001	Aging103	NIMH Human Brain Collection Core	Middle temporal gyrus	Healthy	71.8	Female	NHBCC-1615	1
1243	1243	CAGCAATTCAAGCTGT-1	10	10	AMB	NHBCC-1615,NHBCC-1615,0.10	-4.29	NHBCC-1275,NHBCC-1615,0.50	-2.78	-1.5	-7.6	1.0	NHBCC-1615	-4.29	NHBCC-1275	-4.94	0.00053	NHBCC-1275,NHBCC-1615,0.50	-2.78	-1.5	ambiguous	P001	ambiguous	unknown	unknown	unknown	unknown	unknown	ambiguous	1
1244	1244	CAGCAATTCTCATTAC-1	710	728	SNG	NHBCC-1119,NHBCC-1119,0.10	-221.06	NHBCC-1119,NHBCC-831,0.20	-233.65	12.59	-220.0	1.0	NHBCC-1119	-221.06	NHBCC-1613	-445.95	0.0	NHBCC-1119,NHBCC-831,0.20	-233.65	12.59	NHBCC-1119	P001	Aging073	NIMH Human Brain Collection Core	Middle temporal gyrus	Healthy	64.3	Female	NHBCC-1119	1
1245	1245	CAGCACGAGTTGGAGC-1	21	22	DBL	NHBCC-1119,NHBCC-2628,0.30	-14.67	NHBCC-1119,NHBCC-2628,0.40	-14.71	0.04	3.4e-10	1.0	NHBCC-1119	-18.74	NHBCC-2628	-20.21	0.0	NHBCC-1119,NHBCC-2628,0.30	-14.67	-4.07	doublet	P001	doublet	unknown	unknown	unknown	unknown	unknown	doublet	1
1246	1246	CAGCACGGTTACGATC-1	5	5	AMB	NHBCC-1187,NHBCC-1187,0.10	-1.34	NHBCC-1340,NHBCC-1340,0.10	-1.35	0.01	-4.7	0.95	NHBCC-1187	-1.34	NHBCC-1340	-1.35	0.00945	NHBCC-1119,NHBCC-1187,0.50	-1.2	-0.13	ambiguous	P001	ambiguous	unknown	unknown	unknown	unknown	unknown	ambiguous	1
1247	1247	CAGCAGCAGCACTAAA-1	14	14	AMB	NHBCC-1556,NHBCC-1556,0.10	-7.03	NHBCC-1556,NHBCC-1119,0.40	-6.43	-0.6	-10.0	1.0	NHBCC-1556	-7.03	NHBCC-1119	-8.62	3e-05	NHBCC-1556,NHBCC-1119,0.40	-6.43	-0.6	ambiguous	P001	ambiguous	unknown	unknown	unknown	unknown	unknown	ambiguous	1
1248	1248	CAGCAGCCACCAGTAT-1	8	8	AMB	NHBCC-1187,NHBCC-1187,0.10	-1.89	NHBCC-1187,NHBCC-2628,0.20	-1.59	-0.3	-5.2	0.99	NHBCC-1187	-1.89	NHBCC-2628	-3.73	0.00575	NHBCC-1187,NHBCC-2628,0.20	-1.59	-0.3	ambiguous	P001	ambiguous	unknown	unknown	unknown	unknown	unknown	ambiguous	1
1249	1249	CAGCAGCGTAGTCACT-1	397	402	SNG	NHBCC-1340,NHBCC-1340,0.10	-103.44	NHBCC-1340,NHBCC-1556,0.20	-106.47	3.04	-110.0	1.0	NHBCC-1340	-103.44	NHBCC-1556	-258.41	0.0	NHBCC-1340,NHBCC-1556,0.20	-106.47	3.04	NHBCC-1340	P001	Aging088	NIMH Human Brain Collection Core	Middle temporal gyrus	Healthy	26.2	Female	NHBCC-1340	1
1250	1250	CAGCAGCGTCACTGAT-1	17	17	SNG	NHBCC-1615,NHBCC-1615,0.10	-6.86	NHBCC-1615,NHBCC-1613,0.30	-5.59	-1.27	-10.0	1.0	NHBCC-1615	-6.86	NHBCC-1187	-9.77	4e-05	NHBCC-1615,NHBCC-1613,0.30	-5.59	-1.27	NHBCC-1615	P001	Aging103	NIMH Human Brain Collection Core	Middle temporal gyrus	Healthy	71.8	Female	NHBCC-1615	1
1251	1251	CAGCAGCTCGACATAC-1	38	39	SNG	NHBCC-1187,NHBCC-1187,0.10	-14.07	NHBCC-1187,NHBCC-1669,0.20	-13.83	-0.23	-17.0	1.0	NHBCC-1187	-14.07	NHBCC-2628	-24.37	0.0	NHBCC-1187,NHBCC-1669,0.20	-13.83	-0.23	NHBCC-1187	P001	Aging080	NIMH Human Brain Collection Core	Middle temporal gyrus	Healthy	21.5	Female	NHBCC-1187	1
1252	1252	CAGCCAGAGCCTTTCC-1	364	370	SNG	NHBCC-831,NHBCC-831,0.10	-97.42	NHBCC-831,NHBCC-1275,0.20	-100.18	2.76	-100.0	1.0	NHBCC-831	-97.42	NHBCC-1275	-226.19	0.0	NHBCC-831,NHBCC-1275,0.20	-100.18	2.76	NHBCC-831	P001	Aging069	NIMH Human Brain Collection Core	Middle temporal gyrus	Healthy	85.2	Male	NHBCC-831	1
1253	1253	CAGCCAGAGTACCATC-1	3	3	AMB	NHBCC-1119,NHBCC-1119,0.10	-0.07	NHBCC-1604,NHBCC-1604,0.10	-0.07	0.0	-3.7	0.84	NHBCC-1119	-0.07	NHBCC-1604	-0.07	0.02863	NHBCC-1119,NHBCC-1604,0.20	-0.07	-0.0	ambiguous	P001	ambiguous	unknown	unknown	unknown	unknown	unknown	ambiguous	1
1254	1254	CAGCCAGGTCAGTCTA-1	4	4	AMB	NHBCC-1669,NHBCC-1669,0.10	-1.6	NHBCC-1604,NHBCC-1604,0.10	-1.61	0.01	-4.9	0.96	NHBCC-1669	-1.6	NHBCC-1604	-1.61	0.00758	NHBCC-1669,NHBCC-1604,0.50	-1.23	-0.37	ambiguous	P001	ambiguous	unknown	unknown	unknown	unknown	unknown	ambiguous	1
1255	1255	CAGCCAGGTCCCTGTT-1	130	130	SNG	NHBCC-1615,NHBCC-1615,0.10	-32.05	NHBCC-1615,NHBCC-1604,0.20	-32.52	0.47	-35.0	1.0	NHBCC-1615	-32.05	NHBCC-1604	-80.72	0.0	NHBCC-1615,NHBCC-1604,0.20	-32.52	0.47	NHBCC-1615	P001	Aging103	NIMH Human Brain Collection Core	Middle temporal gyrus	Healthy	71.8	Female	NHBCC-1615	1
1256	1256	CAGCCAGGTGACTAAA-1	137	137	SNG	NHBCC-1615,NHBCC-1615,0.10	-39.52	NHBCC-1615,NHBCC-1187,0.20	-40.63	1.12	-43.0	1.0	NHBCC-1615	-39.52	NHBCC-1604	-98.12	0.0	NHBCC-1615,NHBCC-1187,0.20	-40.63	1.12	NHBCC-1615	P001	Aging103	NIMH Human Brain Collection Core	Middle temporal gyrus	Healthy	71.8	Female	NHBCC-1615	1
1257	1257	CAGCCAGTCTAGAACC-1	25	25	DBL	NHBCC-1613,NHBCC-1615,0.40	-8.63	NHBCC-1613,NHBCC-1615,0.30	-8.65	0.02	1.4e-07	1.0	NHBCC-1613	-11.19	NHBCC-1615	-11.58	0.0	NHBCC-1613,NHBCC-1615,0.40	-8.63	-2.56	doublet	P001	doublet	unknown	unknown	unknown	unknown	unknown	doublet	1
1258	1258	CAGCGTGAGAAGAGCA-1	278	282	SNG	NHBCC-1340,NHBCC-1340,0.10	-74.45	NHBCC-1340,NHBCC-1137,0.20	-77.78	3.34	-78.0	1.0	NHBCC-1340	-74.45	NHBCC-1137	-178.05	0.0	NHBCC-1340,NHBCC-1137,0.20	-77.78	3.34	NHBCC-1340	P001	Aging088	NIMH Human Brain Collection Core	Middle temporal gyrus	Healthy	26.2	Female	NHBCC-1340	1
1259	1259	CAGCGTGAGATGGCAC-1	282	287	SNG	NHBCC-1613,NHBCC-1613,0.10	-67.21	NHBCC-1613,NHBCC-1669,0.20	-71.19	3.97	-70.0	1.0	NHBCC-1613	-67.21	NHBCC-1669	-173.8	0.0	NHBCC-1613,NHBCC-1669,0.20	-71.19	3.97	NHBCC-1613	P001	Aging099	NIMH Human Brain Collection Core	Middle temporal gyrus	Healthy	78.0	Male	NHBCC-1613	1
1260	1260	CAGCGTGGTGAGAACC-1	13	13	AMB	NHBCC-1604,NHBCC-1604,0.10	-4.38	NHBCC-1275,NHBCC-1275,0.10	-6.27	1.89	-7.6	1.0	NHBCC-1604	-4.38	NHBCC-1275	-6.27	0.00048	NHBCC-1604,NHBCC-1275,0.20	-4.32	-0.06	ambiguous	P001	ambiguous	unknown	unknown	unknown	unknown	unknown	ambiguous	1
1261	1261	CAGCGTGTCGGCATTA-1	358	366	SNG	NHBCC-1340,NHBCC-1340,0.10	-132.8	NHBCC-1340,NHBCC-1119,0.20	-131.67	-1.12	-140.0	1.0	NHBCC-1340	-132.8	NHBCC-831	-226.29	0.0	NHBCC-1340,NHBCC-1119,0.20	-131.67	-1.12	NHBCC-1340	P001	Aging088	NIMH Human Brain Collection Core	Middle temporal gyrus	Healthy	26.2	Female	NHBCC-1340	1
1262	1262	CAGGCCACACTTCATT-1	97	97	SNG	NHBCC-1119,NHBCC-1119,0.10	-32.83	NHBCC-1119,NHBCC-1187,0.20	-32.66	-0.17	-36.0	1.0	NHBCC-1119	-32.83	NHBCC-1187	-55.82	0.0	NHBCC-1119,NHBCC-1187,0.20	-32.66	-0.17	NHBCC-1119	P001	Aging073	NIMH Human Brain Collection Core	Middle temporal gyrus	Healthy	64.3	Female	NHBCC-1119	1
1263	1263	CAGGCCACAGTTCCAA-1	390	407	SNG	NHBCC-1615,NHBCC-1615,0.10	-122.66	NHBCC-1615,NHBCC-1556,0.20	-128.98	6.32	-130.0	1.0	NHBCC-1615	-122.66	NHBCC-1556	-284.94	0.0	NHBCC-1615,NHBCC-1556,0.20	-128.98	6.32	NHBCC-1615	P001	Aging103	NIMH Human Brain Collection Core	Middle temporal gyrus	Healthy	71.8	Female	NHBCC-1615	1
1264	1264	CAGGCCAGTCTAGGCC-1	6	6	AMB	NHBCC-1340,NHBCC-1340,0.10	-1.08	NHBCC-1615,NHBCC-1615,0.10	-1.72	0.65	-4.4	0.97	NHBCC-1340	-1.08	NHBCC-1615	-1.72	0.01272	NHBCC-1340,NHBCC-1615,0.20	-0.97	-0.1	ambiguous	P001	ambiguous	unknown	unknown	unknown	unknown	unknown	ambiguous	1
1265	1265	CAGGGCTAGTCAAGCG-1	5	5	AMB	NHBCC-1187,NHBCC-1187,0.10	-1.58	NHBCC-831,NHBCC-831,0.10	-1.58	0.0	-4.9	0.97	NHBCC-1187	-1.58	NHBCC-831	-1.58	0.00769	NHBCC-1187,NHBCC-831,0.30	-1.48	-0.1	ambiguous	P001	ambiguous	unknown	unknown	unknown	unknown	unknown	ambiguous	1
1266	1266	CAGGGCTGTTTGGAGG-1	50	50	SNG	NHBCC-831,NHBCC-831,0.10	-15.81	NHBCC-831,NHBCC-1613,0.20	-15.94	0.12	-19.0	1.0	NHBCC-831	-15.81	NHBCC-1613	-34.88	0.0	NHBCC-831,NHBCC-1613,0.20	-15.94	0.12	NHBCC-831	P001	Aging069	NIMH Human Brain Collection Core	Middle temporal gyrus	Healthy	85.2	Male	NHBCC-831	1
1267	1267	CAGGGCTTCGGAAACG-1	62	63	SNG	NHBCC-1119,NHBCC-1119,0.10	-15.2	NHBCC-1119,NHBCC-1187,0.20	-15.61	0.41	-18.0	1.0	NHBCC-1119	-15.2	NHBCC-1187	-24.29	0.0	NHBCC-1119,NHBCC-1187,0.20	-15.61	0.41	NHBCC-1119	P001	Aging073	NIMH Human Brain Collection Core	Middle temporal gyrus	Healthy	64.3	Female	NHBCC-1119	1
1268	1268	CAGGTATAGCTTTCCC-1	13	13	AMB	NHBCC-1187,NHBCC-1187,0.10	-3.1	NHBCC-1615,NHBCC-1615,0.10	-3.73	0.63	-6.4	0.99	NHBCC-1187	-3.1	NHBCC-1615	-3.73	0.00173	NHBCC-1556,NHBCC-1615,0.50	-2.16	-0.94	ambiguous	P001	ambiguous	unknown	unknown	unknown	unknown	unknown	ambiguous	1
1269	1269	CAGGTATCACACCGCA-1	82	84	SNG	NHBCC-1615,NHBCC-1615,0.10	-24.64	NHBCC-1615,NHBCC-2790,0.20	-24.52	-0.11	-28.0	1.0	NHBCC-1615	-24.64	NHBCC-1556	-55.06	0.0	NHBCC-1615,NHBCC-2790,0.20	-24.52	-0.11	NHBCC-1615	P001	Aging103	NIMH Human Brain Collection Core	Middle temporal gyrus	Healthy	71.8	Female	NHBCC-1615	1
1270	1270	CAGGTATCACCAACAT-1	252	259	SNG	NHBCC-1119,NHBCC-1119,0.10	-54.83	NHBCC-1119,NHBCC-1669,0.20	-60.46	5.63	-58.0	1.0	NHBCC-1119	-54.83	NHBCC-1669	-114.18	0.0	NHBCC-1119,NHBCC-1669,0.20	-60.46	5.63	NHBCC-1119	P001	Aging073	NIMH Human Brain Collection Core	Middle temporal gyrus	Healthy	64.3	Female	NHBCC-1119	1
1271	1271	CAGGTATCAGCGTATT-1	6	6	AMB	NHBCC-1613,NHBCC-1613,0.10	-0.79	NHBCC-1604,NHBCC-1604,0.10	-0.81	0.01	-4.2	0.94	NHBCC-1613	-0.79	NHBCC-1604	-0.81	0.01627	NHBCC-1604,NHBCC-1613,0.50	-0.69	-0.1	ambiguous	P001	ambiguous	unknown	unknown	unknown	unknown	unknown	ambiguous	1
1272	1272	CAGGTATCAGGACTAG-1	381	389	SNG	NHBCC-831,NHBCC-831,0.10	-105.23	NHBCC-831,NHBCC-1613,0.20	-109.72	4.49	-110.0	1.0	NHBCC-831	-105.23	NHBCC-1604	-261.53	0.0	NHBCC-831,NHBCC-1613,0.20	-109.72	4.49	NHBCC-831	P001	Aging069	NIMH Human Brain Collection Core	Middle temporal gyrus	Healthy	85.2	Male	NHBCC-831	1
1273	1273	CAGGTATCATGGAAGC-1	209	216	SNG	NHBCC-1613,NHBCC-1613,0.10	-55.59	NHBCC-1613,NHBCC-1669,0.20	-58.36	2.77	-59.0	1.0	NHBCC-1613	-55.59	NHBCC-1669	-123.84	0.0	NHBCC-1613,NHBCC-1669,0.20	-58.36	2.77	NHBCC-1613	P001	Aging099	NIMH Human Brain Collection Core	Middle temporal gyrus	Healthy	78.0	Male	NHBCC-1613	1
1274	1274	CAGTGCGAGCTGAAGC-1	283	286	SNG	NHBCC-831,NHBCC-831,0.10	-75.86	NHBCC-831,NHBCC-1187,0.20	-78.26	2.4	-79.0	1.0	NHBCC-831	-75.86	NHBCC-1187	-181.88	0.0	NHBCC-831,NHBCC-1187,0.20	-78.26	2.4	NHBCC-831	P001	Aging069	NIMH Human Brain Collection Core	Middle temporal gyrus	Healthy	85.2	Male	NHBCC-831	1
1275	1275	CAGTGCGGTACGTGAG-1	232	236	SNG	NHBCC-2628,NHBCC-2628,0.10	-66.26	NHBCC-2628,NHBCC-1275,0.20	-68.93	2.67	-70.0	1.0	NHBCC-2628	-66.26	NHBCC-1275	-147.96	0.0	NHBCC-2628,NHBCC-1275,0.20	-68.93	2.67	NHBCC-2628	P001	Aging111	NIMH Human Brain Collection Core	Middle temporal gyrus	Healthy	26.1	Male	NHBCC-2628	1
1276	1276	CAGTGCGGTGCCGGTT-1	725	758	SNG	NHBCC-1615,NHBCC-1615,0.10	-187.67	NHBCC-1615,NHBCC-1556,0.20	-198.66	10.99	-190.0	1.0	NHBCC-1615	-187.67	NHBCC-1556	-496.67	0.0	NHBCC-1615,NHBCC-1556,0.20	-198.66	10.99	NHBCC-1615	P001	Aging103	NIMH Human Brain Collection Core	Middle temporal gyrus	Healthy	71.8	Female	NHBCC-1615	1
1277	1277	CAGTGCGGTGGTTTGT-1	14	14	AMB	NHBCC-2790,NHBCC-2790,0.10	-2.3	NHBCC-1669,NHBCC-1669,0.10	-3.82	1.52	-5.6	0.99	NHBCC-2790	-2.3	NHBCC-1669	-3.82	0.00383	NHBCC-2790,NHBCC-1669,0.20	-2.14	-0.15	ambiguous	P001	ambiguous	unknown	unknown	unknown	unknown	unknown	ambiguous	1
1278	1278	CAGTGCGTCAAGTCTG-1	190	194	SNG	NHBCC-2628,NHBCC-2628,0.10	-51.82	NHBCC-2628,NHBCC-1119,0.20	-54.55	2.72	-55.0	1.0	NHBCC-2628	-51.82	NHBCC-1556	-123.39	0.0	NHBCC-2628,NHBCC-1119,0.20	-54.55	2.72	NHBCC-2628	P001	Aging111	NIMH Human Brain Collection Core	Middle temporal gyrus	Healthy	26.1	Male	NHBCC-2628	1
1279	1279	CAGTGCGTCTATTCGT-1	100	102	SNG	NHBCC-831,NHBCC-831,0.10	-31.81	NHBCC-831,NHBCC-1340,0.20	-31.67	-0.14	-35.0	1.0	NHBCC-831	-31.81	NHBCC-1340	-63.92	0.0	NHBCC-831,NHBCC-1340,0.20	-31.67	-0.14	NHBCC-831	P001	Aging069	NIMH Human Brain Collection Core	Middle temporal gyrus	Healthy	85.2	Male	NHBCC-831	1
1280	1280	CAGTTAGAGTCACTGT-1	717	756	SNG	NHBCC-1187,NHBCC-1187,0.10	-264.41	NHBCC-1187,NHBCC-1669,0.20	-267.63	3.23	-270.0	1.0	NHBCC-1187	-264.41	NHBCC-1615	-484.06	0.0	NHBCC-1187,NHBCC-1669,0.20	-267.63	3.23	NHBCC-1187	P001	Aging080	NIMH Human Brain Collection Core	Middle temporal gyrus	Healthy	21.5	Female	NHBCC-1187	1
1281	1281	CAGTTAGCAGCTCATA-1	337	343	SNG	NHBCC-831,NHBCC-831,0.10	-81.67	NHBCC-831,NHBCC-1604,0.20	-85.8	4.13	-85.0	1.0	NHBCC-831	-81.67	NHBCC-1604	-203.42	0.0	NHBCC-831,NHBCC-1604,0.20	-85.8	4.13	NHBCC-831	P001	Aging069	NIMH Human Brain Collection Core	Middle temporal gyrus	Healthy	85.2	Male	NHBCC-831	1
1282	1282	CAGTTAGGTGGTCCGT-1	12	12	AMB	NHBCC-1137,NHBCC-1137,0.10	-2.16	NHBCC-1613,NHBCC-1613,0.10	-2.22	0.06	-5.5	0.98	NHBCC-1137	-2.16	NHBCC-1613	-2.22	0.00436	NHBCC-1137,NHBCC-1613,0.50	-1.84	-0.32	ambiguous	P001	ambiguous	unknown	unknown	unknown	unknown	unknown	ambiguous	1
1283	1283	CAGTTAGGTGTTAACC-1	336	351	SNG	NHBCC-2628,NHBCC-2628,0.10	-94.88	NHBCC-2628,NHBCC-1137,0.20	-97.75	2.87	-98.0	1.0	NHBCC-2628	-94.88	NHBCC-1556	-215.94	0.0	NHBCC-2628,NHBCC-1137,0.20	-97.75	2.87	NHBCC-2628	P001	Aging111	NIMH Human Brain Collection Core	Middle temporal gyrus	Healthy	26.1	Male	NHBCC-2628	1
1284	1284	CAGTTCCCATAAGCGG-1	140	142	SNG	NHBCC-2628,NHBCC-2628,0.10	-47.43	NHBCC-2628,NHBCC-1275,0.20	-46.28	-1.15	-51.0	1.0	NHBCC-2628	-47.43	NHBCC-1275	-84.79	0.0	NHBCC-2628,NHBCC-1275,0.20	-46.28	-1.15	NHBCC-2628	P001	Aging111	NIMH Human Brain Collection Core	Middle temporal gyrus	Healthy	26.1	Male	NHBCC-2628	1
1285	1285	CAGTTCCCATCAGTGT-1	394	403	SNG	NHBCC-1615,NHBCC-1615,0.10	-98.67	NHBCC-1615,NHBCC-1340,0.20	-101.72	3.05	-100.0	1.0	NHBCC-1615	-98.67	NHBCC-2790	-224.15	0.0	NHBCC-1615,NHBCC-1340,0.20	-101.72	3.05	NHBCC-1615	P001	Aging103	NIMH Human Brain Collection Core	Middle temporal gyrus	Healthy	71.8	Female	NHBCC-1615	1
1286	1286	CAGTTCCGTCGTGTTA-1	212	213	SNG	NHBCC-1615,NHBCC-1615,0.10	-55.7	NHBCC-1615,NHBCC-1604,0.20	-56.78	1.08	-59.0	1.0	NHBCC-1615	-55.7	NHBCC-1556	-124.69	0.0	NHBCC-1615,NHBCC-1604,0.20	-56.78	1.08	NHBCC-1615	P001	Aging103	NIMH Human Brain Collection Core	Middle temporal gyrus	Healthy	71.8	Female	NHBCC-1615	1
1287	1287	CAGTTCCTCATTCGTT-1	202	206	SNG	NHBCC-831,NHBCC-831,0.10	-56.96	NHBCC-831,NHBCC-1187,0.20	-57.86	0.91	-60.0	1.0	NHBCC-831	-56.96	NHBCC-1187	-121.46	0.0	NHBCC-831,NHBCC-1187,0.20	-57.86	0.91	NHBCC-831	P001	Aging069	NIMH Human Brain Collection Core	Middle temporal gyrus	Healthy	85.2	Male	NHBCC-831	1
1288	1288	CAGTTCCTCTGATGGT-1	126	127	SNG	NHBCC-831,NHBCC-831,0.10	-34.09	NHBCC-831,NHBCC-1340,0.20	-34.68	0.58	-37.0	1.0	NHBCC-831	-34.09	NHBCC-1615	-83.91	0.0	NHBCC-831,NHBCC-1340,0.20	-34.68	0.58	NHBCC-831	P001	Aging069	NIMH Human Brain Collection Core	Middle temporal gyrus	Healthy	85.2	Male	NHBCC-831	1
1289	1289	CATACAGAGGGCAGAG-1	261	267	SNG	NHBCC-1187,NHBCC-1187,0.10	-76.62	NHBCC-1187,NHBCC-2790,0.20	-77.97	1.35	-80.0	1.0	NHBCC-1187	-76.62	NHBCC-2790	-170.41	0.0	NHBCC-1187,NHBCC-2790,0.20	-77.97	1.35	NHBCC-1187	P001	Aging080	NIMH Human Brain Collection Core	Middle temporal gyrus	Healthy	21.5	Female	NHBCC-1187	1
1290	1290	CATACAGCAACTCATG-1	31	31	SNG	NHBCC-1613,NHBCC-1613,0.10	-8.7	NHBCC-1613,NHBCC-1119,0.20	-8.8	0.11	-12.0	1.0	NHBCC-1613	-8.7	NHBCC-1119	-14.34	1e-05	NHBCC-1613,NHBCC-1119,0.20	-8.8	0.11	NHBCC-1613	P001	Aging099	NIMH Human Brain Collection Core	Middle temporal gyrus	Healthy	78.0	Male	NHBCC-1613	1
1291	1291	CATACAGCAAGTATAG-1	337	349	SNG	NHBCC-1340,NHBCC-1340,0.10	-99.22	NHBCC-1340,NHBCC-1556,0.20	-101.37	2.16	-100.0	1.0	NHBCC-1340	-99.22	NHBCC-1556	-230.14	0.0	NHBCC-1340,NHBCC-1556,0.20	-101.37	2.16	NHBCC-1340	P001	Aging088	NIMH Human Brain Collection Core	Middle temporal gyrus	Healthy	26.2	Female	NHBCC-1340	1
1292	1292	CATACAGCATACAGGG-1	352	358	SNG	NHBCC-1119,NHBCC-1119,0.10	-92.7	NHBCC-1119,NHBCC-1556,0.20	-106.36	13.66	-96.0	1.0	NHBCC-1119	-92.7	NHBCC-1613	-230.58	0.0	NHBCC-1119,NHBCC-1556,0.20	-106.36	13.66	NHBCC-1119	P001	Aging073	NIMH Human Brain Collection Core	Middle temporal gyrus	Healthy	64.3	Female	NHBCC-1119	1
1293	1293	CATACAGGTCATAGTC-1	10	10	AMB	NHBCC-1187,NHBCC-1187,0.10	-1.89	NHBCC-1604,NHBCC-1604,0.10	-2.97	1.08	-5.2	0.99	NHBCC-1187	-1.89	NHBCC-1604	-2.97	0.00574	NHBCC-1187,NHBCC-1604,0.20	-1.73	-0.16	ambiguous	P001	ambiguous	unknown	unknown	unknown	unknown	unknown	ambiguous	1
1294	1294	CATACAGGTCCACAGC-1	269	274	DBL	NHBCC-1119,NHBCC-831,0.30	-100.24	NHBCC-1119,NHBCC-831,0.20	-100.93	0.69	2.3e-47	1.0	NHBCC-1119	-117.83	NHBCC-831	-151.0	0.0	NHBCC-1119,NHBCC-831,0.30	-100.24	-17.59	doublet	P001	doublet	unknown	unknown	unknown	unknown	unknown	doublet	1
1295	1295	CATACAGGTCCCTGTT-1	51	52	SNG	NHBCC-1604,NHBCC-1604,0.10	-11.97	NHBCC-1604,NHBCC-2790,0.20	-12.06	0.08	-15.0	1.0	NHBCC-1604	-11.97	NHBCC-2790	-31.03	0.0	NHBCC-1604,NHBCC-2790,0.20	-12.06	0.08	NHBCC-1604	P001	Aging095	NIMH Human Brain Collection Core	Middle temporal gyrus	Healthy	27.2	Male	NHBCC-1604	1
1296	1296	CATACAGGTCGGTAAG-1	51	51	SNG	NHBCC-1604,NHBCC-1604,0.10	-8.87	NHBCC-1604,NHBCC-1119,0.20	-9.17	0.3	-12.0	1.0	NHBCC-1604	-8.87	NHBCC-2628	-17.66	1e-05	NHBCC-1604,NHBCC-1119,0.20	-9.17	0.3	NHBCC-1604	P001	Aging095	NIMH Human Brain Collection Core	Middle temporal gyrus	Healthy	27.2	Male	NHBCC-1604	1
1297	1297	CATACAGGTGCATTTG-1	4	4	AMB	NHBCC-831,NHBCC-831,0.10	-0.22	NHBCC-1340,NHBCC-1340,0.10	-0.75	0.52	-3.8	0.86	NHBCC-831	-0.22	NHBCC-1340	-0.75	0.02602	NHBCC-831,NHBCC-1340,0.20	-0.18	-0.05	ambiguous	P001	ambiguous	unknown	unknown	unknown	unknown	unknown	ambiguous	1
1298	1298	CATACAGTCACGGACC-1	307	317	SNG	NHBCC-1615,NHBCC-1615,0.10	-90.3	NHBCC-1615,NHBCC-2790,0.20	-92.89	2.59	-94.0	1.0	NHBCC-1615	-90.3	NHBCC-1340	-223.77	0.0	NHBCC-1615,NHBCC-2790,0.20	-92.89	2.59	NHBCC-1615	P001	Aging103	NIMH Human Brain Collection Core	Middle temporal gyrus	Healthy	71.8	Female	NHBCC-1615	1
1299	1299	CATACAGTCATTTGCT-1	277	280	SNG	NHBCC-2628,NHBCC-2628,0.10	-77.72	NHBCC-2628,NHBCC-1275,0.20	-79.58	1.86	-81.0	1.0	NHBCC-2628	-77.72	NHBCC-1137	-167.97	0.0	NHBCC-2628,NHBCC-1275,0.20	-79.58	1.86	NHBCC-2628	P001	Aging111	NIMH Human Brain Collection Core	Middle temporal gyrus	Healthy	26.1	Male	NHBCC-2628	1
1300	1300	CATACAGTCGCCGTGA-1	324	334	SNG	NHBCC-1187,NHBCC-1187,0.10	-81.07	NHBCC-1187,NHBCC-1615,0.20	-86.66	5.59	-84.0	1.0	NHBCC-1187	-81.07	NHBCC-1615	-215.69	0.0	NHBCC-1187,NHBCC-1615,0.20	-86.66	5.59	NHBCC-1187	P001	Aging080	NIMH Human Brain Collection Core	Middle temporal gyrus	Healthy	21.5	Female	NHBCC-1187	1
1301	1301	CATACAGTCTTGGATG-1	8	8	AMB	NHBCC-1604,NHBCC-1604,0.10	-0.98	NHBCC-1669,NHBCC-1669,0.10	-1.01	0.04	-4.4	0.93	NHBCC-1604	-0.98	NHBCC-1669	-1.01	0.0136	NHBCC-1604,NHBCC-1669,0.50	-0.68	-0.29	ambiguous	P001	ambiguous	unknown	unknown	unknown	unknown	unknown	ambiguous	1
1302	1302	CATACTTAGACCTTTG-1	83	83	SNG	NHBCC-1604,NHBCC-1604,0.10	-20.76	NHBCC-1604,NHBCC-1275,0.20	-21.56	0.8	-24.0	1.0	NHBCC-1604	-20.76	NHBCC-1275	-49.56	0.0	NHBCC-1604,NHBCC-1275,0.20	-21.56	0.8	NHBCC-1604	P001	Aging095	NIMH Human Brain Collection Core	Middle temporal gyrus	Healthy	27.2	Male	NHBCC-1604	1
1303	1303	CATACTTCAAGCTACT-1	452	460	SNG	NHBCC-831,NHBCC-831,0.10	-120.75	NHBCC-831,NHBCC-1604,0.20	-126.13	5.38	-120.0	1.0	NHBCC-831	-120.75	NHBCC-1340	-314.77	0.0	NHBCC-831,NHBCC-1604,0.20	-126.13	5.38	NHBCC-831	P001	Aging069	NIMH Human Brain Collection Core	Middle temporal gyrus	Healthy	85.2	Male	NHBCC-831	1
1304	1304	CATACTTGTCACCACG-1	413	431	SNG	NHBCC-2628,NHBCC-2628,0.10	-117.48	NHBCC-2628,NHBCC-1340,0.20	-122.64	5.17	-120.0	1.0	NHBCC-2628	-117.48	NHBCC-1556	-280.71	0.0	NHBCC-2628,NHBCC-1340,0.20	-122.64	5.17	NHBCC-2628	P001	Aging111	NIMH Human Brain Collection Core	Middle temporal gyrus	Healthy	26.1	Male	NHBCC-2628	1
1305	1305	CATACTTGTGGAATGC-1	104	106	SNG	NHBCC-1615,NHBCC-1615,0.10	-26.43	NHBCC-1615,NHBCC-1340,0.20	-24.99	-1.44	-30.0	1.0	NHBCC-1615	-26.43	NHBCC-1340	-51.46	0.0	NHBCC-1615,NHBCC-1340,0.20	-24.99	-1.44	NHBCC-1615	P001	Aging103	NIMH Human Brain Collection Core	Middle temporal gyrus	Healthy	71.8	Female	NHBCC-1615	1
1306	1306	CATAGACCAGATCACT-1	134	141	SNG	NHBCC-1604,NHBCC-1604,0.10	-38.38	NHBCC-1604,NHBCC-1137,0.20	-37.72	-0.66	-42.0	1.0	NHBCC-1604	-38.38	NHBCC-1340	-88.25	0.0	NHBCC-1604,NHBCC-1137,0.20	-37.72	-0.66	NHBCC-1604	P001	Aging095	NIMH Human Brain Collection Core	Middle temporal gyrus	Healthy	27.2	Male	NHBCC-1604	1
1307	1307	CATAGACGTACTTCCC-1	7	7	SNG	NHBCC-1669,NHBCC-1669,0.10	-2.28	NHBCC-1669,NHBCC-1613,0.20	-2.28	0.01	-5.5	1.0	NHBCC-1669	-2.28	NHBCC-1187	-5.95	0.00393	NHBCC-1669,NHBCC-1613,0.20	-2.28	0.01	NHBCC-1669	P001	unknown	unknown	unknown	unknown	unknown	unknown	unknown	1
1308	1308	CATAGACTCGTTGTGA-1	167	169	DBL	NHBCC-1187,NHBCC-1615,0.30	-56.99	NHBCC-1187,NHBCC-1615,0.40	-57.35	0.36	1.4000000000000001e-28	1.0	NHBCC-1187	-67.26	NHBCC-1615	-91.76	0.0	NHBCC-1187,NHBCC-1615,0.30	-56.99	-10.27	doublet	P001	doublet	unknown	unknown	unknown	unknown	unknown	doublet	1
1309	1309	CATCAAGCAACGACAG-1	199	203	SNG	NHBCC-1340,NHBCC-1340,0.10	-68.53	NHBCC-1340,NHBCC-1137,0.20	-67.3	-1.24	-72.0	1.0	NHBCC-1340	-68.53	NHBCC-1137	-134.82	0.0	NHBCC-1340,NHBCC-1137,0.20	-67.3	-1.24	NHBCC-1340	P001	Aging088	NIMH Human Brain Collection Core	Middle temporal gyrus	Healthy	26.2	Female	NHBCC-1340	1
1310	1310	CATCAAGGTCAGCGTC-1	107	108	SNG	NHBCC-1119,NHBCC-1119,0.10	-39.26	NHBCC-1119,NHBCC-2628,0.20	-39.72	0.46	-43.0	1.0	NHBCC-1119	-39.26	NHBCC-1613	-58.76	0.0	NHBCC-1119,NHBCC-2628,0.20	-39.72	0.46	NHBCC-1119	P001	Aging073	NIMH Human Brain Collection Core	Middle temporal gyrus	Healthy	64.3	Female	NHBCC-1119	1
1311	1311	CATCAAGGTGGCCCAT-1	339	344	SNG	NHBCC-1187,NHBCC-1187,0.10	-99.61	NHBCC-1187,NHBCC-2628,0.20	-101.38	1.78	-100.0	1.0	NHBCC-1187	-99.61	NHBCC-1615	-226.12	0.0	NHBCC-1187,NHBCC-2628,0.20	-101.38	1.78	NHBCC-1187	P001	Aging080	NIMH Human Brain Collection Core	Middle temporal gyrus	Healthy	21.5	Female	NHBCC-1187	1
1312	1312	CATCCACAGAATTCAG-1	39	39	DBL	NHBCC-2628,NHBCC-1613,0.40	-15.54	NHBCC-2628,NHBCC-1613,0.30	-15.67	0.13	1.4e-10	1.0	NHBCC-2628	-20.26	NHBCC-1613	-22.65	0.0	NHBCC-2628,NHBCC-1613,0.40	-15.54	-4.72	doublet	P001	doublet	unknown	unknown	unknown	unknown	unknown	doublet	1
1313	1313	CATCCACAGGCCCAAA-1	336	346	SNG	NHBCC-1340,NHBCC-1340,0.10	-88.85	NHBCC-1340,NHBCC-2790,0.20	-93.75	4.89	-92.0	1.0	NHBCC-1340	-88.85	NHBCC-1615	-229.95	0.0	NHBCC-1340,NHBCC-2790,0.20	-93.75	4.89	NHBCC-1340	P001	Aging088	NIMH Human Brain Collection Core	Middle temporal gyrus	Healthy	26.2	Female	NHBCC-1340	1
1314	1314	CATCCACAGGTGTGAC-1	16	18	AMB	NHBCC-1613,NHBCC-1613,0.10	-4.19	NHBCC-1137,NHBCC-1137,0.10	-5.25	1.06	-7.4	1.0	NHBCC-1613	-4.19	NHBCC-1137	-5.25	0.00058	NHBCC-1613,NHBCC-1137,0.40	-3.84	-0.35	ambiguous	P001	ambiguous	unknown	unknown	unknown	unknown	unknown	ambiguous	1
1315	1315	CATCCACAGTAGCTCT-1	558	584	DBL	NHBCC-1604,NHBCC-1615,0.20	-174.27	NHBCC-1604,NHBCC-1604,0.10	-179.03	4.76	1.7e-79	1.0	NHBCC-1604	-179.03	NHBCC-1615	-366.05	0.0	NHBCC-1604,NHBCC-1615,0.20	-174.27	-4.76	doublet	P001	doublet	unknown	unknown	unknown	unknown	unknown	doublet	1
1316	1316	CATCCACAGTCCCGGT-1	73	73	SNG	NHBCC-1604,NHBCC-1604,0.10	-20.07	NHBCC-1604,NHBCC-1669,0.20	-20.65	0.58	-23.0	1.0	NHBCC-1604	-20.07	NHBCC-2790	-47.64	0.0	NHBCC-1604,NHBCC-1669,0.20	-20.65	0.58	NHBCC-1604	P001	Aging095	NIMH Human Brain Collection Core	Middle temporal gyrus	Healthy	27.2	Male	NHBCC-1604	1
1317	1317	CATCCACGTGACTCTA-1	10	11	AMB	NHBCC-1556,NHBCC-1556,0.10	-1.81	NHBCC-831,NHBCC-831,0.10	-2.29	0.48	-5.1	0.98	NHBCC-1556	-1.81	NHBCC-831	-2.29	0.00615	NHBCC-1556,NHBCC-831,0.20	-1.49	-0.32	ambiguous	P001	ambiguous	unknown	unknown	unknown	unknown	unknown	ambiguous	1
1318	1318	CATCCACGTGGTTTAC-1	51	52	SNG	NHBCC-2628,NHBCC-2628,0.10	-12.79	NHBCC-2628,NHBCC-1137,0.20	-11.78	-1.01	-16.0	1.0	NHBCC-2628	-12.79	NHBCC-1137	-22.76	0.0	NHBCC-2628,NHBCC-1137,0.20	-11.78	-1.01	NHBCC-2628	P001	Aging111	NIMH Human Brain Collection Core	Middle temporal gyrus	Healthy	26.1	Male	NHBCC-2628	1
1319	1319	CATCCACTCTACCACC-1	241	243	SNG	NHBCC-831,NHBCC-831,0.10	-68.82	NHBCC-831,NHBCC-1275,0.20	-69.14	0.32	-72.0	1.0	NHBCC-831	-68.82	NHBCC-2790	-159.05	0.0	NHBCC-831,NHBCC-1275,0.20	-69.14	0.32	NHBCC-831	P001	Aging069	NIMH Human Brain Collection Core	Middle temporal gyrus	Healthy	85.2	Male	NHBCC-831	1
1320	1320	CATCCCAAGCTCCATA-1	511	526	SNG	NHBCC-831,NHBCC-831,0.10	-137.44	NHBCC-831,NHBCC-2790,0.20	-143.89	6.44	-140.0	1.0	NHBCC-831	-137.44	NHBCC-2790	-361.01	0.0	NHBCC-831,NHBCC-2790,0.20	-143.89	6.44	NHBCC-831	P001	Aging069	NIMH Human Brain Collection Core	Middle temporal gyrus	Healthy	85.2	Male	NHBCC-831	1
1321	1321	CATCCCAAGGGTGAGG-1	143	147	SNG	NHBCC-1615,NHBCC-1615,0.10	-32.72	NHBCC-1615,NHBCC-2790,0.20	-33.91	1.19	-36.0	1.0	NHBCC-1615	-32.72	NHBCC-831	-78.64	0.0	NHBCC-1615,NHBCC-2790,0.20	-33.91	1.19	NHBCC-1615	P001	Aging103	NIMH Human Brain Collection Core	Middle temporal gyrus	Healthy	71.8	Female	NHBCC-1615	1
1322	1322	CATCCCACAGATCATC-1	406	419	SNG	NHBCC-2628,NHBCC-2628,0.10	-104.05	NHBCC-2628,NHBCC-1340,0.20	-110.73	6.67	-110.0	1.0	NHBCC-2628	-104.05	NHBCC-1340	-245.98	0.0	NHBCC-2628,NHBCC-1340,0.20	-110.73	6.67	NHBCC-2628	P001	Aging111	NIMH Human Brain Collection Core	Middle temporal gyrus	Healthy	26.1	Male	NHBCC-2628	1
1323	1323	CATCCCAGTAGCTAAA-1	10	10	AMB	NHBCC-2628,NHBCC-2628,0.10	-2.83	NHBCC-1187,NHBCC-1187,0.10	-2.88	0.04	-6.1	0.99	NHBCC-2628	-2.83	NHBCC-1187	-2.88	0.00225	NHBCC-1187,NHBCC-1669,0.50	-2.06	-0.78	ambiguous	P001	ambiguous	unknown	unknown	unknown	unknown	unknown	ambiguous	1
1324	1324	CATCCCATCTTGTTAC-1	101	102	SNG	NHBCC-1119,NHBCC-1119,0.10	-21.88	NHBCC-1119,NHBCC-2628,0.20	-24.58	2.7	-25.0	1.0	NHBCC-1119	-21.88	NHBCC-2628	-49.58	0.0	NHBCC-1119,NHBCC-2628,0.20	-24.58	2.7	NHBCC-1119	P001	Aging073	NIMH Human Brain Collection Core	Middle temporal gyrus	Healthy	64.3	Female	NHBCC-1119	1
[truncated: 250,776 more rows]
