# Supplementary material for: Region-specific transcriptional signatures of brain aging in the absence of neuropathology at the single-cell level
Source: NPJ Aging. 2026 May 13;12(1):100. doi: 10.1038/s41514-026-00391-9 (PMC13396485; doi:10.1038/s41514-026-00391-9)
Supplement: Supplementary file 15 — SupplementaryData14_SenescencePathways [file 41514_2026_391_MOESM15_ESM.csv]

gene	CellAge_HAGRv5_OncoInduced	CellAge_HAGRv5_Replicative	CellAge_HAGRv5_Stress	CellAge_HAGRv5_Unclear	Dehkordi_2021_Canonical	Dehkordi_2021_Response	Dehkordi_2021_Initiating	Dehkordi_2021_CellAge	SenNet_2024_CNS_all	in_varfeat
ABI3	1	0	0	0	0	0	0	1	0	1
AGO2	1	0	0	0	0	0	0	0	0	0
AGR2	1	0	0	0	0	0	0	0	0	0
AKT1	1	0	0	0	0	1	1	1	0	0
AKT1S1	1	0	0	0	0	0	0	0	0	0
ALDOA	1	0	0	0	0	0	0	0	0	0
ARF1	1	0	0	0	0	0	0	0	0	0
ARID1A	1	0	0	0	0	0	0	0	0	0
ARID1B	1	0	0	0	0	0	0	0	0	0
ARID3A	1	0	0	0	0	0	0	0	0	0
ARID4B	1	0	0	0	0	0	0	0	0	0
ASF1A	1	1	0	0	0	0	0	1	0	0
ATF6	1	1	1	0	0	0	0	0	0	0
ATG5	1	0	0	0	0	0	0	0	0	0
ATG7	1	0	0	0	0	0	0	0	0	0
ATR	1	0	0	0	0	0	0	0	0	0
ATRX	1	0	1	0	0	0	0	0	0	0
BCL2	1	0	0	0	0	0	0	0	1	0
BCL2L1	1	0	0	0	0	0	0	0	0	0
BCL2L2	1	0	0	0	0	0	0	0	0	0
BIN1	1	0	0	0	0	0	0	0	0	0
BIRC5	1	0	0	0	0	0	0	0	0	0
BMS1	1	1	0	0	0	0	0	0	0	0
BNIP3L	1	0	0	0	0	0	0	0	0	0
BRAF	1	0	0	0	0	0	0	1	0	0
BRIP1	1	0	0	0	0	0	0	0	0	0
BTG3	1	0	0	0	0	0	0	0	0	0
BUB1	1	0	0	0	0	0	0	0	0	0
BUB1B	1	0	0	0	0	0	0	0	0	0
CAPNS1	1	0	1	0	0	0	0	0	0	0
CASP2	1	0	0	0	0	0	0	0	0	0
CCN2	1	0	0	0	0	0	0	0	0	0
CCNA2	1	0	0	0	0	0	1	0	0	0
CDC45	1	0	0	0	0	0	0	0	0	0
CDC7	1	0	0	0	0	0	0	0	0	0
CDH1	1	0	0	0	0	0	0	0	0	1
CDK2	1	1	1	0	1	0	0	0	0	0
CDK5R1	1	0	0	0	0	0	0	0	0	0
CDKN1A	1	1	1	0	1	0	0	1	1	0
CDKN2A	1	1	1	0	1	0	0	1	1	0
CEBPG	1	0	0	0	0	0	0	0	0	0
CHAF1B	1	0	0	0	0	0	0	0	0	0
CHD5	1	1	0	0	0	0	0	0	0	0
CIT	1	0	0	0	0	0	0	0	0	0
CLSPN	1	0	0	0	0	0	0	0	0	0
CREG1	1	0	0	0	0	0	1	0	0	0
CTNNAL1	1	0	0	0	0	0	0	0	0	0
CUX1	1	0	0	0	0	0	0	0	0	0
CXCL1	1	0	0	0	0	1	0	1	1	0
CXCR2	1	1	0	0	0	0	0	0	0	0
DDB1	1	0	0	0	0	0	0	0	0	0
DDB2	1	0	0	0	0	0	0	1	0	0
DHCR24	1	0	0	0	0	0	0	1	0	0
DKC1	1	1	0	0	0	0	0	0	0	0
DLC1	1	0	0	0	0	0	0	0	0	0
DMTF1	1	0	0	0	0	0	0	0	0	0
DPP4	1	0	0	0	0	0	0	0	0	0
DUSP1	1	0	0	0	0	0	0	0	0	1
DUSP6	1	0	0	0	0	0	0	0	0	0
DYRK1A	1	0	0	0	0	0	0	0	0	0
E2F7	1	0	0	0	0	0	0	0	0	0
ECT2	1	0	0	0	0	0	0	0	0	0
EIF4E	1	0	0	0	0	0	0	0	0	0
EIF4EBP1	1	0	0	0	0	0	0	0	0	0
ENO1	1	0	0	0	0	0	0	0	0	0
ENTPD7	1	0	0	0	0	0	0	0	0	0
EP300	1	1	0	0	0	0	0	0	0	0
ERBB2	1	0	0	0	0	0	0	0	0	0
ERVW-1	1	0	0	0	0	0	0	0	0	0
ESPL1	1	0	0	0	0	0	0	0	0	0
ESR1	1	0	0	0	0	0	0	0	0	0
ETS1	1	0	0	0	1	0	0	1	0	0
ETS2	1	0	0	0	1	0	0	1	0	0
FASN	1	0	0	0	0	0	0	0	0	0
FBXO5	1	0	0	0	0	0	0	0	0	0
FGFR2	1	0	0	0	0	0	0	0	0	1
FGFR3	1	0	0	0	0	0	0	0	0	1
FOXO4	1	0	0	0	0	0	0	0	0	0
FOXP3	1	0	0	0	0	0	0	0	0	0
GDF15	1	0	1	0	0	0	0	0	0	0
GGCT	1	0	0	0	0	0	0	0	0	0
HBP1	1	0	0	0	0	0	0	0	0	0
HDAC7	1	0	1	0	0	0	0	0	0	0
HIPK2	1	0	0	0	0	0	0	0	0	0
HIRA	1	0	0	0	0	0	0	0	0	0
HMGA1	1	0	0	0	0	0	0	0	0	0
HMGA2	1	0	0	0	0	0	0	0	0	1
HMGB2	1	0	0	0	0	0	0	0	0	0
HOPX	1	0	0	0	0	0	0	0	0	0
HOXA9	1	0	0	0	0	0	0	0	0	1
HRAS	1	0	0	0	0	0	1	1	0	0
HSP90AA1	1	0	0	0	0	0	0	0	0	0
HSP90AB1	1	0	0	0	0	0	0	0	0	0
IGFBP7	1	0	0	0	0	1	1	0	0	1
IL1R1	1	0	0	0	0	0	0	0	0	1
IL6	1	0	1	0	0	1	0	0	1	1
INCENP	1	0	0	0	0	0	0	0	0	0
IRF1	1	0	0	0	0	0	0	0	0	0
ITGB3	1	0	1	0	0	0	0	0	0	0
ITPR1	1	0	0	0	0	0	0	0	0	1
ITPR2	1	0	0	0	0	0	0	0	0	1
ITPR3	1	0	0	0	0	0	0	0	0	0
KAT5	1	0	0	0	0	0	0	0	0	0
KCNA1	1	0	0	0	0	0	0	0	0	0
KDM1A	1	0	0	0	0	0	0	0	0	0
KDM4A	1	0	0	0	0	0	0	0	0	0
KDM4C	1	0	0	0	0	0	0	0	0	0
KIF11	1	0	0	0	0	0	0	0	0	0
KLF4	1	0	0	0	0	0	0	0	0	1
LIN52	1	0	0	0	0	0	0	0	0	0
LIN54	1	0	0	0	0	0	0	0	0	0
LIN9	1	0	0	0	0	0	0	0	0	0
LMNB1	1	0	0	0	0	1	0	0	1	0
LOX	1	0	1	0	0	0	0	0	0	0
LOXL2	1	0	1	0	0	0	0	0	0	0
MAEL	1	0	0	0	0	0	0	0	0	0
MAGEA2	1	0	0	0	0	0	0	0	0	0
MAP2K2	1	0	0	0	0	0	0	1	0	0
MAPK1	1	0	0	0	0	0	0	0	0	0
MAPK9	1	0	0	0	0	0	0	0	0	0
MAPKAPK5	1	0	0	0	0	0	0	1	0	0
MCU	1	0	0	0	0	0	0	0	0	0
MEN1	1	0	0	0	0	0	0	0	0	0
MINK1	1	0	0	0	0	0	0	0	0	0
MITF	1	0	0	0	0	0	0	0	0	0
MME	1	0	1	0	0	0	0	0	0	1
MNX1	1	0	0	0	0	0	0	0	0	0
MOS	1	0	0	0	0	0	0	0	0	0
MRTFA	1	0	0	0	0	0	0	0	0	0
MRTFB	1	0	0	0	0	0	0	0	0	0
MST1	1	0	0	0	0	0	0	0	0	0
MUC4	1	0	0	0	0	0	0	0	0	0
MYBL2	1	0	0	0	0	0	0	0	0	0
MYC	1	0	0	0	0	0	1	0	0	0
NBR1	1	0	1	0	0	0	0	0	0	0
NCAPH2	1	0	0	0	0	0	0	0	0	0
NDST2	1	0	0	0	0	0	0	0	0	0
NEDD4	1	0	0	0	0	0	0	0	0	0
NEK9	1	0	0	0	0	0	0	0	0	0
NF1	1	0	0	0	0	0	0	0	0	0
NF2	1	0	0	0	0	0	0	0	0	0
NOTCH1	1	0	0	0	0	0	0	0	0	1
NOX4	1	0	0	0	0	0	1	1	0	0
NPM1	1	0	0	0	0	0	0	0	0	0
NQO1	1	0	0	0	0	0	0	0	0	0
NR2E1	1	0	0	0	0	0	0	0	0	0
NRAS	1	0	0	0	0	0	0	0	0	0
NUAK2	1	0	0	0	0	0	0	0	0	0
NUDT5	1	0	0	0	0	0	0	0	0	0
OGG1	1	0	0	0	0	0	0	0	0	0
OGT	1	0	0	0	0	0	0	0	0	0
OTX2	1	0	0	0	0	0	0	0	0	1
PAK2	1	0	0	0	0	0	0	0	0	0
PDCD10	1	1	0	0	0	0	0	1	0	0
PDCD11	1	1	0	0	0	0	0	0	0	0
PDGFB	1	0	0	0	0	0	0	0	0	0
PEA15	1	1	0	0	0	0	0	0	0	0
PELP1	1	0	0	0	0	0	0	0	0	0
PES1	1	1	0	0	0	0	0	0	0	0
PI4KB	1	0	0	0	0	0	0	0	0	0
PIK3CA	1	0	0	0	0	0	1	0	0	0
PIM1	1	1	0	0	0	0	0	1	0	0
PIR	1	0	1	0	0	0	0	0	0	0
PML	1	0	0	0	0	0	0	1	0	0
POU5F1	1	0	0	0	0	0	0	1	0	0
PPIB	1	0	0	0	0	0	0	0	0	0
PPP2R1A	1	0	0	0	0	0	0	0	0	0
PPP2R5A	1	0	0	0	0	0	0	0	0	0
PRKD1	1	0	0	0	0	0	0	0	0	0
PRKD2	1	0	0	0	0	0	0	0	0	0
PSMA2	1	0	0	0	0	0	0	0	0	0
PSMA5	1	0	0	0	0	0	0	0	0	0
PSMB1	1	0	0	0	0	0	0	0	0	0
PTPN1	1	0	0	0	0	0	0	0	0	0
RACGAP1	1	0	0	0	0	0	0	0	0	0
RAF1	1	0	0	0	0	0	0	1	0	0
RAP1GAP	1	0	0	0	0	0	0	0	0	0
RARB	1	0	0	0	0	0	0	0	0	1
RASSF1	1	1	0	0	0	0	0	0	0	0
RASSF4	1	0	0	0	0	0	0	0	0	0
RASSF5	1	0	0	0	0	0	0	0	0	0
RBM39	1	0	0	0	0	0	0	0	0	0
RBP1	1	0	0	0	0	0	0	0	0	0
RBPJ	1	0	0	0	0	0	0	0	0	0
RHOA	1	0	0	0	0	0	0	0	0	0
RPS14	1	0	0	0	0	0	0	0	0	0
RRM1	1	0	0	0	0	0	0	0	0	0
RRM2	1	0	0	0	0	0	0	0	0	0
SALL1	1	0	0	0	0	0	0	0	0	0
SFN	1	0	0	0	0	0	0	1	0	0
SIX1	1	0	0	0	0	0	0	0	0	1
SKP2	1	0	0	0	0	0	0	0	0	0
SLC31A2	1	0	0	0	0	0	0	0	0	0
SMAD1	1	0	0	0	0	0	0	0	0	0
SMAD5	1	0	0	0	0	0	0	0	0	0
SOCS1	1	1	0	0	0	0	0	1	0	0
SOX1	1	0	0	0	0	0	0	0	0	0
SOX5	1	0	0	0	0	0	0	1	0	1
SPI1	1	0	0	0	0	0	0	0	0	0
SPOP	1	0	0	0	0	0	0	1	0	0
SRSF1	1	0	0	0	0	0	0	1	0	0
SSX2	1	0	0	0	0	0	0	0	0	0
STAT3	1	0	0	0	0	0	0	0	0	0
STAT5A	1	0	0	0	0	0	0	0	0	0
SUPT5H	1	0	0	0	0	0	0	0	0	0
SUZ12	1	1	0	0	0	0	0	0	0	0
TBX3	1	0	0	0	0	1	0	0	0	1
TEAD1	1	0	0	0	0	0	0	0	0	0
TEAD4	1	0	0	0	0	0	0	0	0	0
TGFB2	1	0	0	0	0	0	0	0	0	0
TIMELESS	1	0	0	0	0	0	0	0	0	0
TLR10	1	0	0	0	0	0	0	0	0	1
TLR2	1	0	0	0	0	0	0	0	0	1
TOP1	1	0	0	0	0	0	0	1	0	0
TOPBP1	1	1	0	0	0	0	0	0	0	0
TP53	1	1	1	0	1	0	0	1	1	0
TP53BP2	1	0	0	0	0	0	0	0	0	0
TP63	1	0	0	0	0	0	0	1	0	0
TRIM28	1	0	0	0	0	0	0	1	0	0
TRRAP	1	0	0	0	0	0	0	0	0	0
TSC22D1	1	0	0	0	0	0	0	0	0	0
TWIST1	1	0	0	0	1	0	0	0	0	0
TWIST2	1	0	0	0	0	0	0	0	0	0
TXNIP	1	1	0	0	0	0	0	1	0	1
TYMS	1	0	0	0	0	0	0	0	0	0
UBE2I	1	0	0	0	0	0	0	0	0	0
UBE3A	1	0	0	0	0	0	0	0	0	0
UHRF1	1	0	0	0	0	0	0	0	0	0
USP1	1	0	0	0	0	0	0	0	0	0
UTP6	1	1	0	0	0	0	0	0	0	0
VDR	1	0	0	0	0	0	0	0	0	0
WEE1	1	0	0	0	0	0	0	0	0	0
WNT5A	1	0	0	0	0	0	0	0	0	0
WRN	1	0	0	0	0	0	0	0	0	0
WSB1	1	0	0	0	0	0	0	0	0	0
WT1	1	0	0	0	0	0	0	0	0	0
YWHAB	1	0	0	0	0	0	0	0	0	0
ZEB1	1	1	0	0	0	0	0	0	0	0
ACER2	0	1	1	0	0	0	0	0	0	0
AKTIP	0	1	0	0	0	0	0	0	0	0
ANXA5	0	1	1	0	0	0	0	0	0	0
APEX1	0	1	0	0	0	0	0	0	0	0
ATM	0	1	0	0	1	0	0	0	0	0
BCL6	0	1	0	0	0	0	0	0	0	0
BHLHE40	0	1	1	0	0	0	0	1	0	0
BMI1	0	1	0	0	1	0	0	0	0	0
BMP4	0	1	1	0	0	0	0	0	0	0
BMPR2	0	1	0	0	0	0	0	0	0	0
BRD7	0	1	0	0	0	0	0	1	0	0
BTG2	0	1	0	0	0	0	0	0	0	0
CARF	0	1	1	0	0	0	0	0	0	0
CARM1	0	1	0	0	0	0	0	0	0	0
CBS	0	1	0	0	0	0	0	0	0	0
CBX7	0	1	0	0	0	0	0	0	0	0
CD28	0	1	0	0	0	0	0	0	0	0
CDK4	0	1	0	0	1	0	0	0	0	0
CDK6	0	1	0	0	1	0	0	0	0	0
CDKN2AIP	0	1	1	0	0	0	0	1	0	0
CDKN2B	0	1	0	0	0	0	1	1	1	0
CPEB1	0	1	0	0	0	0	0	1	0	0
CSNK2A1	0	1	0	0	0	0	0	0	0	0
CTH	0	1	1	0	0	0	0	0	0	0
CUL4B	0	1	1	0	0	0	0	0	0	0
DDIT4	0	1	0	0	0	0	0	0	0	0
DEK	0	1	0	0	0	0	0	0	0	0
DHX9	0	1	0	0	0	0	0	0	0	0
EGLN1	0	1	0	0	0	0	0	0	0	0
ELAVL1	0	1	0	0	0	0	0	0	0	0
EPAS1	0	1	1	0	0	0	0	0	0	1
FGF21	0	1	1	0	0	0	0	0	0	1
FOXD1	0	1	0	0	0	0	0	0	0	1
FOXP1	0	1	0	0	0	0	0	0	0	0
FXR1	0	1	0	0	0	0	0	0	0	0
GADD45G	0	1	0	0	0	0	0	0	0	0
GATA4	0	1	1	0	0	0	0	1	0	1
GEMIN2	0	1	0	0	0	0	0	0	0	0
GKN1	0	1	0	0	0	0	0	1	0	0
GMNN	0	1	1	0	0	0	0	0	0	0
GPC3	0	1	0	0	0	0	0	0	0	1
GRIK2	0	1	0	0	0	0	0	0	0	1
GRSF1	0	1	1	0	0	0	0	0	0	0
HDAC4	0	1	0	0	0	0	0	0	0	0
HELLS	0	1	0	0	0	0	0	0	0	0
HNRNPA3	0	1	0	0	0	0	0	0	0	0
HNRNPD	0	1	1	0	0	0	0	0	0	0
HTRA1	0	1	1	0	0	0	0	0	0	0
ID1	0	1	0	0	0	0	1	0	0	1
IFI16	0	1	0	0	0	0	0	0	0	1
IGFBP5	0	1	0	0	0	0	1	1	0	0
IL1RN	0	1	0	0	0	0	0	0	0	0
ING2	0	1	0	0	0	0	0	1	0	0
KDM2B	0	1	0	0	0	0	0	0	0	0
KL	0	1	0	0	0	0	0	0	0	0
LATS2	0	1	0	0	0	0	0	0	0	1
LEO1	0	1	0	0	0	0	0	0	0	0
LIMA1	0	1	1	0	0	0	0	0	0	0
LNCTAM34A	0	1	0	0	0	0	0	0	0	0
MAGOHB	0	1	1	0	0	0	0	0	0	0
MAPK14	0	1	1	0	0	0	1	1	0	0
MCAM	0	1	0	0	0	0	0	0	0	0
MDC1	0	1	0	0	0	0	0	0	0	0
MECP2	0	1	0	0	0	0	0	0	0	0
MEF2A	0	1	1	0	0	0	0	0	0	0
MUS81	0	1	0	0	0	0	0	0	0	0
MXD4	0	1	0	0	0	0	0	1	0	0
MYCN	0	1	1	0	0	0	0	0	0	0
NAMPT	0	1	0	0	0	0	0	0	0	0
NANOG	0	1	0	0	0	0	0	0	0	0
NEK4	0	1	1	0	0	0	0	1	0	0
NFKBIA	0	1	1	0	0	0	0	0	0	0
NHEJ1	0	1	0	0	0	0	0	0	0	0
NSUN2	0	1	1	0	0	0	0	0	0	0
ORC1	0	1	0	0	0	0	0	0	0	0
P3H1	0	1	1	0	0	0	0	0	0	0
PAX8	0	1	0	0	0	0	0	0	0	0
PBRM1	0	1	0	0	0	0	0	1	0	0
PDCD4	0	1	0	0	0	0	0	0	0	0
PIN1	0	1	0	0	0	0	0	0	0	0
PINX1	0	1	0	0	0	0	0	0	0	0
PITX1	0	1	0	0	0	0	0	0	0	0
PLA2G2A	0	1	0	0	0	0	0	0	0	0
PLA2R1	0	1	1	0	0	0	0	1	0	0
PLK1	0	1	0	0	0	0	0	0	0	0
PNPT1	0	1	0	0	0	0	0	1	0	0
POT1	0	1	0	0	0	0	0	0	0	0
PPARG	0	1	0	0	0	0	0	0	0	0
PRKCD	0	1	0	0	0	0	1	1	0	0
PROX1	0	1	0	0	0	0	0	1	0	1
PRPF19	0	1	0	0	0	0	0	0	0	0
PSMB5	0	1	0	0	0	0	0	0	0	0
PTGS2	0	1	1	0	0	0	0	0	0	0
RBL2	0	1	0	0	1	0	0	0	0	0
RNASEL	0	1	0	0	0	0	0	1	0	0
ROMO1	0	1	0	0	0	0	0	0	0	0
RPL11	0	1	1	0	0	0	0	0	0	0
RRAD	0	1	1	0	0	0	0	0	0	0
RUVBL2	0	1	0	0	0	0	0	0	0	0
SAMHD1	0	1	0	0	0	0	0	0	0	0
SERPINE1	0	1	0	0	0	1	0	1	1	1
SGK1	0	1	0	0	0	0	0	0	0	0
SIAH1	0	1	0	0	0	0	0	0	0	0
SIRT6	0	1	0	0	0	0	0	0	0	0
SMAD6	0	1	1	0	0	0	0	0	0	1
SMARCA4	0	1	0	0	0	0	0	0	0	0
SMURF2	0	1	0	0	0	0	0	1	0	0
SPHK1	0	1	0	0	0	0	0	0	0	0
SRSF3	0	1	0	0	0	0	0	0	0	0
STAG2	0	1	0	0	0	0	0	0	0	0
STN1	0	1	0	0	0	0	0	0	0	0
TBX2	0	1	0	0	0	1	0	0	0	1
TERF2	0	1	0	0	0	0	1	0	0	0
TERT	0	1	0	0	0	0	1	0	0	0
TGFBI	0	1	0	0	0	0	0	0	0	0
TNFSF15	0	1	0	0	0	0	0	1	0	0
TOP3A	0	1	0	0	0	0	0	0	0	0
TP53I3	0	1	1	0	0	0	0	0	0	0
TRDMT1	0	1	0	0	0	0	0	0	0	0
TRPM7	0	1	0	0	0	0	0	0	0	0
TRPM8	0	1	0	0	0	0	0	0	0	0
UBTD1	0	1	1	0	0	0	0	1	0	0
VEGFA	0	1	0	0	0	1	0	0	0	0
WNT16	0	1	0	0	0	0	0	1	0	0
WWP1	0	1	0	0	0	0	0	0	0	0
YAP1	0	1	0	0	0	0	0	0	0	1
YBX1	0	1	0	0	0	0	0	0	0	0
ZCCHC10	0	1	0	0	0	0	0	0	0	0
ZMPSTE24	0	1	0	0	0	0	0	0	0	0
ZNF217	0	1	0	0	0	0	0	0	0	0
ABCB1	0	0	1	0	0	0	0	0	0	0
ACKR1	0	0	1	0	0	0	0	0	0	0
AGT	0	0	1	0	0	0	0	1	0	1
AHR	0	0	1	0	0	0	0	0	0	0
AKR1B1	0	0	1	0	0	0	0	0	0	0
AKT3	0	0	1	0	0	0	0	0	0	0
ALDH2	0	0	1	0	0	0	0	0	0	0
ATF3	0	0	1	0	0	0	0	0	0	1
ATF7IP	0	0	1	0	0	0	0	0	0	0
BCLAF1	0	0	1	0	0	0	0	0	0	0
BLVRA	0	0	1	0	0	0	0	0	0	0
BRCA1	0	0	1	0	0	0	0	0	0	0
CDC6	0	0	1	0	0	0	0	0	0	0
CDCA2	0	0	1	0	0	0	0	0	0	0
CEACAM1	0	0	1	0	0	0	0	0	0	0
CEBPB	0	0	1	0	0	0	0	1	0	0
CHEK1	0	0	1	0	1	0	0	1	0	0
CHUK	0	0	1	0	0	0	0	0	0	0
CLCA2	0	0	1	0	0	0	0	0	0	0
CLPP	0	0	1	0	0	0	0	0	0	0
CLU	0	0	1	0	0	0	0	0	0	0
CRISPLD2	0	0	1	0	0	0	0	0	0	0
CYP26A1	0	0	1	0	0	0	0	0	0	0
DAO	0	0	1	0	0	0	0	0	0	0
DICER1	0	0	1	0	0	0	0	0	0	0
DNMT3A	0	0	1	0	0	0	0	0	0	0
EID3	0	0	1	0	0	0	0	0	0	0
EIF2AK2	0	0	1	0	0	0	0	0	0	0
EPHA5	0	0	1	0	0	0	0	0	0	0
EPOR	0	0	1	0	0	0	0	0	0	0
ESRRB	0	0	1	0	0	0	0	0	0	0
EZH2	0	0	1	0	0	0	0	0	0	0
FANCD2	0	0	1	0	0	0	0	0	0	0
FBXO22	0	0	1	0	0	0	0	0	0	0
FDPS	0	0	1	0	0	0	0	0	0	0
FGFR1	0	0	1	0	0	0	0	0	0	0
FNTB	0	0	1	0	0	0	0	0	0	0
FSCN1	0	0	1	0	0	0	0	0	0	0
G6PD	0	0	1	0	0	0	0	0	0	0
GAPDH	0	0	1	0	0	0	0	0	0	0
GNG11	0	0	1	0	0	0	0	1	0	1
GTSE1	0	0	1	0	0	0	0	0	0	0
HAS1	0	0	1	0	0	0	0	0	0	0
HIF1A	0	0	1	0	0	0	0	0	0	0
HMGCR	0	0	1	0	0	0	0	0	0	0
HNRNPC	0	0	1	0	0	0	0	0	0	0
HS2ST1	0	0	1	0	0	0	0	0	0	0
HSF1	0	0	1	0	0	0	0	0	0	0
HSPA5	0	0	1	0	0	0	0	0	0	0
HSPA9	0	0	1	0	0	0	0	0	0	0
HSPB1	0	0	1	0	0	0	0	0	0	1
HYOU1	0	0	1	0	0	0	0	0	0	0
IGFBP3	0	0	1	0	0	0	1	1	0	0
IKBKG	0	0	1	0	0	0	0	0	0	0
IL24	0	0	1	0	0	0	0	0	0	0
IRAK4	0	0	1	0	0	0	0	0	0	0
ITSN2	0	0	1	0	0	0	0	1	0	0
JUN	0	0	1	0	0	0	0	0	0	0
KCNJ12	0	0	1	0	0	0	0	0	0	0
KEAP1	0	0	1	0	0	0	0	0	0	0
KIF20A	0	0	1	0	0	0	0	0	0	0
LBR	0	0	1	0	0	0	0	0	0	0
LCN2	0	0	1	0	0	0	0	0	0	0
MAD1L1	0	0	1	0	0	0	0	0	0	0
MAF	0	0	1	0	0	0	0	0	0	0
MAP3K14	0	0	1	0	0	0	0	0	0	0
MAP3K5	0	0	1	0	0	0	0	0	0	0
MARCHF5	0	0	1	0	0	0	0	0	0	0
MCL1	0	0	1	0	0	0	0	0	0	0
MDK	0	0	1	0	0	0	0	0	0	0
ME1	0	0	1	0	0	0	0	0	0	0
ME2	0	0	1	0	0	0	0	0	0	0
METTL14	0	0	1	0	0	0	0	0	0	0
MIF	0	0	1	0	0	0	0	0	0	0
MORF4L1	0	0	1	0	0	0	0	0	0	0
MT1G	0	0	1	0	0	0	0	0	0	1
MTOR	0	0	1	0	0	0	0	0	0	0
MVP	0	0	1	0	0	0	0	0	0	0
MYBBP1A	0	0	1	0	0	0	0	0	0	0
MYD88	0	0	1	0	0	0	0	0	0	0
NACC1	0	0	1	0	0	0	0	0	0	0
NBN	0	0	1	0	0	0	1	0	0	0
NOTCH3	0	0	1	0	0	0	0	1	0	0
NR1H2	0	0	1	0	0	0	0	0	0	0
NTN4	0	0	1	0	0	0	0	0	0	0
OXTR	0	0	1	0	0	0	0	0	0	0
PEBP1	0	0	1	0	0	0	0	1	0	0
PEX19	0	0	1	0	0	0	0	1	0	0
PGR	0	0	1	0	0	0	0	0	0	1
PINK1	0	0	1	0	0	0	0	0	0	0
POU3F1	0	0	1	0	0	0	0	0	0	0
PPARGC1A	0	0	1	0	0	0	0	0	0	0
PPP1R13B	0	0	1	0	0	0	0	0	0	0
PRKAA2	0	0	1	0	0	0	0	0	0	0
PRKCH	0	0	1	0	0	0	0	1	0	0
PRKDC	0	0	1	0	0	0	0	0	0	0
PRKN	0	0	1	0	0	0	0	0	0	0
PURB	0	0	1	0	0	0	0	0	0	0
RAD51C	0	0	1	0	0	0	0	0	0	0
RANBP9	0	0	1	0	0	0	0	0	0	0
RB1	0	0	1	0	1	0	0	1	0	0
RBL1	0	0	1	0	0	0	1	0	0	0
RCC1	0	0	1	0	0	0	0	0	0	0
RELA	0	0	1	0	0	0	0	0	0	0
RELB	0	0	1	0	0	0	0	0	0	0
RNASEH2A	0	0	1	0	0	0	0	0	0	0
RNASEH2B	0	0	1	0	0	0	0	0	0	0
RRP8	0	0	1	0	0	0	0	0	0	0
SELENBP1	0	0	1	0	0	0	0	0	0	0
SELENOH	0	0	1	0	0	0	0	0	0	0
SFRP1	0	0	1	0	0	0	0	0	0	0
SIRT3	0	0	1	0	0	0	0	0	0	0
SIRT7	0	0	1	0	0	0	0	0	0	0
SLC13A3	0	0	1	0	0	0	0	1	0	0
SLC25A5	0	0	1	0	0	0	0	0	0	0
SLC52A1	0	0	1	0	0	0	0	0	0	0
SLC5A2	0	0	1	0	0	0	0	0	0	0
SMAD3	0	0	1	0	0	0	0	0	0	0
SOX4	0	0	1	0	0	0	0	0	0	0
SPARC	0	0	1	0	0	1	0	0	0	0
SRC	0	0	1	0	0	0	0	0	0	0
SREBF1	0	0	1	0	0	0	0	1	0	0
SRSF2	0	0	1	0	0	0	0	0	0	0
STUB1	0	0	1	0	0	0	0	0	0	0
TACC3	0	0	1	0	0	0	0	0	0	0
TAGLN	0	0	1	0	0	0	0	0	0	0
TBPL1	0	0	1	0	0	0	0	0	0	0
THRB	0	0	1	0	0	0	0	0	0	0
TIGAR	0	0	1	0	0	0	0	0	0	0
TLR8	0	0	1	0	0	0	0	0	0	1
TP53INP1	0	0	1	0	0	0	0	0	0	0
TPP1	0	0	1	0	0	0	0	0	0	0
VCAN	0	0	1	0	0	0	0	0	0	1
XAF1	0	0	1	0	0	0	0	1	0	1
XIAP	0	0	1	0	0	0	0	0	0	0
XPC	0	0	1	0	0	0	0	0	0	0
YPEL3	0	0	1	0	0	0	0	1	0	0
ZDHHC3	0	0	1	0	0	0	0	0	0	0
AAK1	0	0	0	1	0	0	0	1	0	0
ABCC6	0	0	0	1	0	0	0	0	0	0
ABI3BP	0	0	0	1	0	0	0	0	0	1
ACLY	0	0	0	1	0	0	0	0	0	0
ADCK5	0	0	0	1	0	0	0	1	0	0
AKAP4	0	0	0	1	0	0	0	0	0	1
ALKBH3	0	0	0	1	0	0	0	0	0	0
ALOX15B	0	0	0	1	0	0	0	1	0	0
ANAPC1	0	0	0	1	0	0	0	0	0	0
ANLN	0	0	0	1	0	0	0	0	0	1
AR	0	0	0	1	0	0	0	1	0	0
ARG2	0	0	0	1	0	0	0	0	0	0
ARPC1B	0	0	0	1	0	0	0	1	0	0
ARRB1	0	0	0	1	0	0	0	0	0	0
ASAH1	0	0	0	1	0	0	0	0	0	0
ASPH	0	0	0	1	0	0	0	0	0	0
ASXL2	0	0	0	1	0	0	0	0	0	0
ATG10	0	0	0	1	0	0	0	0	0	0
ATG12	0	0	0	1	0	0	0	0	0	0
ATG16L1	0	0	0	1	0	0	0	0	0	0
ATG4D	0	0	0	1	0	0	0	0	0	0
ATP6V0A2	0	0	0	1	0	0	0	0	0	0
ATP6V0C	0	0	0	1	0	0	0	0	0	0
ATRAID	0	0	0	1	0	0	0	0	0	0
ATXN10	0	0	0	1	0	0	0	0	0	0
AURKA	0	0	0	1	0	0	0	0	0	0
AURKB	0	0	0	1	0	0	0	0	0	0
AXL	0	0	0	1	0	0	0	1	0	1
BAG3	0	0	0	1	0	0	0	0	0	1
BAP1	0	0	0	1	0	0	0	0	0	0
BAZ1A	0	0	0	1	0	0	0	0	0	0
BCL11B	0	0	0	1	0	0	0	0	0	0
BCL3	0	0	0	1	0	0	0	0	0	0
BECN1	0	0	0	1	0	0	0	0	0	0
BLK	0	0	0	1	0	0	0	1	0	0
BRD4	0	0	0	1	0	0	0	0	0	0
BTG1	0	0	0	1	0	0	0	0	0	0
CALR	0	0	0	1	0	1	0	0	0	0
CAV1	0	0	0	1	0	0	0	1	0	0
CAVIN1	0	0	0	1	0	0	0	0	0	0
CBX5	0	0	0	1	0	0	0	0	0	0
CBX8	0	0	0	1	0	0	0	0	0	0
CCL2	0	0	0	1	0	1	0	0	1	1
CCN6	0	0	0	1	0	0	0	0	0	0
CCNB1	0	0	0	1	0	0	1	0	0	0
CCND1	0	0	0	1	1	0	0	1	0	0
CCND3	0	0	0	1	0	0	0	0	0	0
CD34	0	0	0	1	0	0	0	0	0	1
CD40LG	0	0	0	1	0	0	0	0	0	0
CD82	0	0	0	1	0	0	0	0	0	1
CDC25A	0	0	0	1	0	0	0	0	0	0
CDCA4	0	0	0	1	0	0	0	0	0	0
CDK1	0	0	0	1	0	0	0	0	0	0
CDK18	0	0	0	1	0	0	0	1	0	1
CDK2AP1	0	0	0	1	0	0	0	0	0	0
CDK5	0	0	0	1	0	0	0	0	0	0
CDKN1B	0	0	0	1	0	0	1	1	0	0
CDKN1C	0	0	0	1	0	0	1	1	0	0
CENPA	0	0	0	1	0	0	0	0	0	0
CHEK2	0	0	0	1	1	0	0	0	0	0
CIP2A	0	0	0	1	0	0	0	0	0	0
CKAP2	0	0	0	1	0	0	0	0	0	0
CKB	0	0	0	1	0	0	0	1	0	0
CNOT6	0	0	0	1	0	0	0	0	0	0
CNOT6L	0	0	0	1	0	0	0	0	0	0
COX5B	0	0	0	1	0	0	0	0	0	0
CPT1C	0	0	0	1	0	0	0	0	0	0
CSNK1A1	0	0	0	1	0	0	0	0	0	0
CTNNB1	0	0	0	1	0	0	0	0	0	0
CTSB	0	0	0	1	0	0	0	0	0	0
CTSD	0	0	0	1	0	0	0	0	0	0
CYB5R3	0	0	0	1	0	0	0	0	0	0
CYBB	0	0	0	1	0	0	0	0	0	0
DDAH2	0	0	0	1	0	0	0	0	0	0
DEPTOR	0	0	0	1	0	0	0	0	0	0
DGCR8	0	0	0	1	0	0	0	0	0	0
DHRS2	0	0	0	1	0	0	0	0	0	0
DIDO1	0	0	0	1	0	0	0	0	0	0
DIRAS3	0	0	0	1	0	0	0	0	0	0
DNMT1	0	0	0	1	0	0	0	0	0	0
DNMT3B	0	0	0	1	0	0	0	0	0	0
DOT1L	0	0	0	1	0	0	0	0	0	0
DPY30	0	0	0	1	0	0	0	0	0	0
DTL	0	0	0	1	0	0	0	0	0	0
DUSP16	0	0	0	1	0	0	0	0	0	0
DUSP21	0	0	0	1	0	0	0	0	0	0
DUSP3	0	0	0	1	0	0	0	0	0	0
E2F1	0	0	0	1	1	0	0	1	0	0
E2F3	0	0	0	1	1	0	0	0	0	0
EEF1E1	0	0	0	1	0	0	0	0	0	0
EGFR	0	0	0	1	0	0	0	0	0	0
EGR2	0	0	0	1	0	0	0	0	0	0
EHF	0	0	0	1	0	0	0	1	0	0
EHMT2	0	0	0	1	0	0	0	0	0	0
EIF2AK3	0	0	0	1	0	0	0	0	0	0
EIF4G2	0	0	0	1	0	0	0	0	0	0
ELOA	0	0	0	1	0	0	0	0	0	0
ENDOG	0	0	0	1	0	0	0	0	0	0
ENG	0	0	0	1	0	0	0	0	0	0
EPHA3	0	0	0	1	0	0	0	0	0	0
ERCC1	0	0	0	1	0	0	0	0	0	0
ERRFI1	0	0	0	1	0	0	0	1	0	0
ETV6	0	0	0	1	0	0	0	0	0	0
EWSR1	0	0	0	1	0	0	0	1	0	0
FASTK	0	0	0	1	0	0	0	1	0	0
FBXO31	0	0	0	1	0	0	0	1	0	0
FBXO4	0	0	0	1	0	0	0	0	0	0
FBXW11	0	0	0	1	0	0	0	0	0	0
FERMT1	0	0	0	1	0	0	0	0	0	0
FERMT2	0	0	0	1	0	0	0	0	0	0
FIS1	0	0	0	1	0	0	0	0	0	0
FLT1	0	0	0	1	0	0	0	0	0	1
FOS	0	0	0	1	0	0	0	0	0	1
FOXA1	0	0	0	1	0	0	0	0	0	0
FOXM1	0	0	0	1	0	0	0	0	0	0
FOXO1	0	0	0	1	0	0	0	0	0	0
FOXO3	0	0	0	1	0	0	0	0	0	0
FOXQ1	0	0	0	1	0	0	0	0	0	0
FXN	0	0	0	1	0	0	0	0	0	0
GJA1	0	0	0	1	0	0	0	0	0	1
GLI1	0	0	0	1	0	0	0	0	0	0
GMPS	0	0	0	1	0	0	0	0	0	0
GNMT	0	0	0	1	0	0	0	0	0	0
GRK4	0	0	0	1	0	0	0	0	0	0
GRK6	0	0	0	1	0	0	0	1	0	0
GRN	0	0	0	1	0	0	0	0	0	0
GRPR	0	0	0	1	0	0	0	0	0	0
GSK3A	0	0	0	1	0	0	0	0	0	0
GSK3B	0	0	0	1	0	0	1	0	0	0
HAUS4	0	0	0	1	0	0	0	0	0	0
HDAC1	0	0	0	1	0	0	0	1	0	0
HDAC2	0	0	0	1	0	0	0	0	0	0
HDAC3	0	0	0	1	0	0	0	0	0	0
HEPACAM	0	0	0	1	0	0	0	1	0	1
HIVEP1	0	0	0	1	0	0	0	0	0	0
HJURP	0	0	0	1	0	0	0	0	0	0
HK3	0	0	0	1	0	0	0	1	0	0
HMGB1	0	0	0	1	0	0	0	0	1	0
HMGB3	0	0	0	1	0	0	0	0	0	0
HNRNPA1	0	0	0	1	0	0	0	0	0	0
HNRNPAB	0	0	0	1	0	0	0	0	0	0
HSPA1A	0	0	0	1	0	0	0	0	0	1
HSPA2	0	0	0	1	0	0	0	0	0	1
IFNG	0	0	0	1	0	0	1	1	0	0
IGFBP1	0	0	0	1	0	0	0	1	0	0
IL1A	0	0	0	1	0	1	0	1	1	0
ILF3	0	0	0	1	0	0	0	0	0	0
ILK	0	0	0	1	0	0	0	0	0	0
IMMT	0	0	0	1	0	0	0	0	0	0
ING1	0	0	0	1	0	0	1	1	0	0
ING5	0	0	0	1	0	0	0	0	0	0
INPP4B	0	0	0	1	0	0	0	0	0	1
IRF3	0	0	0	1	0	0	1	1	0	0
IRF5	0	0	0	1	0	0	1	1	0	0
IRF7	0	0	0	1	0	0	1	1	0	0
ITGB4	0	0	0	1	0	0	0	1	0	1
ITPK1	0	0	0	1	0	0	0	1	0	0
ITPKB	0	0	0	1	0	0	0	1	0	1
JAK2	0	0	0	1	0	0	0	0	0	0
JPT1	0	0	0	1	0	0	0	0	0	0
JUNB	0	0	0	1	0	0	0	0	0	0
KDM5B	0	0	0	1	0	0	0	0	0	0
KDM6B	0	0	0	1	0	0	0	0	0	0
KDR	0	0	0	1	0	0	0	0	0	1
KIF2C	0	0	0	1	0	0	0	0	0	0
KIFC1	0	0	0	1	0	0	0	0	0	0
KNDC1	0	0	0	1	0	0	0	0	0	0
KRT19	0	0	0	1	0	0	0	0	0	0
KSR2	0	0	0	1	0	0	0	0	0	0
LAMP2	0	0	0	1	0	0	0	0	0	0
LATS1	0	0	0	1	0	0	0	0	0	0
LAYN	0	0	0	1	0	0	0	0	0	0
LGALS3	0	0	0	1	0	0	0	0	0	0
LIMK1	0	0	0	1	0	0	0	1	0	0
LMNA	0	0	0	1	0	0	0	0	0	0
LPAR1	0	0	0	1	0	0	0	0	0	1
LPAR3	0	0	0	1	0	0	0	0	0	0
LRRK2	0	0	0	1	0	0	0	0	0	0
LY6D	0	0	0	1	0	0	0	0	0	0
MAD2L1	0	0	0	1	0	0	0	0	0	0
MAP2K1	0	0	0	1	0	0	1	1	0	0
MAP2K3	0	0	0	1	0	0	1	0	0	0
MAP2K6	0	0	0	1	0	0	1	1	0	0
MAP2K7	0	0	0	1	0	0	0	1	0	0
MAP3K6	0	0	0	1	0	0	0	1	0	0
MAP3K7	0	0	0	1	0	0	0	1	0	0
MAP4K1	0	0	0	1	0	0	0	0	0	0
MAPK12	0	0	0	1	0	0	0	1	0	0
MARCKS	0	0	0	1	0	0	0	0	0	0
MAST1	0	0	0	1	0	0	0	1	0	0
MATK	0	0	0	1	0	0	0	1	0	0
MAVS	0	0	0	1	0	0	0	0	0	0
MCM3AP	0	0	0	1	0	0	0	0	0	0
MCM7	0	0	0	1	0	0	0	0	0	0
MCRS1	0	0	0	1	0	0	0	1	0	0
MDH1	0	0	0	1	0	0	0	0	0	0
MDM2	0	0	0	1	1	0	0	0	0	0
MDP1	0	0	0	1	0	0	0	0	0	0
MED12	0	0	0	1	0	0	0	0	0	0
MEIS2	0	0	0	1	0	0	0	0	0	1
MEOX1	0	0	0	1	0	0	0	0	0	0
MET	0	0	0	1	0	0	0	0	0	0
MKRN1	0	0	0	1	0	0	0	0	0	0
MMP7	0	0	0	1	0	0	0	0	0	1
MMP9	0	0	0	1	0	0	0	0	0	0
MOB3A	0	0	0	1	0	0	0	1	0	0
MORC3	0	0	0	1	0	0	1	1	0	0
MSN	0	0	0	1	0	0	0	0	0	0
MTDH	0	0	0	1	0	0	0	0	0	0
MTHFD2	0	0	0	1	0	0	0	0	0	0
MVK	0	0	0	1	0	0	0	1	0	0
MYLK	0	0	0	1	0	0	0	0	0	0
NADK	0	0	0	1	0	0	0	1	0	0
NCAPG2	0	0	0	1	0	0	0	0	0	0
NDRG1	0	0	0	1	0	0	0	1	0	0
NEK1	0	0	0	1	0	0	0	0	0	0
NEK2	0	0	0	1	0	0	0	0	0	0
NEK6	0	0	0	1	0	0	0	0	0	0
NFE2L2	0	0	0	1	0	0	0	0	0	0
NFKB2	0	0	0	1	0	0	0	0	0	0
NINJ1	0	0	0	1	0	0	0	1	0	0
NIPA2	0	0	0	1	0	0	0	0	0	0
NLK	0	0	0	1	0	0	0	0	0	0
NLRX1	0	0	0	1	0	0	0	0	0	0
NOLC1	0	0	0	1	0	0	0	0	0	0
NOX1	0	0	0	1	0	0	0	0	0	0
NRF1	0	0	0	1	0	0	0	0	0	0
NRSN2	0	0	0	1	0	0	0	0	0	0
NUAK1	0	0	0	1	0	0	0	1	0	0
NUTF2	0	0	0	1	0	0	0	0	0	0
OPA1	0	0	0	1	0	0	0	0	0	0
ORAI1	0	0	0	1	0	0	0	0	0	0
P2RY14	0	0	0	1	0	0	0	0	0	0
PAK4	0	0	0	1	0	0	0	1	0	0
PAPSS2	0	0	0	1	0	0	0	0	0	0
PARK7	0	0	0	1	0	0	0	0	0	0
PARP1	0	0	0	1	0	0	0	0	0	0
PATZ1	0	0	0	1	0	0	0	0	0	0
PCGF2	0	0	0	1	0	0	0	1	0	0
PDIK1L	0	0	0	1	0	0	0	1	0	0
PDPK1	0	0	0	1	0	0	0	1	0	0
PDZD2	0	0	0	1	0	0	0	1	0	1
PHB	0	0	0	1	0	0	0	0	0	0
PHB2	0	0	0	1	0	0	0	0	0	0
PHGDH	0	0	0	1	0	0	0	0	0	0
PIK3C2A	0	0	0	1	0	0	0	0	0	0
PIK3R5	0	0	0	1	0	0	0	1	0	1
PLD2	0	0	0	1	0	0	0	0	0	0
PMVK	0	0	0	1	0	0	0	1	0	0
PON1	0	0	0	1	0	0	0	0	0	0
PPM1B	0	0	0	1	0	0	0	0	0	0
PPM1D	0	0	0	1	0	0	0	0	0	0
PRMT1	0	0	0	1	0	0	0	0	0	0
PRMT6	0	0	0	1	0	0	0	0	0	0
PRODH	0	0	0	1	0	0	0	0	0	0
PSMD14	0	0	0	1	0	0	0	0	0	0
PTEN	0	0	0	1	0	1	0	0	0	0
PTK2	0	0	0	1	0	0	0	0	0	0
PTPN6	0	0	0	1	0	0	0	0	0	0
PTTG1	0	0	0	1	0	0	0	1	0	0
PYGL	0	0	0	1	0	0	0	0	0	0
RACK1	0	0	0	1	0	0	0	0	0	0
RAD21	0	0	0	1	0	0	0	0	0	0
RAD23B	0	0	0	1	0	0	0	0	0	0
RAN	0	0	0	1	0	0	0	0	0	0
RAPGEF4	0	0	0	1	0	0	0	0	0	0
RBBP4	0	0	0	1	0	0	0	0	0	0
RBM38	0	0	0	1	0	0	0	0	0	0
RBP2	0	0	0	1	0	0	0	0	0	0
RBX1	0	0	0	1	0	0	0	0	0	0
RECK	0	0	0	1	0	0	0	0	0	0
RECQL4	0	0	0	1	0	0	0	0	0	0
RPS6KB1	0	0	0	1	0	0	0	0	0	0
RPS9	0	0	0	1	0	0	0	0	0	0
RPTOR	0	0	0	1	0	0	0	0	0	0
RRAS2	0	0	0	1	0	0	0	0	0	0
RRM2B	0	0	0	1	0	0	0	0	0	0
RTN4	0	0	0	1	0	0	0	0	0	0
RUNX1	0	0	0	1	0	0	0	1	0	0
S100A6	0	0	0	1	0	0	0	0	0	0
SAT2	0	0	0	1	0	0	0	0	0	0
SDC1	0	0	0	1	0	0	0	0	0	0
SENP1	0	0	0	1	0	0	0	0	0	0
SENP7	0	0	0	1	0	0	0	0	0	0
SERPINB2	0	0	0	1	0	1	0	0	0	0
SETD1A	0	0	0	1	0	0	0	0	0	0
SIK1	0	0	0	1	0	0	0	1	0	0
SIN3B	0	0	0	1	0	0	0	1	0	0
SIRT1	0	0	0	1	0	0	1	0	0	0
SIRT2	0	0	0	1	0	0	0	0	0	0
SIX6	0	0	0	1	0	0	0	0	0	0
SLC16A7	0	0	0	1	0	0	0	0	0	0
SMAD2	0	0	0	1	0	0	0	0	0	0
SMARCA2	0	0	0	1	0	0	0	0	0	0
SMARCB1	0	0	0	1	0	0	0	1	0	0
SMARCD1	0	0	0	1	0	0	0	0	0	0
SMC1A	0	0	0	1	0	0	0	0	0	0
SMC2	0	0	0	1	0	0	0	0	0	0
SMG1	0	0	0	1	0	0	0	0	0	0
SNAI1	0	0	0	1	0	0	0	0	0	0
SOD1	0	0	0	1	0	0	1	0	0	0
SOD2	0	0	0	1	0	0	1	0	0	0
SORBS2	0	0	0	1	0	0	0	1	0	1
SOX2	0	0	0	1	0	0	0	1	0	0
SP1	0	0	0	1	0	0	0	1	0	0
SPAG9	0	0	0	1	0	0	0	0	0	0
SPIN1	0	0	0	1	0	0	0	1	0	0
SRF	0	0	0	1	0	0	0	0	0	0
STAT1	0	0	0	1	0	0	0	0	0	0
STAT5B	0	0	0	1	0	0	0	1	0	0
STAT6	0	0	0	1	0	0	0	0	0	0
STIM1	0	0	0	1	0	0	0	0	0	0
STK32C	0	0	0	1	0	0	0	1	0	0
STK4	0	0	0	1	0	0	0	0	0	0
STK40	0	0	0	1	0	0	0	1	0	0
SUMO2	0	0	0	1	0	0	0	0	0	0
SUMO3	0	0	0	1	0	0	0	0	0	0
SUV39H1	0	0	0	1	0	0	0	0	0	0
SYK	0	0	0	1	0	0	0	1	0	1
SYT1	0	0	0	1	0	0	0	0	0	1
SYT7	0	0	0	1	0	0	0	0	0	0
TBK1	0	0	0	1	0	0	0	0	0	0
TFDP1	0	0	0	1	0	0	0	0	0	0
TFG	0	0	0	1	0	0	0	0	0	0
TGFB1I1	0	0	0	1	0	1	0	1	0	0
TGFBR1	0	0	0	1	0	0	0	0	0	0
TGFBR2	0	0	0	1	0	0	0	0	0	1
TLR3	0	0	0	1	0	0	0	1	0	1
TLR4	0	0	0	1	0	0	0	0	0	1
TMEM9B	0	0	0	1	0	0	0	0	0	0
TNFSF13	0	0	0	1	0	0	0	0	0	0
TOM1	0	0	0	1	0	0	0	0	0	0
TP53BP1	0	0	0	1	0	0	1	0	0	0
TPR	0	0	0	1	0	0	0	0	0	0
TPX2	0	0	0	1	0	0	0	0	0	0
TRA2B	0	0	0	1	0	0	0	0	0	0
TTK	0	0	0	1	0	0	0	0	0	0
TXN	0	0	0	1	0	0	0	0	0	0
TYK2	0	0	0	1	0	0	0	1	0	0
UBE2C	0	0	0	1	0	0	0	0	0	0
UBE2N	0	0	0	1	0	0	0	0	0	0
UBE2V1	0	0	0	1	0	0	0	0	0	0
UBE2V2	0	0	0	1	0	0	0	0	0	0
ULK3	0	0	0	1	0	0	0	0	0	0
USP28	0	0	0	1	0	0	0	0	0	0
VENTX	0	0	0	1	0	0	0	1	0	0
WIF1	0	0	0	1	0	0	0	0	0	1
WIPI1	0	0	0	1	0	0	0	0	0	0
WNT2	0	0	0	1	0	0	0	0	0	0
WNT7B	0	0	0	1	0	0	0	0	0	0
XPO1	0	0	0	1	0	0	0	0	0	0
YEATS4	0	0	0	1	0	0	0	0	0	0
YWHAZ	0	0	0	1	0	0	0	0	0	0
YY1	0	0	0	1	0	0	0	0	0	0
ZFP36	0	0	0	1	0	0	0	1	0	1
ZFX	0	0	0	1	0	0	0	0	0	0
ZMAT3	0	0	0	1	0	0	0	0	0	0
ZMYND11	0	0	0	1	0	0	0	0	0	0
ZNF148	0	0	0	1	0	0	0	0	0	0
ZNF207	0	0	0	1	0	0	0	0	0	0
CDKN2D	0	0	0	0	1	0	0	0	0	0
CCNE1	0	0	0	0	1	0	0	0	0	0
SATB1	0	0	0	0	1	0	0	0	0	0
VIM	0	0	0	0	0	1	0	0	0	1
FN1	0	0	0	0	0	1	0	0	0	0
IGFBP4	0	0	0	0	0	1	0	0	0	0
TIMP1	0	0	0	0	0	1	0	0	0	0
COL1A1	0	0	0	0	0	1	0	0	0	0
COL3A1	0	0	0	0	0	1	0	0	0	1
IGFBP2	0	0	0	0	0	1	0	0	0	0
CD44	0	0	0	0	0	1	0	0	0	1
NFIA	0	0	0	0	0	1	0	0	0	1
TIMP2	0	0	0	0	0	1	0	0	1	0
CXCL8	0	0	0	0	0	1	0	1	1	1
FGF2	0	0	0	0	0	1	0	0	0	1
FGF7	0	0	0	0	0	1	0	0	0	0
CXCL2	0	0	0	0	0	1	0	0	0	1
PLAUR	0	0	0	0	0	1	0	0	1	0
GLB1	0	0	0	0	0	1	0	0	1	0
VEGFB	0	0	0	0	0	1	0	0	0	0
IL1B	0	0	0	0	0	1	0	0	1	1
CXCL5	0	0	0	0	0	1	0	0	0	0
IL11	0	0	0	0	0	1	0	0	0	0
CCL5	0	0	0	0	0	1	0	0	1	0
TNF	0	0	0	0	0	1	0	0	1	1
CCL20	0	0	0	0	0	1	0	0	0	0
MMP1	0	0	0	0	0	1	0	0	0	0
CCL8	0	0	0	0	0	1	0	0	0	1
MMP3	0	0	0	0	0	1	0	0	1	0
MMP12	0	0	0	0	0	1	0	0	1	0
MMP10	0	0	0	0	0	1	0	0	0	0
IGF1R	0	0	0	0	0	0	1	0	0	0
CITED2	0	0	0	0	0	0	1	0	0	0
ABL1	0	0	0	0	0	0	1	0	0	0
NFKB1	0	0	0	0	0	0	1	0	0	0
EGR1	0	0	0	0	0	0	1	0	0	0
IGF1	0	0	0	0	0	0	1	0	1	0
PCNA	0	0	0	0	0	0	1	0	0	0
GADD45A	0	0	0	0	0	0	1	0	0	0
TGFB1	0	0	0	0	0	0	1	0	1	0
CDC25C	0	0	0	0	0	0	1	0	0	0
ALDH1A3	0	0	0	0	0	0	1	0	0	0
CDKN2C	0	0	0	0	0	0	1	0	0	0
PLAU	0	0	0	0	0	0	1	0	0	0
PKM	0	0	0	0	0	0	0	1	0	0
RPS6KA6	0	0	0	0	0	0	0	1	0	0
PIAS4	0	0	0	0	0	0	0	1	0	0
TFAP4	0	0	0	0	0	0	0	1	0	0
CYR61	0	0	0	0	0	0	0	1	0	0
ID4	0	0	0	0	0	0	0	1	0	1
H2AX	0	0	0	0	0	0	0	0	1	0
CCL3	0	0	0	0	0	0	0	0	1	1
CCL4	0	0	0	0	0	0	0	0	1	1
CSF1	0	0	0	0	0	0	0	0	1	0
SPP1	0	0	0	0	0	0	0	0	1	1
