# Supplementary material for: Region-specific transcriptional signatures of brain aging in the absence of neuropathology at the single-cell level
Source: NPJ Aging. 2026 May 13;12(1):100. doi: 10.1038/s41514-026-00391-9 (PMC13396485; doi:10.1038/s41514-026-00391-9)
Supplement: Supplementary file 16 — SupplementaryData15_FGSEA_Markers [file 41514_2026_391_MOESM16_ESM.csv]

	pathway	pval	padj	log2err	ES	NES	size	test_name
1	CellAge_HAGRv5_OncoInduced	0.531124497991968	0.923696319018405	0.0431036828790402	-0.436443172525996	-0.990083451499476	236	Astrocyte
2	CellAge_HAGRv5_Replicative	0.724385245901639	0.923696319018405	0.0294227657846801	-0.40815895655571	-0.917502650423679	153	Astrocyte
3	CellAge_HAGRv5_Stress	0.979695431472081	0.979695431472081	0.00881182919930239	-0.321513123000422	-0.727089004280113	184	Astrocyte
4	CellAge_HAGRv5_Unclear	0.796203796203796	0.923696319018405	0.0230827802358481	-0.400284874661918	-0.918314102942738	359	Astrocyte
5	Dehkordi_2021_Canonical	0.425477707006369	0.923696319018405	0.0645031249656493	-0.560624868450366	-1.04174503976939	22	Astrocyte
6	Dehkordi_2021_CellAge	0.821063394683027	0.923696319018405	0.0226556224333514	-0.387430376960122	-0.87013846232816	149	Astrocyte
7	Dehkordi_2021_Initiating	0.780405405405405	0.923696319018405	0.0304180507344859	-0.397344447891256	-0.827590457640795	48	Astrocyte
8	Dehkordi_2021_Response	0.00164314219817408	0.0147882797835667	0.45505986738723	0.647700918691662	1.68333251749198	44	Astrocyte
9	SenNet_2024_CNS_all	0.192307692307692	0.865384615384615	0.241339976815091	0.479046713061828	1.14876467043946	27	Astrocyte
10	CellAge_HAGRv5_OncoInduced	2.7092396521381e-05	0.000121915784346214	0.575610261071129	0.682263360283764	1.63650570587699	236	Endothelial
11	CellAge_HAGRv5_Replicative	5.33839232465539e-05	0.000160151769739662	0.557332238758646	0.731568725328915	1.66456188844303	153	Endothelial
12	CellAge_HAGRv5_Stress	0.000116849409356837	0.000262911171052883	0.538434096309916	0.690711835332109	1.60873876511346	184	Endothelial
13	CellAge_HAGRv5_Unclear	0.000312970045603618	0.000563346082086513	0.49849310876659	0.594192661642593	1.48531522432531	359	Endothelial
14	Dehkordi_2021_Canonical	0.0562815267474183	0.0633167175908456	0.321775918075361	0.813894290715487	1.35805528510912	22	Endothelial
15	Dehkordi_2021_CellAge	0.001265423292264	0.00189813493839599	0.45505986738723	0.676421359453286	1.54039678418922	149	Endothelial
16	Dehkordi_2021_Initiating	0.0556792873051225	0.0633167175908456	0.287857117255149	0.702042988980396	1.36543037595917	48	Endothelial
17	Dehkordi_2021_Response	6.0239468898563e-07	5.42155220087067e-06	0.659444398037935	0.928809832183325	1.78644811107997	44	Endothelial
18	SenNet_2024_CNS_all	0.0778894472361809	0.0778894472361809	0.257206466468838	0.778799639479559	1.35991673197884	27	Endothelial
19	CellAge_HAGRv5_OncoInduced	0.19375	0.249107142857143	0.257206466468838	0.392282291798013	1.08908574490919	236	Microglia
20	CellAge_HAGRv5_Replicative	0.00138511336944303	0.0041553401083291	0.45505986738723	0.581446299148243	1.5577232116152	153	Microglia
21	CellAge_HAGRv5_Stress	0.338709677419355	0.338709677419355	0.176694268938498	0.377731025659776	1.02844427980467	184	Microglia
22	CellAge_HAGRv5_Unclear	0.00720344645801588	0.0129662036244286	0.407017918923954	0.440209519406032	1.25015687815707	359	Microglia
23	Dehkordi_2021_Canonical	0.0179483542800629	0.0269225314200943	0.352487857583619	0.796511355968693	1.51635240060386	22	Microglia
24	Dehkordi_2021_CellAge	0.00198807770665241	0.00447317483996793	0.431707695803346	0.547216241816126	1.4648095416899	149	Microglia
25	Dehkordi_2021_Initiating	0.233552631578947	0.262746710526316	0.165656695205483	0.509712028221148	1.14327786766265	48	Microglia
26	Dehkordi_2021_Response	0.00132549555835551	0.0041553401083291	0.45505986738723	0.772612394692865	1.69024590054127	44	Microglia
27	SenNet_2024_CNS_all	5.46357012242547e-05	0.000491721311018292	0.557332238758646	0.904056922275733	1.79805730718404	27	Microglia
28	CellAge_HAGRv5_OncoInduced	0.376376376376376	0.928205128205128	0.0588438169595807	-0.476181499239866	-1.03845997533707	236	OPC
29	CellAge_HAGRv5_Replicative	0.928205128205128	0.928205128205128	0.0148592627836833	-0.360854355098572	-0.776090667490132	153	OPC
30	CellAge_HAGRv5_Stress	0.844758064516129	0.928205128205128	0.0201218228563507	-0.392751337570099	-0.8524898172467	184	OPC
31	CellAge_HAGRv5_Unclear	0.438561438561439	0.928205128205128	0.05163559644842	-0.46017740290916	-1.01573987379661	359	OPC
32	Dehkordi_2021_Canonical	0.765	0.928205128205128	0.107554375265169	0.361355663786634	0.798830875815422	22	OPC
33	Dehkordi_2021_CellAge	0.171282051282051	0.770769230769231	0.102080107662747	-0.533944933353788	-1.14728232216868	149	OPC
34	Dehkordi_2021_Initiating	0.552455357142857	0.928205128205128	0.0461379160269737	-0.487373905417783	-0.968868353971651	48	OPC
35	Dehkordi_2021_Response	0.0106554119963682	0.0958987079673142	0.380730400722792	0.623396124458473	1.57747597081842	44	OPC
36	SenNet_2024_CNS_all	0.672727272727273	0.928205128205128	0.0409055783172035	-0.483512081577685	-0.891703509509291	27	OPC
37	CellAge_HAGRv5_OncoInduced	0.0730223123732252	0.156281920326864	0.16440575583821	0.630508419817457	1.18859714123614	236	Ependymal
38	CellAge_HAGRv5_Replicative	0.0910020449897751	0.156281920326864	0.14641623786055	0.648214953576488	1.21156531753815	153	Ependymal
39	CellAge_HAGRv5_Stress	0.104187946884576	0.156281920326864	0.135740943810425	0.633311541681744	1.18785031257116	184	Ependymal
40	CellAge_HAGRv5_Unclear	0.419839679358717	0.472319639278557	0.05378728077603	0.543433880468026	1.02748324053444	359	Ependymal
41	Dehkordi_2021_Canonical	0.816438356164384	0.816438356164384	0.0376142599562161	0.507805799799656	0.793089694930086	22	Ependymal
42	Dehkordi_2021_CellAge	0.0541922290388548	0.156281920326864	0.193813302725311	0.668631855851708	1.24886756572096	149	Ependymal
43	Dehkordi_2021_Initiating	0.191895113230036	0.246722288438617	0.104343952581949	0.687043223644489	1.18160009942224	48	Ependymal
44	Dehkordi_2021_Response	0.00107633920413423	0.00968705283720805	0.45505986738723	0.85869645804494	1.47118029998799	44	Ependymal
45	SenNet_2024_CNS_all	0.0881578947368421	0.156281920326864	0.170932335370056	0.798974697206835	1.28413999686349	27	Ependymal
46	CellAge_HAGRv5_OncoInduced	0.0124415391302387	0.0279934630430372	0.380730400722792	0.531662684593327	1.366891441668	236	Mural
47	CellAge_HAGRv5_Replicative	0.00267888848190099	0.0120549981685544	0.431707695803346	0.638124915751691	1.53621880551486	153	Mural
48	CellAge_HAGRv5_Stress	0.00404047027771145	0.0121214108331343	0.407017918923954	0.596173638742513	1.46851191252564	184	Mural
49	CellAge_HAGRv5_Unclear	0.205298013245033	0.230960264900662	0.178219874951973	0.411299225581161	1.085453950594	359	Mural
50	Dehkordi_2021_Canonical	0.688172043010753	0.688172043010753	0.0778840111977068	0.489268291093564	0.852816095929756	22	Mural
51	Dehkordi_2021_CellAge	0.023124944751301	0.0416249005523418	0.352487857583619	0.562163531910604	1.35485134946816	149	Mural
52	Dehkordi_2021_Initiating	0.0350815775743762	0.0526223663615643	0.321775918075361	0.721434797458388	1.45693615097055	48	Mural
53	Dehkordi_2021_Response	5.19460408144935e-07	4.67514367330442e-06	0.659444398037935	0.923634656027275	1.84546530000399	44	Mural
54	SenNet_2024_CNS_all	0.107329842931937	0.137995512341062	0.222056046145248	0.742123716324099	1.32575948327888	27	Mural
55	CellAge_HAGRv5_OncoInduced	0.0259872134418754	0.0389808201628131	0.352487857583619	-0.338691279748832	-1.2543547340292	236	ExN
56	CellAge_HAGRv5_Replicative	0.000793021155604737	0.00356859520022132	0.477270815362862	-0.418507289639541	-1.49291616256185	153	ExN
57	CellAge_HAGRv5_Stress	0.00213557936928073	0.00640673810784219	0.431707695803346	-0.384440316340728	-1.39258045603849	184	ExN
58	CellAge_HAGRv5_Unclear	7.9366706298767e-05	0.000714300356688903	0.538434096309916	-0.370368026876957	-1.43040146183684	359	ExN
59	Dehkordi_2021_Canonical	0.688552188552189	0.774621212121212	0.0549073703290958	0.341694556650273	0.86193960131105	22	ExN
60	Dehkordi_2021_CellAge	0.0147793840101056	0.0332536140227376	0.380730400722792	-0.370827991917258	-1.31518548549254	149	ExN
61	Dehkordi_2021_Initiating	0.0208198889484602	0.0374758001072283	0.352487857583619	-0.46285140597497	-1.40864988451841	48	ExN
62	Dehkordi_2021_Response	0.987980769230769	0.987980769230769	0.0546808488785442	-0.236785264412331	-0.709050863987093	44	ExN
63	SenNet_2024_CNS_all	0.612826603325416	0.774621212121212	0.0774767547848578	-0.333219428343719	-0.915576750451236	27	ExN
64	CellAge_HAGRv5_OncoInduced	0.491335372069317	0.81455190771961	0.0473534245254193	-0.425371695566635	-1.00365986695992	236	Other
65	CellAge_HAGRv5_Replicative	0.578616352201258	0.81455190771961	0.0411544018789903	-0.415213797084114	-0.96388600857346	153	Other
66	CellAge_HAGRv5_Stress	0.633540372670807	0.81455190771961	0.0363783055518278	-0.406768756818454	-0.949809016694695	184	Other
67	CellAge_HAGRv5_Unclear	NA	NA	NA	0.340754458028574	NA	359	Other
68	Dehkordi_2021_Canonical	0.274373259052925	0.617339832869081	0.0922597260527354	-0.611868472420505	-1.13680966514731	22	Other
69	Dehkordi_2021_CellAge	0.859408033826638	0.859408033826638	0.0219398252709772	-0.358867621151529	-0.830294940616533	149	Other
70	Dehkordi_2021_Initiating	0.744157441574416	0.837177121771218	0.0369160593316849	-0.40610906857043	-0.851048625661788	48	Other
71	Dehkordi_2021_Response	0.208955223880597	0.617339832869081	0.219250346703755	0.459337871375464	1.12903140123867	44	Other
72	SenNet_2024_CNS_all	0.247631935047361	0.617339832869081	0.0965629554309422	-0.60779898984779	-1.15862925093638	27	Other
73	CellAge_HAGRv5_OncoInduced	0.818455366098295	0.959040959040959	0.0217240006200525	-0.301324535006218	-0.88885085993378	236	Oligodendrocyte
74	CellAge_HAGRv5_Replicative	0.150918337563909	0.508577194752775	0.249246554383295	0.279403706075636	1.09203882043369	153	Oligodendrocyte
75	CellAge_HAGRv5_Stress	0.169525731584258	0.508577194752775	0.101713902282311	-0.384511552701861	-1.1271980263888	184	Oligodendrocyte
76	CellAge_HAGRv5_Unclear	0.959040959040959	0.959040959040959	0.00942834302346016	-0.276192644891092	-0.82241785462779	359	Oligodendrocyte
77	Dehkordi_2021_Canonical	0.42875	0.77175	0.0632191170859458	-0.446875884237216	-1.0325416258065	22	Oligodendrocyte
78	Dehkordi_2021_CellAge	0.688843398157625	0.959040959040959	0.0318534652552707	-0.319654162546027	-0.92969915522392	149	Oligodendrocyte
79	Dehkordi_2021_Initiating	0.0987514188422247	0.508577194752775	0.148261500475107	-0.482648199251102	-1.25845433523262	48	Oligodendrocyte
80	Dehkordi_2021_Response	0.260668973471742	0.586505190311419	0.0845557442441281	-0.437551428999605	-1.1244182150261	44	Oligodendrocyte
81	SenNet_2024_CNS_all	0.935990338164251	0.959040959040959	0.0246382257063476	-0.290003973403967	-0.694551514036889	27	Oligodendrocyte
82	CellAge_HAGRv5_OncoInduced	0.0381910996266818	0.0962815070769643	0.321775918075361	-0.370740627698724	-1.17071459178212	236	SPN
83	CellAge_HAGRv5_Replicative	0.0244024645507008	0.0962815070769643	0.352487857583619	-0.404183243633408	-1.2379654031511	153	SPN
84	CellAge_HAGRv5_Stress	0.571428571428571	0.642857142857143	0.131457611642763	-0.30967883231137	-0.9639859391065	184	SPN
85	CellAge_HAGRv5_Unclear	0.000762808295442248	0.00686527465898023	0.477270815362862	-0.395224418135679	-1.27501197298854	359	SPN
86	Dehkordi_2021_Canonical	0.910969793322735	0.910969793322735	0.0394366509525593	0.345656251692872	0.722765807482148	22	SPN
87	Dehkordi_2021_CellAge	0.0427917809230953	0.0962815070769643	0.321775918075361	-0.402958106269134	-1.23844609354325	149	SPN
88	Dehkordi_2021_Initiating	0.288961038961039	0.37152133580705	0.14641623786055	-0.410449180283993	-1.06536181031345	48	SPN
89	Dehkordi_2021_Response	0.0697714743158018	0.125588653768443	0.287805130535564	-0.514098725124427	-1.33175366188515	44	SPN
90	SenNet_2024_CNS_all	0.183561643835616	0.275342465753425	0.170932335370056	-0.515542277595238	-1.18293523798655	27	SPN
91	CellAge_HAGRv5_OncoInduced	0.944	0.944	0.0112106917277743	0.399447050357428	0.828128191407588	236	InN
92	CellAge_HAGRv5_Replicative	0.89748743718593	0.944	0.0158662282151999	0.402295323034232	0.830160828082282	153	InN
93	CellAge_HAGRv5_Stress	0.696696696696697	0.944	0.0302041948644786	0.456910349768984	0.945850659424653	184	InN
94	CellAge_HAGRv5_Unclear	0.337662337662338	0.944	0.0639271933359996	0.500252215959106	1.04225473952145	359	InN
95	Dehkordi_2021_Canonical	0.932611311672684	0.944	0.0246382257063476	0.38712591576943	0.681712924492945	22	InN
96	Dehkordi_2021_CellAge	0.903225806451613	0.944	0.0156180851425484	0.396258200888814	0.816840258807186	149	InN
97	Dehkordi_2021_Initiating	0.366167023554604	0.944	0.0633597010643758	0.556250116498992	1.07448422965446	48	InN
98	Dehkordi_2021_Response	0.623390557939914	0.944	0.0387962208304479	0.484029561324393	0.932245714881119	44	InN
99	SenNet_2024_CNS_all	0.481913652275379	0.944	0.0544555953940371	0.557431970065438	1.01054892775395	27	InN
100	CellAge_HAGRv5_OncoInduced	0.550829875518672	0.940860215053763	0.0429311093452583	0.375544728242722	0.984907043815354	236	Middle temporal gyrus_ExN
101	CellAge_HAGRv5_Replicative	0.940860215053763	0.940860215053763	0.0173129588067077	0.306863833686607	0.78940274479809	153	Middle temporal gyrus_ExN
102	CellAge_HAGRv5_Stress	0.841605068637804	0.940860215053763	0.0230827802358481	0.334363137473068	0.868695425534585	184	Middle temporal gyrus_ExN
103	CellAge_HAGRv5_Unclear	0.017757354199034	0.159816187791306	0.352487857583619	-0.337365429372658	-1.17250525355574	359	Middle temporal gyrus_ExN
104	Dehkordi_2021_Canonical	0.536585365853659	0.940860215053763	0.0590954798717342	0.462969139111183	0.947201806086458	22	Middle temporal gyrus_ExN
105	Dehkordi_2021_CellAge	0.795479009687836	0.940860215053763	0.0271669768425399	0.339585854136435	0.873509262784355	149	Middle temporal gyrus_ExN
106	Dehkordi_2021_Initiating	0.925834363411619	0.940860215053763	0.0264649017470855	0.323983722050915	0.753205158639235	48	Middle temporal gyrus_ExN
107	Dehkordi_2021_Response	0.141509433962264	0.48314606741573	0.261663521711573	-0.446158283530925	-1.19700309338122	44	Middle temporal gyrus_ExN
108	SenNet_2024_CNS_all	0.161048689138577	0.48314606741573	0.216542836735348	-0.505381169548982	-1.20471418760924	27	Middle temporal gyrus_ExN
109	CellAge_HAGRv5_OncoInduced	0.835	0.925925925925926	0.0203426159572209	-0.42137933950134	-0.898581196107986	236	Middle temporal gyrus_Oligodendrocyte
110	CellAge_HAGRv5_Replicative	0.925925925925926	0.925925925925926	0.0130773356900516	-0.387595017903302	-0.820511986978236	153	Middle temporal gyrus_Oligodendrocyte
111	CellAge_HAGRv5_Stress	0.36036036036036	0.925925925925926	0.0609039347452418	-0.490325843236483	-1.04175339288821	184	Middle temporal gyrus_Oligodendrocyte
112	CellAge_HAGRv5_Unclear	0.89010989010989	0.925925925925926	0.0160304351647231	-0.415274116430998	-0.892971461207075	359	Middle temporal gyrus_Oligodendrocyte
113	Dehkordi_2021_Canonical	0.769767441860465	0.925925925925926	0.0326513265618535	-0.450769509621113	-0.828241317543343	22	Middle temporal gyrus_Oligodendrocyte
114	Dehkordi_2021_CellAge	0.846693386773547	0.925925925925926	0.0196032645039178	-0.411094333357624	-0.869482159761575	149	Middle temporal gyrus_Oligodendrocyte
115	Dehkordi_2021_Initiating	0.425396825396825	0.925925925925926	0.0557104226766671	-0.522004126396207	-1.0444226271625	48	Middle temporal gyrus_Oligodendrocyte
116	Dehkordi_2021_Response	0.751351351351351	0.925925925925926	0.0302754424728262	-0.440802343279193	-0.871211996884121	44	Middle temporal gyrus_Oligodendrocyte
117	SenNet_2024_CNS_all	0.630630630630631	0.925925925925926	0.0404934829859503	-0.493473656738718	-0.930949917956412	27	Middle temporal gyrus_Oligodendrocyte
118	CellAge_HAGRv5_OncoInduced	0.138528138528139	0.207792207792208	0.175204047558551	0.467218858885955	1.15468889746348	236	Middle temporal gyrus_Astrocyte
119	CellAge_HAGRv5_Replicative	0.5875	0.706075174825175	0.0728938564822936	0.401751886049731	0.94430297095414	153	Middle temporal gyrus_Astrocyte
120	CellAge_HAGRv5_Stress	0.0871459694989107	0.205821205821206	0.224966093540314	0.512378126600785	1.22082432164026	184	Middle temporal gyrus_Astrocyte
121	CellAge_HAGRv5_Unclear	0.0495822817478251	0.205821205821206	0.321775918075361	0.480825006913736	1.2240211616836	359	Middle temporal gyrus_Astrocyte
122	Dehkordi_2021_Canonical	0.627622377622378	0.706075174825175	0.0610363728309177	-0.563293709879187	-0.936133593587141	22	Middle temporal gyrus_Astrocyte
123	Dehkordi_2021_CellAge	0.0914760914760915	0.205821205821206	0.213927855492356	0.523334543029511	1.22858090565584	149	Middle temporal gyrus_Astrocyte
124	Dehkordi_2021_Initiating	0.841201716738197	0.841201716738197	0.0568864160475701	0.399854792891265	0.798975511068653	48	Middle temporal gyrus_Astrocyte
125	Dehkordi_2021_Response	0.00015064414825148	0.00135579733426332	0.518848077743792	0.877470414385821	1.70709186768617	44	Middle temporal gyrus_Astrocyte
126	SenNet_2024_CNS_all	0.121779859484778	0.207792207792208	0.195789002148949	0.745163307424576	1.32516205113063	27	Middle temporal gyrus_Astrocyte
127	CellAge_HAGRv5_OncoInduced	0.944900351699883	0.944900351699883	0.0224414263839237	0.367771367675934	0.802950224359573	236	Middle temporal gyrus_InN
128	CellAge_HAGRv5_Replicative	0.414694894146949	0.648562975486052	0.0646484568421928	0.483103587055513	1.01824160096246	153	Middle temporal gyrus_InN
129	CellAge_HAGRv5_Stress	0.441666666666667	0.648562975486052	0.059476028695732	0.47158436050243	1.0111145390743	184	Middle temporal gyrus_InN
130	CellAge_HAGRv5_Unclear	0.262222222222222	0.59	0.0822054920415869	0.480789055796104	1.07575035056928	359	Middle temporal gyrus_InN
131	Dehkordi_2021_Canonical	0.227272727272727	0.59	0.14551614609036	-0.678192588100447	-1.20300832256391	22	Middle temporal gyrus_InN
132	Dehkordi_2021_CellAge	0.927860696517413	0.944900351699883	0.0266754763765933	0.376783933053547	0.793310787237167	149	Middle temporal gyrus_InN
133	Dehkordi_2021_Initiating	0.0973053892215569	0.59	0.173747838999571	0.702068376606939	1.29354169040142	48	Middle temporal gyrus_InN
134	Dehkordi_2021_Response	0.504437869822485	0.648562975486052	0.0635007968065945	0.534327327405552	0.981028981554571	44	Middle temporal gyrus_InN
135	SenNet_2024_CNS_all	0.188617886178862	0.59	0.126253987849115	0.718762148748661	1.21640686399896	27	Middle temporal gyrus_InN
136	CellAge_HAGRv5_OncoInduced	0.0282828282828283	0.254545454545455	0.271288554688953	-0.562175340058737	-1.22237006932803	236	Middle temporal gyrus_Other
137	CellAge_HAGRv5_Replicative	0.584269662921348	0.922	0.0395172228473919	-0.446873098812477	-0.965338353575341	153	Middle temporal gyrus_Other
138	CellAge_HAGRv5_Stress	0.716024340770791	0.922	0.0294936424723046	-0.42231980249132	-0.917422630749684	184	Middle temporal gyrus_Other
139	CellAge_HAGRv5_Unclear	0.922	0.922	0.0133546284394486	-0.391105377998159	-0.858424274381555	359	Middle temporal gyrus_Other
140	Dehkordi_2021_Canonical	0.16710182767624	0.751958224543081	0.119348440591015	-0.691467244834142	-1.23895905431208	22	Middle temporal gyrus_Other
141	Dehkordi_2021_CellAge	0.734151329243354	0.922	0.0286449572929609	-0.417274399480053	-0.902573184478407	149	Middle temporal gyrus_Other
142	Dehkordi_2021_Initiating	0.803899082568807	0.922	0.0298484971250709	-0.406743497908019	-0.814325170393983	48	Middle temporal gyrus_Other
143	Dehkordi_2021_Response	0.907003444316877	0.922	0.0235793094960052	-0.365561089855862	-0.728577801037465	44	Middle temporal gyrus_Other
144	SenNet_2024_CNS_all	0.388818297331639	0.922	0.0687943095604775	-0.576194700035315	-1.07115314971094	27	Middle temporal gyrus_Other
145	CellAge_HAGRv5_OncoInduced	0.388888888888889	0.863076923076923	0.0946646223153342	0.422538408273246	1.02743635956741	236	Middle temporal gyrus_OPC
146	CellAge_HAGRv5_Replicative	0.196242171189979	0.614604462474645	0.142056643575821	0.493575349672922	1.14840816734079	153	Middle temporal gyrus_OPC
147	CellAge_HAGRv5_Stress	0.204868154158215	0.614604462474645	0.136490437780413	0.471178749259296	1.12729539472503	184	Middle temporal gyrus_OPC
148	CellAge_HAGRv5_Unclear	0.882121807465619	0.95253682487725	0.0506004243853618	0.338227918993953	0.859882519221116	359	Middle temporal gyrus_OPC
149	Dehkordi_2021_Canonical	0.47948717948718	0.863076923076923	0.0952879846194844	0.624748773761049	1.03506874960534	22	Middle temporal gyrus_OPC
150	Dehkordi_2021_CellAge	0.735416666666667	0.95253682487725	0.0618406035753285	0.378318269531301	0.879354852090743	149	Middle temporal gyrus_OPC
151	Dehkordi_2021_Initiating	0.943310657596372	0.95253682487725	0.0541200569620232	0.358736249363212	0.692222892391965	48	Middle temporal gyrus_OPC
152	Dehkordi_2021_Response	0.00352527567036176	0.0317274810332558	0.431707695803346	0.822203830451116	1.54272747494167	44	Middle temporal gyrus_OPC
153	SenNet_2024_CNS_all	0.95253682487725	0.95253682487725	0.0387166740042594	-0.377343656258906	-0.660537687181899	27	Middle temporal gyrus_OPC
154	CellAge_HAGRv5_OncoInduced	0.0191764691338763	0.0431470555512216	0.352487857583619	0.594339198724633	1.44578034681438	236	Middle temporal gyrus_Mural
155	CellAge_HAGRv5_Replicative	0.00621314314903882	0.0186394294471165	0.407017918923954	0.682787529460391	1.55634594253752	153	Middle temporal gyrus_Mural
156	CellAge_HAGRv5_Stress	0.00468029897186605	0.0186394294471165	0.407017918923954	0.640643933113644	1.50088312540102	184	Middle temporal gyrus_Mural
157	CellAge_HAGRv5_Unclear	0.206751054852321	0.232594936708861	0.13880510939114	0.445520889739683	1.12042650221878	359	Middle temporal gyrus_Mural
158	Dehkordi_2021_Canonical	0.873239436619718	0.873239436619718	0.0681513438679483	0.36922576914869	0.642983342952327	22	Middle temporal gyrus_Mural
159	Dehkordi_2021_CellAge	0.0251537914947669	0.0452768246905805	0.352487857583619	0.622385796362832	1.41445842332075	149	Middle temporal gyrus_Mural
160	Dehkordi_2021_Initiating	0.0803324099722992	0.120498614958449	0.266350657088526	0.735477420169143	1.40198210670178	48	Middle temporal gyrus_Mural
161	Dehkordi_2021_Response	5.07479728153045e-08	4.5673175533774e-07	0.719512826338911	0.95524347948789	1.79279008534572	44	Middle temporal gyrus_Mural
162	SenNet_2024_CNS_all	0.126801152737752	0.163030053519967	0.213927855492356	0.78766564280416	1.37285470862881	27	Middle temporal gyrus_Mural
163	CellAge_HAGRv5_OncoInduced	0.122399020807834	0.18359853121175	0.137250779610133	0.610954281400524	1.23616730905265	236	Middle temporal gyrus_Microglia
164	CellAge_HAGRv5_Replicative	0.108870967741935	0.18359853121175	0.154190966581424	0.655436090125189	1.271890628001	153	Middle temporal gyrus_Microglia
165	CellAge_HAGRv5_Stress	0.427821522309711	0.481299212598425	0.0656813601934011	0.526933708822906	1.03681999816076	184	Middle temporal gyrus_Microglia
166	CellAge_HAGRv5_Unclear	0.0200806006318121	0.0903627028431546	0.352487857583619	0.661829307303116	1.37112062897532	359	Middle temporal gyrus_Microglia
167	Dehkordi_2021_Canonical	0.364485981308411	0.468624833110814	0.106323255932708	0.731397875456881	1.17061056818035	22	Middle temporal gyrus_Microglia
168	Dehkordi_2021_CellAge	0.00343755567908595	0.0309380011117735	0.431707695803346	0.775620479323577	1.50100888140493	149	Middle temporal gyrus_Microglia
169	Dehkordi_2021_Initiating	0.76043557168784	0.76043557168784	0.05378728077603	0.446890004778129	0.757337981543027	48	Middle temporal gyrus_Microglia
170	Dehkordi_2021_Response	0.113761467889908	0.18359853121175	0.178219874951973	0.793887332505692	1.34874970579602	44	Middle temporal gyrus_Microglia
171	SenNet_2024_CNS_all	0.068556269207389	0.18359853121175	0.287805130535564	0.873860868355558	1.39764893899137	27	Middle temporal gyrus_Microglia
172	CellAge_HAGRv5_OncoInduced	0.77977977977978	0.962185929648241	0.0243564001293776	0.529720057069759	0.892687258625294	236	Middle temporal gyrus_SPN
173	CellAge_HAGRv5_Replicative	0.963782696177062	0.963782696177062	0.00966564348468499	0.388809963957311	0.657263741273703	153	Middle temporal gyrus_SPN
174	CellAge_HAGRv5_Stress	0.855276381909548	0.962185929648241	0.0191546578437244	0.494457666628747	0.83074515813615	184	Middle temporal gyrus_SPN
175	CellAge_HAGRv5_Unclear	0.852147852147852	0.962185929648241	0.0190041999938594	0.522753599644125	0.880332366659825	359	Middle temporal gyrus_SPN
176	Dehkordi_2021_Canonical	0.613744075829384	0.962185929648241	0.0440640346597561	0.582499547426968	0.925225553064388	22	Middle temporal gyrus_SPN
177	Dehkordi_2021_CellAge	0.668346774193548	0.962185929648241	0.0325785172778622	0.548542189747265	0.924906563525286	149	Middle temporal gyrus_SPN
178	Dehkordi_2021_Initiating	0.588558855885589	0.962185929648241	0.0425877779273254	0.576706323691692	0.959290639100698	48	Middle temporal gyrus_SPN
179	Dehkordi_2021_Response	0.0416402897691669	0.374762607922502	0.321775918075361	-0.546141977670172	-1.39401849307523	44	Middle temporal gyrus_SPN
180	SenNet_2024_CNS_all	0.822637106184364	0.962185929648241	0.0295645497308931	0.466473739478105	0.747839206212497	27	Middle temporal gyrus_SPN
181	CellAge_HAGRv5_OncoInduced	0.000427427553259744	0.00139659968416551	0.49849310876659	0.739893069365605	1.59713097192238	236	Middle temporal gyrus_Endothelial
182	CellAge_HAGRv5_Replicative	0.0012535561517622	0.00281874820137457	0.45505986738723	0.768669678923202	1.59436424165099	153	Middle temporal gyrus_Endothelial
183	CellAge_HAGRv5_Stress	0.000465533228055169	0.00139659968416551	0.49849310876659	0.765502380939112	1.61733041257994	184	Middle temporal gyrus_Endothelial
184	CellAge_HAGRv5_Unclear	0.00314161938914619	0.00471242908371929	0.431707695803346	0.654500390148402	1.48102100646336	359	Middle temporal gyrus_Endothelial
185	Dehkordi_2021_Canonical	0.251445086705202	0.251445086705202	0.148261500475107	0.760341537757361	1.25991849587365	22	Middle temporal gyrus_Endothelial
186	Dehkordi_2021_CellAge	0.00156597122298587	0.00281874820137457	0.45505986738723	0.765937223976272	1.58467903670206	149	Middle temporal gyrus_Endothelial
187	Dehkordi_2021_Initiating	0.036958954722549	0.0475186560718488	0.321775918075361	0.824614125657474	1.46134013019809	48	Middle temporal gyrus_Endothelial
188	Dehkordi_2021_Response	2.3973228308634e-05	0.000215759054777706	0.575610261071129	0.932402258444127	1.63125386377147	44	Middle temporal gyrus_Endothelial
189	SenNet_2024_CNS_all	0.0817454285021663	0.0919636070649371	0.287805130535564	0.858630523752618	1.44453910991224	27	Middle temporal gyrus_Endothelial
190	CellAge_HAGRv5_OncoInduced	0.593827160493827	0.82780612244898	0.0474483193656297	0.402578055361492	0.85173033252499	236	Middle temporal gyrus_Ependymal
191	CellAge_HAGRv5_Replicative	0.154135338345865	0.693609022556391	0.222056046145248	-0.392840685724587	-1.16231014333833	153	Middle temporal gyrus_Ependymal
192	CellAge_HAGRv5_Stress	0.605781865965834	0.82780612244898	0.0493910105981501	0.401729083683189	0.844816831305127	184	Middle temporal gyrus_Ependymal
193	CellAge_HAGRv5_Unclear	0.735827664399093	0.82780612244898	0.0336033244336697	0.361861722790638	0.769855041133092	359	Middle temporal gyrus_Ependymal
194	Dehkordi_2021_Canonical	0.917910447761194	0.917910447761194	0.0464154956843849	-0.307421773919753	-0.656329183096342	22	Middle temporal gyrus_Ependymal
195	Dehkordi_2021_CellAge	0.558459422283356	0.82780612244898	0.0552495663125249	0.417692111297963	0.867652577973837	149	Middle temporal gyrus_Ependymal
196	Dehkordi_2021_Initiating	0.700176366843034	0.82780612244898	0.0562940749700968	0.39547819796969	0.7563440840687	48	Middle temporal gyrus_Ependymal
197	Dehkordi_2021_Response	0.142599277978339	0.693609022556391	0.156312403073186	0.770312355179969	1.45578710664965	44	Middle temporal gyrus_Ependymal
198	SenNet_2024_CNS_all	0.702651515151515	0.82780612244898	0.059476028695732	-0.376164751567613	-0.837570435927219	27	Middle temporal gyrus_Ependymal
199	CellAge_HAGRv5_OncoInduced	0.0871068520850769	0.261320556255231	0.287805130535564	-0.35209461976679	-1.08073458209146	236	Putamen_SPN
200	CellAge_HAGRv5_Replicative	0.0238125710972668	0.107156569937701	0.352487857583619	-0.41266884743662	-1.21478187866346	153	Putamen_SPN
201	CellAge_HAGRv5_Stress	0.236180904522613	0.35427135678392	0.206587922696891	-0.352091455859839	-1.05624965142116	184	Putamen_SPN
202	CellAge_HAGRv5_Unclear	8.90818327110298e-07	8.01736494399269e-06	0.659444398037935	-0.459027645497733	-1.46468600796107	359	Putamen_SPN
203	Dehkordi_2021_Canonical	0.990740740740741	0.990740740740741	0.0341204536062472	0.295904478730032	0.602888471039786	22	Putamen_SPN
204	Dehkordi_2021_CellAge	0.32258064516129	0.414746543778802	0.166933848713193	-0.349100264533485	-1.02985468827793	149	Putamen_SPN
205	Dehkordi_2021_Initiating	0.869565217391304	0.978260869565217	0.0732558655828455	-0.327780618783586	-0.818129405338744	48	Putamen_SPN
206	Dehkordi_2021_Response	0.145962732919255	0.328416149068323	0.206587922696891	-0.481433651985567	-1.18402043744201	44	Putamen_SPN
207	SenNet_2024_CNS_all	0.23013698630137	0.35427135678392	0.151148761385484	-0.511305570507166	-1.16552221630451	27	Putamen_SPN
208	CellAge_HAGRv5_OncoInduced	0.80388151174668	0.80388151174668	0.0237915888102658	-0.355464146713012	-0.882315088256259	236	Putamen_Oligodendrocyte
209	CellAge_HAGRv5_Replicative	0.0432077662155029	0.345662129724023	0.321775918075361	0.374937703075542	1.17125374384969	153	Putamen_Oligodendrocyte
210	CellAge_HAGRv5_Stress	0.770508826583593	0.80388151174668	0.0269562963008323	-0.361462320995258	-0.887726015547927	184	Putamen_Oligodendrocyte
211	CellAge_HAGRv5_Unclear	NA	NA	NA	0.351636725736849	NA	359	Putamen_Oligodendrocyte
212	Dehkordi_2021_Canonical	0.684491978609626	0.80388151174668	0.0445961615888961	-0.442870884002236	-0.859438607954435	22	Putamen_Oligodendrocyte
213	Dehkordi_2021_CellAge	0.726405090137858	0.80388151174668	0.0309900819310557	-0.373504926672513	-0.902462063869368	149	Putamen_Oligodendrocyte
214	Dehkordi_2021_Initiating	0.688504326328801	0.80388151174668	0.0407403526717903	-0.40607823956691	-0.885614319572938	48	Putamen_Oligodendrocyte
215	Dehkordi_2021_Response	0.746305418719212	0.80388151174668	0.0368389606870506	-0.392207540648831	-0.845477130879061	44	Putamen_Oligodendrocyte
216	SenNet_2024_CNS_all	0.369477911646586	0.80388151174668	0.143758989039275	0.423444118692245	1.01245374517689	27	Putamen_Oligodendrocyte
217	CellAge_HAGRv5_OncoInduced	0.0286734421658872	0.2205	0.352487857583619	-0.628641343237691	-1.31327293356392	236	Putamen_Other
218	CellAge_HAGRv5_Replicative	0.332991803278689	0.499487704918033	0.0658311958368866	-0.518580280235929	-1.08601405127067	153	Putamen_Other
219	CellAge_HAGRv5_Stress	0.54989816700611	0.6796875	0.0421619430092452	-0.467517739697488	-0.979035914387593	184	Putamen_Other
220	CellAge_HAGRv5_Unclear	0.049	0.2205	0.20207170902116	-0.585408476029122	-1.22071520239227	359	Putamen_Other
221	Dehkordi_2021_Canonical	0.0932090545938748	0.279627163781624	0.166933848713193	-0.752611586148853	-1.36360060109806	22	Putamen_Other
222	Dehkordi_2021_CellAge	0.244102564102564	0.439384615384615	0.0817515582532145	-0.541470468021196	-1.13314696228613	149	Putamen_Other
223	Dehkordi_2021_Initiating	0.203636363636364	0.439384615384615	0.101713902282311	-0.618041459421534	-1.19243143088362	48	Putamen_Other
224	Dehkordi_2021_Response	0.658595641646489	0.6796875	0.0418238690062304	-0.460910610640683	-0.884211536383604	44	Putamen_Other
225	SenNet_2024_CNS_all	0.6796875	0.6796875	0.0437125833579551	-0.477909142649033	-0.873036117408767	27	Putamen_Other
226	CellAge_HAGRv5_OncoInduced	0.791855203619909	0.934641768292683	0.0992333343771191	0.357985752051061	0.905447826915104	236	Putamen_Astrocyte
227	CellAge_HAGRv5_Replicative	0.957559681697613	0.957559681697613	0.0283628487151644	-0.352543121630121	-0.779504835145325	153	Putamen_Astrocyte
228	CellAge_HAGRv5_Stress	0.10043617349852	0.30570652173913	0.287805130535564	0.474946663979958	1.17481502448701	184	Putamen_Astrocyte
229	CellAge_HAGRv5_Unclear	0.135869565217391	0.30570652173913	0.287857117255149	0.412668560202292	1.09272290505674	359	Putamen_Astrocyte
230	Dehkordi_2021_Canonical	0.71608832807571	0.934641768292683	0.0500922874402106	-0.50080075267012	-0.833750015726108	22	Putamen_Astrocyte
231	Dehkordi_2021_CellAge	0.354838709677419	0.638709677419355	0.147331213699377	0.429498189544715	1.02757698870196	149	Putamen_Astrocyte
232	Dehkordi_2021_Initiating	0.830792682926829	0.934641768292683	0.0417397034728504	-0.407179871501288	-0.778734533753863	48	Putamen_Astrocyte
233	Dehkordi_2021_Response	0.000179858581419972	0.00161872723277975	0.518848077743792	0.844878184063261	1.7271634968125	44	Putamen_Astrocyte
234	SenNet_2024_CNS_all	0.103932584269663	0.30570652173913	0.234392647294686	0.7068255580023	1.29247232854952	27	Putamen_Astrocyte
235	CellAge_HAGRv5_OncoInduced	0.948	0.948	0.010787337352153	0.442193886735253	0.806383420220027	236	Putamen_InN
236	CellAge_HAGRv5_Replicative	0.500502512562814	0.563065326633166	0.0458620343117985	0.557461945565263	1.01070236595869	153	Putamen_InN
237	CellAge_HAGRv5_Stress	0.372372372372372	0.546947004608295	0.0593487680335629	0.57509639065464	1.04790367351027	184	Putamen_InN
238	CellAge_HAGRv5_Unclear	0.162837162837163	0.488511488511489	0.103576326612592	0.594127919499894	1.08912032686898	359	Putamen_InN
239	Dehkordi_2021_Canonical	0.333333333333333	0.546947004608295	0.199915231309662	-0.514596553356641	-1.03501927414568	22	Putamen_InN
240	Dehkordi_2021_CellAge	0.425403225806452	0.546947004608295	0.053457214108991	0.572137878202869	1.03626265844354	149	Putamen_InN
241	Dehkordi_2021_Initiating	0.119695321001088	0.488511488511489	0.130105630751129	0.706650815020189	1.211301824049	48	Putamen_InN
242	Dehkordi_2021_Response	0.0597176981541802	0.488511488511489	0.190023305279108	0.741823409126422	1.27121203245044	44	Putamen_InN
243	SenNet_2024_CNS_all	0.31350114416476	0.546947004608295	0.0743625384422526	0.694497744813681	1.12250068751602	27	Putamen_InN
244	CellAge_HAGRv5_OncoInduced	0.603357817418678	0.954983922829582	0.0392758570896778	-0.435459480527833	-0.94669899157468	236	Putamen_OPC
245	CellAge_HAGRv5_Replicative	0.882978723404255	0.954983922829582	0.152144922367565	0.339215640474789	0.913126470209789	153	Putamen_OPC
246	CellAge_HAGRv5_Stress	0.954983922829582	0.954983922829582	0.0160304351647231	-0.348409478269478	-0.745912307648195	184	Putamen_OPC
247	CellAge_HAGRv5_Unclear	0.513846153846154	0.954983922829582	0.0455878202571231	-0.452275933215865	-0.992705188667769	359	Putamen_OPC
248	Dehkordi_2021_Canonical	0.832699619771863	0.954983922829582	0.0862865626267245	0.404953454712942	0.759131823407404	22	Putamen_OPC
249	Dehkordi_2021_CellAge	0.468888888888889	0.954983922829582	0.053457214108991	-0.479434391193135	-1.00793322687867	149	Putamen_OPC
250	Dehkordi_2021_Initiating	0.900645161290323	0.954983922829582	0.0300618095810087	-0.392367297439329	-0.724129172001265	48	Putamen_OPC
251	Dehkordi_2021_Response	0.0315047044813757	0.283542340332381	0.321775918075361	0.66430318065352	1.47386037957194	44	Putamen_OPC
252	SenNet_2024_CNS_all	0.908724832214765	0.954983922829582	0.0315649069021069	-0.405273550007923	-0.693829959826198	27	Putamen_OPC
253	CellAge_HAGRv5_OncoInduced	0.15952380952381	0.205102040816327	0.116234148779716	0.604842094320171	1.18367035628727	236	Putamen_Microglia
254	CellAge_HAGRv5_Replicative	0.0265431436940353	0.0477776586492636	0.352487857583619	0.721320393353825	1.38192071511425	153	Putamen_Microglia
255	CellAge_HAGRv5_Stress	0.238509316770186	0.26832298136646	0.0937465422491719	0.591797192036247	1.13932875125693	184	Putamen_Microglia
256	CellAge_HAGRv5_Unclear	0.0253940668687024	0.0477776586492636	0.352487857583619	0.639793223130507	1.28457047368905	359	Putamen_Microglia
257	Dehkordi_2021_Canonical	0.111111111111111	0.166666666666667	0.195789002148949	0.859107323092962	1.3770479681961	22	Putamen_Microglia
258	Dehkordi_2021_CellAge	0.00234235925578144	0.0136765896639826	0.431707695803346	0.783071472304126	1.49166229006796	149	Putamen_Microglia
259	Dehkordi_2021_Initiating	0.384479717813051	0.384479717813051	0.0865399737444125	0.670328590456062	1.10797511463521	48	Putamen_Microglia
260	Dehkordi_2021_Response	0.00743003658514253	0.0222901097554276	0.407017918923954	0.891191748716042	1.44696387298726	44	Putamen_Microglia
261	SenNet_2024_CNS_all	0.00303924214755169	0.0136765896639826	0.431707695803346	0.931919496899562	1.4810863767642	27	Putamen_Microglia
262	CellAge_HAGRv5_OncoInduced	0.00292984562680355	0.0119170010492596	0.431707695803346	0.680056391528958	1.47758952087191	236	Putamen_Mural
263	CellAge_HAGRv5_Replicative	0.00397233368308654	0.0119170010492596	0.407017918923954	0.729997766151314	1.51786471686291	153	Putamen_Mural
264	CellAge_HAGRv5_Stress	0.0198770739612589	0.0357787331302659	0.352487857583619	0.647433709425184	1.36477934343074	184	Putamen_Mural
265	CellAge_HAGRv5_Unclear	0.0862800565770863	0.0970650636492221	0.179782316298324	0.545851600561265	1.2248539741151	359	Putamen_Mural
266	Dehkordi_2021_Canonical	0.411494252873563	0.411494252873563	0.0978773277424561	0.676105542919952	1.09571638444175	22	Putamen_Mural
267	Dehkordi_2021_CellAge	0.0136556945283923	0.0307253126888826	0.380730400722792	0.690678891544752	1.43292935413896	149	Putamen_Mural
268	Dehkordi_2021_Initiating	0.0437200153485762	0.0562114483053122	0.321775918075361	0.791345944007897	1.39532857978395	48	Putamen_Mural
269	Dehkordi_2021_Response	3.61301954085561e-06	3.25171758677005e-05	0.627256739718528	0.951671289528891	1.64613172219485	44	Putamen_Mural
270	SenNet_2024_CNS_all	0.0243506748622635	0.0365260122933952	0.352487857583619	0.889339713820005	1.43547737015053	27	Putamen_Mural
271	CellAge_HAGRv5_OncoInduced	0.00119256544743509	0.00357769634230526	0.45505986738723	0.808796785337953	1.46560312076631	236	Putamen_Endothelial
272	CellAge_HAGRv5_Replicative	0.00183343518788475	0.0038764889351674	0.45505986738723	0.82988141729208	1.47200499315968	153	Putamen_Endothelial
273	CellAge_HAGRv5_Stress	0.00261347468764762	0.00392021203147143	0.431707695803346	0.808268195132684	1.4465704222344	184	Putamen_Endothelial
274	CellAge_HAGRv5_Unclear	0.00115652783407091	0.00357769634230526	0.45505986738723	0.771574689808406	1.41998503289164	359	Putamen_Endothelial
275	Dehkordi_2021_Canonical	0.13519313304721	0.152092274678112	0.176694268938498	0.88940121623333	1.34959383298885	22	Putamen_Endothelial
276	Dehkordi_2021_CellAge	0.00215360496398189	0.0038764889351674	0.431707695803346	0.836903342411456	1.48459605829974	149	Putamen_Endothelial
277	Dehkordi_2021_Initiating	0.0172624408848851	0.0221945668519951	0.352487857583619	0.888336004536025	1.43700475145075	48	Putamen_Endothelial
278	Dehkordi_2021_Response	0.000364960079490313	0.00328464071541282	0.49849310876659	0.943182776326571	1.49995566218748	44	Putamen_Endothelial
279	SenNet_2024_CNS_all	0.206543967280164	0.206543967280164	0.136490437780413	0.834964722449337	1.2716786139226	27	Putamen_Endothelial
280	CellAge_HAGRv5_OncoInduced	0.613	0.927962229667987	0.0363018462359236	0.606160474936031	0.956849062737242	236	Putamen_ExN
281	CellAge_HAGRv5_Replicative	0.911735205616851	0.969030969030969	0.0145143429459948	0.469522089637018	0.75256786512141	153	Putamen_ExN
282	CellAge_HAGRv5_Stress	0.661	0.927962229667987	0.0327241935806629	0.587845328717713	0.935484684071372	184	Putamen_ExN
283	CellAge_HAGRv5_Unclear	0.969030969030969	0.969030969030969	0.00815591848796014	0.490613657772865	0.766144865489009	359	Putamen_ExN
284	Dehkordi_2021_Canonical	0.27719298245614	0.927962229667987	0.0819778796501272	0.742591921765734	1.2002022296107	22	Putamen_ExN
285	Dehkordi_2021_CellAge	0.463390170511535	0.927962229667987	0.0492917662312669	0.633371786151051	1.01647598339511	149	Putamen_ExN
286	Dehkordi_2021_Initiating	0.35524920466596	0.927962229667987	0.0643583367917361	0.674801575287752	1.11141286664912	48	Putamen_ExN
287	Dehkordi_2021_Response	0.721748400852879	0.927962229667987	0.0315649069021069	0.504376453367672	0.833250678838139	44	Putamen_ExN
288	SenNet_2024_CNS_all	0.468397291196388	0.927962229667987	0.0542315935495841	0.619166325787783	1.014434517294	27	Putamen_ExN
289	CellAge_HAGRv5_OncoInduced	0.374285714285714	0.842142857142857	0.11776578836269	0.437035629201147	1.01623010762665	236	Putamen_Ependymal
290	CellAge_HAGRv5_Replicative	0.607784431137725	0.885190725504862	0.0552495663125249	-0.360791220529735	-0.927626685571203	153	Putamen_Ependymal
291	CellAge_HAGRv5_Stress	0.803519061583578	0.903958944281525	0.0743625384422526	0.315995532587349	0.725096580140039	184	Putamen_Ependymal
292	CellAge_HAGRv5_Unclear	0.68848167539267	0.885190725504862	0.0764767053228531	0.337822213549014	0.806916221251983	359	Putamen_Ependymal
293	Dehkordi_2021_Canonical	0.568599717114569	0.885190725504862	0.0557104226766671	-0.489266101642098	-0.959857594868815	22	Putamen_Ependymal
294	Dehkordi_2021_CellAge	0.334328358208955	0.842142857142857	0.128788713061714	0.457984525255478	1.03069931624324	149	Putamen_Ependymal
295	Dehkordi_2021_Initiating	0.353896103896104	0.842142857142857	0.130777137971974	0.488105319994695	1.06815109131431	48	Putamen_Ependymal
296	Dehkordi_2021_Response	0.0248532025026445	0.223678822523801	0.352487857583619	0.783386514399523	1.70737690473304	44	Putamen_Ependymal
297	SenNet_2024_CNS_all	0.963333333333333	0.963333333333333	0.0716527366829457	0.276674258159585	0.556011099743498	27	Putamen_Ependymal
298	CellAge_HAGRv5_OncoInduced	0.921906693711968	0.971074380165289	0.0145143429459948	-0.333535681248491	-0.802542724119528	236	Entorhinal cortex_Other
299	CellAge_HAGRv5_Replicative	0.191016938631438	0.509378503017169	0.249246554383295	0.363849755277129	1.12634568376564	153	Entorhinal cortex_Other
300	CellAge_HAGRv5_Stress	0.971074380165289	0.971074380165289	0.011622042518008	-0.310299854546417	-0.7416683768427	184	Entorhinal cortex_Other
301	CellAge_HAGRv5_Unclear	NA	NA	NA	0.346880652432324	NA	359	Entorhinal cortex_Other
302	Dehkordi_2021_Canonical	0.398852223816356	0.638163558106169	0.0736212741014394	-0.554174679393126	-1.04703537472392	22	Entorhinal cortex_Other
303	Dehkordi_2021_CellAge	0.116535037796882	0.509378503017169	0.287805130535564	0.354653474536936	1.092463191539	149	Entorhinal cortex_Other
304	Dehkordi_2021_Initiating	0.485875706214689	0.647834274952919	0.149207542435322	0.381752012974215	0.978513257914318	48	Entorhinal cortex_Other
305	Dehkordi_2021_Response	0.158469945355191	0.509378503017169	0.266350657088526	0.466813212616078	1.16344680577613	44	Entorhinal cortex_Other
306	SenNet_2024_CNS_all	0.299180327868852	0.598360655737705	0.0862865626267245	-0.57472732862356	-1.12369339987423	27	Entorhinal cortex_Other
307	CellAge_HAGRv5_OncoInduced	0.00711914728487335	0.016018081390965	0.407017918923954	-0.391995202708063	-1.28918115087545	236	Entorhinal cortex_ExN
308	CellAge_HAGRv5_Replicative	0.000197435288643539	0.000888458798895924	0.518848077743792	-0.488802704977331	-1.54288989834468	153	Entorhinal cortex_ExN
309	CellAge_HAGRv5_Stress	0.00484194070898232	0.014525822126947	0.407017918923954	-0.413085607426016	-1.32693302502731	184	Entorhinal cortex_ExN
310	CellAge_HAGRv5_Unclear	1.57232515976101e-07	1.41509264378491e-06	0.690132458796796	-0.46084316537328	-1.57867464772821	359	Entorhinal cortex_ExN
311	Dehkordi_2021_Canonical	0.5	0.5625	0.0785029047348687	-0.419214439712048	-0.96202415480652	22	Entorhinal cortex_ExN
312	Dehkordi_2021_CellAge	0.0228651209643695	0.0411572177358651	0.352487857583619	-0.400463879283035	-1.26356869253669	149	Entorhinal cortex_ExN
313	Dehkordi_2021_Initiating	0.0918367346938776	0.137755102040816	0.211400189384923	-0.473275424496498	-1.27630246801383	48	Entorhinal cortex_ExN
314	Dehkordi_2021_Response	0.244532803180915	0.314399318375462	0.122107920287081	-0.419761370659039	-1.11887961304054	44	Entorhinal cortex_ExN
315	SenNet_2024_CNS_all	0.976	0.976	0.046788296531803	0.290514260352544	0.708924205501478	27	Entorhinal cortex_ExN
316	CellAge_HAGRv5_OncoInduced	0.780684104627767	0.970317297850563	0.024567800621605	-0.40983712831851	-0.890046500597885	236	Entorhinal cortex_Astrocyte
317	CellAge_HAGRv5_Replicative	0.58004158004158	0.970317297850563	0.0406579344155557	-0.450196918461648	-0.961866020002881	153	Entorhinal cortex_Astrocyte
318	CellAge_HAGRv5_Stress	0.970317297850563	0.970317297850563	0.010787337352153	-0.343048610035287	-0.735584236666766	184	Entorhinal cortex_Astrocyte
319	CellAge_HAGRv5_Unclear	0.801603206412826	0.970317297850563	0.0228693972350018	-0.413174364459379	-0.903012569157968	359	Entorhinal cortex_Astrocyte
320	Dehkordi_2021_Canonical	0.511392405063291	0.970317297850563	0.0554793308704233	-0.572737452177027	-0.99859706851634	22	Entorhinal cortex_Astrocyte
321	Dehkordi_2021_CellAge	0.873048907388137	0.970317297850563	0.0200480391102353	-0.380491822259774	-0.811427872762013	149	Entorhinal cortex_Astrocyte
322	Dehkordi_2021_Initiating	0.938242280285036	0.970317297850563	0.0235793094960052	-0.369019071693843	-0.709062814250688	48	Entorhinal cortex_Astrocyte
323	Dehkordi_2021_Response	0.00301160974387478	0.027104487694873	0.431707695803346	0.698916968813972	1.66439630566245	44	Entorhinal cortex_Astrocyte
324	SenNet_2024_CNS_all	0.91449814126394	0.970317297850563	0.027237219988033	-0.384582722154066	-0.690035396727489	27	Entorhinal cortex_Astrocyte
325	CellAge_HAGRv5_OncoInduced	0.451612903225806	0.882389289392379	0.0536769600638126	-0.442992304282123	-1.01155037411778	236	Entorhinal cortex_OPC
326	CellAge_HAGRv5_Replicative	0.976718403547672	0.976718403547672	0.016838053046391	-0.318767871338785	-0.708656579258105	153	Entorhinal cortex_OPC
327	CellAge_HAGRv5_Stress	0.883187772925764	0.976718403547672	0.0222267787552589	-0.35358449569168	-0.795493493917822	184	Entorhinal cortex_OPC
328	CellAge_HAGRv5_Unclear	0.490216271884655	0.882389289392379	0.047925896705813	-0.428467398169852	-1.00270386251333	359	Entorhinal cortex_OPC
329	Dehkordi_2021_Canonical	0.658333333333333	0.976718403547672	0.105520936843198	0.430189468833329	0.863265403826691	22	Entorhinal cortex_OPC
330	Dehkordi_2021_CellAge	0.421700223713647	0.882389289392379	0.0587185879555941	-0.464429137347	-1.02948644484526	149	Entorhinal cortex_OPC
331	Dehkordi_2021_Initiating	0.796129032258065	0.976718403547672	0.035996889024589	-0.413283743573292	-0.796160712545859	48	Entorhinal cortex_OPC
332	Dehkordi_2021_Response	0.19047619047619	0.882389289392379	0.213927855492356	0.505678997885751	1.16358029306893	44	Entorhinal cortex_OPC
333	SenNet_2024_CNS_all	0.353403141361257	0.882389289392379	0.0751181635276301	-0.620781655073959	-1.10736926119762	27	Entorhinal cortex_OPC
334	CellAge_HAGRv5_OncoInduced	0.85014985014985	0.950803212851406	0.0191546578437244	-0.389988735803049	-0.893070281116312	236	Entorhinal cortex_Oligodendrocyte
335	CellAge_HAGRv5_Replicative	0.950803212851406	0.950803212851406	0.0108943796561199	-0.347443332642884	-0.7882052301992	153	Entorhinal cortex_Oligodendrocyte
336	CellAge_HAGRv5_Stress	0.539078156312625	0.950803212851406	0.042331839351853	-0.43442901556876	-0.989465297392265	184	Entorhinal cortex_Oligodendrocyte
337	CellAge_HAGRv5_Unclear	0.77022977022977	0.950803212851406	0.024919740580511	-0.405564015079764	-0.933588658388571	359	Entorhinal cortex_Oligodendrocyte
338	Dehkordi_2021_Canonical	0.470383275261324	0.950803212851406	0.0553642837725362	-0.527244517442864	-1.01738676744678	22	Entorhinal cortex_Oligodendrocyte
339	Dehkordi_2021_CellAge	0.817452357071214	0.950803212851406	0.0217960026831818	-0.388903073253013	-0.882524439520745	149	Entorhinal cortex_Oligodendrocyte
340	Dehkordi_2021_Initiating	0.243070362473348	0.950803212851406	0.0840745577910723	-0.532918301216035	-1.12314478969455	48	Entorhinal cortex_Oligodendrocyte
341	Dehkordi_2021_Response	0.46989247311828	0.950803212851406	0.0518457624865066	-0.485504594698892	-1.01522192987222	44	Entorhinal cortex_Oligodendrocyte
342	SenNet_2024_CNS_all	0.819209039548023	0.950803212851406	0.0281514818960232	-0.399476377223596	-0.791202977182118	27	Entorhinal cortex_Oligodendrocyte
343	CellAge_HAGRv5_OncoInduced	0.608391608391608	0.850374732334047	0.0366082221336689	0.61097562970414	0.986064213883525	236	Entorhinal cortex_SPN
344	CellAge_HAGRv5_Replicative	0.646353646353646	0.850374732334047	0.0337507376805299	0.60752886339228	0.978458089228498	153	Entorhinal cortex_SPN
345	CellAge_HAGRv5_Stress	0.290709290709291	0.850374732334047	0.0713052987340038	0.656101469778953	1.05754238912389	184	Entorhinal cortex_SPN
346	CellAge_HAGRv5_Unclear	0.156843156843157	0.850374732334047	0.105920292736253	0.658444924826568	1.06662222154342	359	Entorhinal cortex_SPN
347	Dehkordi_2021_Canonical	0.7	0.850374732334047	0.176694268938498	-0.377108241453614	-0.831360571513232	22	Entorhinal cortex_SPN
348	Dehkordi_2021_CellAge	0.697302697302697	0.850374732334047	0.0300618095810087	0.595437882822112	0.95900534367521	149	Entorhinal cortex_SPN
349	Dehkordi_2021_Initiating	0.44478527607362	0.850374732334047	0.0520570030732099	0.659702620622062	1.04696344439056	48	Entorhinal cortex_SPN
350	Dehkordi_2021_Response	0.905252317198764	0.905252317198764	0.0169971052149879	0.477489941346217	0.75491062554705	44	Entorhinal cortex_SPN
351	SenNet_2024_CNS_all	0.755888650963597	0.850374732334047	0.0294936424723046	0.566498577418497	0.878333953587245	27	Entorhinal cortex_SPN
352	CellAge_HAGRv5_OncoInduced	0.911823647294589	0.943031536113937	0.0144273071264209	0.429702215666092	0.837383098244668	236	Entorhinal cortex_InN
353	CellAge_HAGRv5_Replicative	0.943031536113937	0.943031536113937	0.0128901829648689	0.39823333197838	0.767434171113168	153	Entorhinal cortex_InN
354	CellAge_HAGRv5_Stress	0.820461384152457	0.943031536113937	0.0215798086475871	0.452309191473315	0.878785491348701	184	Entorhinal cortex_InN
355	CellAge_HAGRv5_Unclear	0.750750750750751	0.943031536113937	0.0263947139776277	0.481144514352686	0.940199868400688	359	Entorhinal cortex_InN
356	Dehkordi_2021_Canonical	0.879807692307692	0.943031536113937	0.0276588991389961	0.428001431796825	0.718304594979499	22	Entorhinal cortex_InN
357	Dehkordi_2021_CellAge	0.896341463414634	0.943031536113937	0.0167582341026205	0.420595934792388	0.809887735133346	149	Entorhinal cortex_InN
358	Dehkordi_2021_Initiating	0.275824175824176	0.943031536113937	0.0789209638180035	0.616863835013522	1.123148315012	48	Entorhinal cortex_InN
359	Dehkordi_2021_Response	0.606942889137738	0.943031536113937	0.0419926218968594	0.525594043220186	0.94802533296151	44	Entorhinal cortex_InN
360	SenNet_2024_CNS_all	0.0459363957597173	0.413427561837456	0.227987202850442	0.778857133984098	1.32653669995985	27	Entorhinal cortex_InN
361	CellAge_HAGRv5_OncoInduced	0.0720081135902637	0.216024340770791	0.165656695205483	0.687034661386119	1.20083412074987	236	Entorhinal cortex_Ependymal
362	CellAge_HAGRv5_Replicative	0.332291666666667	0.4984375	0.0667426134241917	0.628175252578543	1.09235954894625	153	Entorhinal cortex_Ependymal
363	CellAge_HAGRv5_Stress	0.0986639260020555	0.221993833504625	0.140406238523342	0.689365692357775	1.20404103468757	184	Entorhinal cortex_Ependymal
364	CellAge_HAGRv5_Unclear	0.497995991983968	0.560245490981964	0.0459538081039063	0.580033439407864	1.01391628640643	359	Entorhinal cortex_Ependymal
365	Dehkordi_2021_Canonical	0.662037037037037	0.662037037037037	0.0526973085708419	0.617184416986086	0.912218433408736	22	Entorhinal cortex_Ependymal
366	Dehkordi_2021_CellAge	0.0449790794979079	0.202405857740586	0.216542836735348	0.732012715957782	1.27103412242809	149	Entorhinal cortex_Ependymal
367	Dehkordi_2021_Initiating	0.49685534591195	0.560245490981964	0.0565299525056311	0.641565947704783	1.0240616014425	48	Entorhinal cortex_Ependymal
368	Dehkordi_2021_Response	0.00299203963363917	0.0269283567027525	0.431707695803346	0.881730321819305	1.39676791721207	44	Entorhinal cortex_Ependymal
369	SenNet_2024_CNS_all	0.225475841874085	0.405856515373353	0.107140237276725	0.802163159814184	1.19954144121008	27	Entorhinal cortex_Ependymal
370	CellAge_HAGRv5_OncoInduced	0.288571428571429	0.366141732283465	0.136490437780413	0.418297799630772	1.0681233640176	236	Entorhinal cortex_Microglia
371	CellAge_HAGRv5_Replicative	0.0361188880379868	0.0812674980854704	0.321775918075361	0.550561036373643	1.33748548028363	153	Entorhinal cortex_Microglia
372	CellAge_HAGRv5_Stress	0.325459317585302	0.366141732283465	0.121543282035469	0.421730072598562	1.05044454310598	184	Entorhinal cortex_Microglia
373	CellAge_HAGRv5_Unclear	0.0154345808955547	0.0526730011912111	0.380730400722792	0.488610545800323	1.30916152013421	359	Entorhinal cortex_Microglia
374	Dehkordi_2021_Canonical	0.242165242165242	0.363247863247863	0.150169802128406	0.696564684151082	1.22445518208963	22	Entorhinal cortex_Microglia
375	Dehkordi_2021_CellAge	0.00173094492262709	0.0155785043036438	0.45505986738723	0.614171288379292	1.49145999358665	149	Entorhinal cortex_Microglia
376	Dehkordi_2021_Initiating	0.875318066157761	0.875318066157761	0.0630790410571939	0.372936332692546	0.754810374487606	48	Entorhinal cortex_Microglia
377	Dehkordi_2021_Response	0.0813648293963255	0.146456692913386	0.257206466468838	0.667048844166209	1.33022668489818	44	Entorhinal cortex_Microglia
378	SenNet_2024_CNS_all	0.017557667063737	0.0526730011912111	0.352487857583619	0.830808430596412	1.51066120554997	27	Entorhinal cortex_Microglia
379	CellAge_HAGRv5_OncoInduced	0.0804289544235925	0.157894736842105	0.261663521711573	0.487119107425843	1.24432195838551	236	Entorhinal cortex_Mural
380	CellAge_HAGRv5_Replicative	0.0146734539286217	0.0660305426787975	0.380730400722792	0.606189773384414	1.46703736003507	153	Entorhinal cortex_Mural
381	CellAge_HAGRv5_Stress	0.0887096774193548	0.157894736842105	0.248911114434702	0.509923423781698	1.26343633951046	184	Entorhinal cortex_Mural
382	CellAge_HAGRv5_Unclear	0.627840909090909	0.706321022727273	0.0857844408075645	0.349449785478313	0.931769357509748	359	Entorhinal cortex_Mural
383	Dehkordi_2021_Canonical	0.900293255131965	0.900293255131965	0.0686325631836726	0.343117197326928	0.632637057012547	22	Entorhinal cortex_Mural
384	Dehkordi_2021_CellAge	0.0651041666666667	0.157894736842105	0.287857117255149	0.542737607239871	1.3080961621393	149	Entorhinal cortex_Mural
385	Dehkordi_2021_Initiating	0.105263157894737	0.157894736842105	0.231126709673834	0.668448606881463	1.34673468957958	48	Entorhinal cortex_Mural
386	Dehkordi_2021_Response	4.84365385200978e-07	4.3592884668088e-06	0.659444398037935	0.933394230183462	1.86641279790968	44	Entorhinal cortex_Mural
387	SenNet_2024_CNS_all	0.445402298850575	0.572660098522167	0.106729884364606	0.527505439778788	1.0111262105608	27	Entorhinal cortex_Mural
388	CellAge_HAGRv5_OncoInduced	0.000347569198568048	0.00312812278711243	0.49849310876659	0.70556945408077	1.59249914739669	236	Entorhinal cortex_Endothelial
389	CellAge_HAGRv5_Replicative	0.00183015641516225	0.0037233327344299	0.45505986738723	0.726124855075588	1.57274975933646	153	Entorhinal cortex_Endothelial
390	CellAge_HAGRv5_Stress	0.00113621000049368	0.0037233327344299	0.45505986738723	0.707788014978325	1.56438060980691	184	Entorhinal cortex_Endothelial
391	CellAge_HAGRv5_Unclear	0.00150050374633115	0.0037233327344299	0.45505986738723	0.624643191290718	1.49407807319556	359	Entorhinal cortex_Endothelial
392	Dehkordi_2021_Canonical	0.0844686648501362	0.0950272479564033	0.257206466468838	0.833475122990949	1.37606450899314	22	Entorhinal cortex_Endothelial
393	Dehkordi_2021_CellAge	0.00729148886681452	0.0109372333002218	0.407017918923954	0.686990976608215	1.48191853462313	149	Entorhinal cortex_Endothelial
394	Dehkordi_2021_Initiating	0.0427159767324134	0.054920541513103	0.321775918075361	0.766143094855233	1.40119028569255	48	Entorhinal cortex_Endothelial
395	Dehkordi_2021_Response	0.00206851818579439	0.0037233327344299	0.431707695803346	0.869935129960498	1.58358822525604	44	Entorhinal cortex_Endothelial
396	SenNet_2024_CNS_all	0.861842105263158	0.861842105263158	0.0435378240914002	-0.400850153920893	-0.719752218970861	27	Entorhinal cortex_Endothelial
397	CellAge_HAGRv5_OncoInduced	0.727272727272727	0.844542447629548	0.0279402790995263	-0.454073082261754	-0.940986965268119	236	Subventricular zone_Oligodendrocyte
398	CellAge_HAGRv5_Replicative	0.789579158316633	0.844542447629548	0.0237208606775806	-0.438950991578755	-0.900698610542279	153	Subventricular zone_Oligodendrocyte
399	CellAge_HAGRv5_Stress	0.0120313655275737	0.108282289748163	0.380730400722792	-0.597249492459864	-1.23301511129109	184	Subventricular zone_Oligodendrocyte
400	CellAge_HAGRv5_Unclear	0.338661338661339	0.761988011988012	0.0637845390312975	-0.496900212602572	-1.03552323332047	359	Subventricular zone_Oligodendrocyte
401	Dehkordi_2021_Canonical	0.837209302325581	0.844542447629548	0.0259735747969448	-0.438264553136428	-0.773893696015543	22	Subventricular zone_Oligodendrocyte
402	Dehkordi_2021_CellAge	0.483967935871743	0.844542447629548	0.0472587336673259	-0.492217771106591	-1.00906614294929	149	Subventricular zone_Oligodendrocyte
403	Dehkordi_2021_Initiating	0.290966386554622	0.761988011988012	0.0738052724171275	-0.582977922821714	-1.11685453161491	48	Subventricular zone_Oligodendrocyte
404	Dehkordi_2021_Response	0.133611691022964	0.60125260960334	0.119348440591015	-0.637940492382716	-1.2188604484556	44	Subventricular zone_Oligodendrocyte
405	SenNet_2024_CNS_all	0.844542447629548	0.844542447629548	0.0252712808055621	-0.429249442328168	-0.775585823665313	27	Subventricular zone_Oligodendrocyte
406	CellAge_HAGRv5_OncoInduced	0.963036963036963	0.993006993006993	0.00893801210835004	0.3717795330906	0.812024286906008	236	Subventricular zone_SPN
407	CellAge_HAGRv5_Replicative	NA	NA	NA	-0.299633004039093	NA	153	Subventricular zone_SPN
408	CellAge_HAGRv5_Stress	0.828171828171828	0.993006993006993	0.0207818350435559	0.408142473776425	0.888045792719826	184	Subventricular zone_SPN
409	CellAge_HAGRv5_Unclear	0.993006993006993	0.993006993006993	0.00382852089890286	0.371313129650957	0.81587707404425	359	Subventricular zone_SPN
410	Dehkordi_2021_Canonical	0.404705882352941	0.993006993006993	0.0630790410571939	0.560121919247258	1.06216533214228	22	Subventricular zone_SPN
411	Dehkordi_2021_CellAge	0.990972918756269	0.993006993006993	0.00523322083191526	0.324019732458613	0.701976602306081	149	Subventricular zone_SPN
412	Dehkordi_2021_Initiating	0.407211028632025	0.993006993006993	0.0578529757032509	0.507685963862409	1.04285862600627	48	Subventricular zone_SPN
413	Dehkordi_2021_Response	0.0352595987617946	0.282076790094357	0.321775918075361	-0.471208013121903	-1.29773631107798	44	Subventricular zone_SPN
414	SenNet_2024_CNS_all	0.549180327868853	0.993006993006993	0.170932335370056	-0.38005312619228	-0.941786602815544	27	Subventricular zone_SPN
415	CellAge_HAGRv5_OncoInduced	0.809201623815967	0.839350180505415	0.0374584205912161	0.383689570262419	0.873348063913454	236	Subventricular zone_Astrocyte
416	CellAge_HAGRv5_Replicative	0.780487804878049	0.839350180505415	0.0418238690062304	0.398060369868308	0.863324892490399	153	Subventricular zone_Astrocyte
417	CellAge_HAGRv5_Stress	0.0585774058577406	0.263598326359833	0.219250346703755	0.554359963029168	1.23027810832151	184	Subventricular zone_Astrocyte
418	CellAge_HAGRv5_Unclear	0.279898218829517	0.839350180505415	0.0860347242455604	0.45584616734008	1.06922525160193	359	Subventricular zone_Astrocyte
419	Dehkordi_2021_Canonical	0.539956803455723	0.839350180505415	0.0791316651768349	-0.586414876941252	-0.981459756294872	22	Subventricular zone_Astrocyte
420	Dehkordi_2021_CellAge	0.617176128093159	0.839350180505415	0.0532386494755899	0.435544516488135	0.941221997477468	149	Subventricular zone_Astrocyte
421	Dehkordi_2021_Initiating	0.537953795379538	0.839350180505415	0.0656813601934011	0.502284696879062	0.945345900270213	48	Subventricular zone_Astrocyte
422	Dehkordi_2021_Response	0.00359112315716535	0.0323201084144881	0.431707695803346	0.83262331006479	1.53773003562394	44	Subventricular zone_Astrocyte
423	SenNet_2024_CNS_all	0.839350180505415	0.839350180505415	0.0489954089862481	0.439194656145377	0.750040514463569	27	Subventricular zone_Astrocyte
424	CellAge_HAGRv5_OncoInduced	0.00535485459641693	0.0160645637892508	0.407017918923954	0.838060408237848	1.27960135210281	236	Subventricular zone_Endothelial
425	CellAge_HAGRv5_Replicative	0.00958823456693814	0.0215735277756108	0.380730400722792	0.852364501163376	1.2983781197612	153	Subventricular zone_Endothelial
426	CellAge_HAGRv5_Stress	0.000395107920527355	0.00355597128474619	0.49849310876659	0.88131501640159	1.34845420997588	184	Subventricular zone_Endothelial
427	CellAge_HAGRv5_Unclear	0.0271356783919598	0.0407035175879397	0.276500599254472	0.789654101233077	1.20123362991563	359	Subventricular zone_Endothelial
428	Dehkordi_2021_Canonical	0.0542986425339367	0.0698125404007757	0.237793834423688	0.935045928611498	1.33270026053951	22	Subventricular zone_Endothelial
429	Dehkordi_2021_CellAge	0.0222557692615755	0.0400603846708359	0.352487857583619	0.841182580917399	1.27943935114899	149	Subventricular zone_Endothelial
430	Dehkordi_2021_Initiating	0.208494208494208	0.208494208494208	0.103958471559957	0.828812105854677	1.22728592104767	48	Subventricular zone_Endothelial
431	Dehkordi_2021_Response	0.00128029994979164	0.00576134977406238	0.45505986738723	0.943562519665121	1.39043013288769	44	Subventricular zone_Endothelial
432	SenNet_2024_CNS_all	0.195301027900147	0.208494208494208	0.116739204791222	0.875156698173562	1.25856141080409	27	Subventricular zone_Endothelial
433	CellAge_HAGRv5_OncoInduced	0.45954045954046	0.590837733694877	0.0494904866135495	0.649707426129474	1.0212677792065	236	Subventricular zone_Ependymal
434	CellAge_HAGRv5_Replicative	0.227	0.535084033613445	0.0843144320642653	0.698731745243734	1.09550639608944	153	Subventricular zone_Ependymal
435	CellAge_HAGRv5_Stress	0.241	0.535084033613445	0.0810802057550866	0.691137584164248	1.08709633950676	184	Subventricular zone_Ependymal
436	CellAge_HAGRv5_Unclear	0.896103896103896	0.896103896103896	0.0155348639580133	0.574442363927032	0.903132519167046	359	Subventricular zone_Ependymal
437	Dehkordi_2021_Canonical	0.295045045045045	0.535084033613445	0.0766746872490091	0.794452295824315	1.12920039293061	22	Subventricular zone_Ependymal
438	Dehkordi_2021_CellAge	0.37	0.555	0.0596037042575973	0.673337669282294	1.05642875051328	149	Subventricular zone_Ependymal
439	Dehkordi_2021_Initiating	0.297268907563025	0.535084033613445	0.0727141077934447	0.738453795697217	1.1155214098567	48	Subventricular zone_Ependymal
440	Dehkordi_2021_Response	0.0807651434643996	0.535084033613445	0.159646701919906	0.808649710353424	1.21101378317422	44	Subventricular zone_Ependymal
441	SenNet_2024_CNS_all	0.865555555555556	0.896103896103896	0.0243564001293776	0.536705267817582	0.773719691719365	27	Subventricular zone_Ependymal
442	CellAge_HAGRv5_OncoInduced	0.816183816183816	0.966033966033966	0.0216519363667421	0.648077914588169	0.946593216545489	236	Subventricular zone_ExN
443	CellAge_HAGRv5_Replicative	0.923076923076923	0.966033966033966	0.0131702144400005	0.604384661081511	0.882385110656778	153	Subventricular zone_ExN
444	CellAge_HAGRv5_Stress	0.938061938061938	0.966033966033966	0.0117231586093378	0.604586524485876	0.882214335706597	184	Subventricular zone_ExN
445	CellAge_HAGRv5_Unclear	0.966033966033966	0.966033966033966	0.00855469372683394	0.616237784023287	0.902508401471121	359	Subventricular zone_ExN
446	Dehkordi_2021_Canonical	0.068678459937565	0.618106139438085	0.172324344900946	0.860821170907249	1.24455442124991	22	Subventricular zone_ExN
447	Dehkordi_2021_CellAge	0.737262737262737	0.966033966033966	0.027237219988033	0.653432755563872	0.954041884340366	149	Subventricular zone_ExN
448	Dehkordi_2021_Initiating	0.885196374622356	0.966033966033966	0.0169971052149879	0.564007056205207	0.820341761358198	48	Subventricular zone_ExN
449	Dehkordi_2021_Response	0.95166163141994	0.966033966033966	0.0111060331981493	0.495631258021523	0.722660201150806	44	Subventricular zone_ExN
450	SenNet_2024_CNS_all	0.783056428933504	0.966033966033966	0.143902565267782	-0.364127590066005	-0.852251340858376	27	Subventricular zone_ExN
451	CellAge_HAGRv5_OncoInduced	0.0081455205349003	0.0183274212035257	0.380730400722792	0.790325331479102	1.2323080918938	236	Subventricular zone_Mural
452	CellAge_HAGRv5_Replicative	0.00108665537150258	0.00488994917176163	0.45505986738723	0.839046670933711	1.30036536476006	153	Subventricular zone_Mural
453	CellAge_HAGRv5_Stress	0.00641560945272388	0.0183274212035257	0.407017918923954	0.808625053299028	1.2539444114627	184	Subventricular zone_Mural
454	CellAge_HAGRv5_Unclear	0.621378621378621	0.621378621378621	0.0356176233437444	0.630879603785863	0.979496524366626	359	Subventricular zone_Mural
455	Dehkordi_2021_Canonical	0.103614457831325	0.155421686746988	0.149207542435322	0.87590599906793	1.26816794469485	22	Subventricular zone_Mural
456	Dehkordi_2021_CellAge	0.0442655935613682	0.0796780684104628	0.213927855492356	0.780146001752586	1.21343760275878	149	Subventricular zone_Mural
457	Dehkordi_2021_Initiating	0.159420289855072	0.204968944099379	0.111918316325105	0.802073789890438	1.20137353144577	48	Subventricular zone_Mural
458	Dehkordi_2021_Response	0.00050314172643163	0.00452827553788467	0.477270815362862	0.929749076429639	1.39095575632484	44	Subventricular zone_Mural
459	SenNet_2024_CNS_all	0.544496487119438	0.612558548009368	0.0489954089862481	0.680090722607824	0.999310758026116	27	Subventricular zone_Mural
460	CellAge_HAGRv5_OncoInduced	0.728941684665227	0.848587570621469	0.0317090865085553	0.515754885253061	0.893929967043283	236	Subventricular zone_OPC
461	CellAge_HAGRv5_Replicative	0.301929625425653	0.553846153846154	0.0758886900606117	0.652513070491149	1.10847922376768	153	Subventricular zone_OPC
462	CellAge_HAGRv5_Stress	0.0924276169265033	0.553846153846154	0.152144922367565	0.715593898081393	1.22753576642905	184	Subventricular zone_OPC
463	CellAge_HAGRv5_Unclear	0.715625	0.848587570621469	0.0308468245215279	0.520856742782172	0.914543914909796	359	Subventricular zone_OPC
464	Dehkordi_2021_Canonical	0.282952548330404	0.553846153846154	0.104343952581949	0.823403702434512	1.19216732123947	22	Subventricular zone_OPC
465	Dehkordi_2021_CellAge	0.848587570621469	0.848587570621469	0.0263245268606861	0.465831873721087	0.7910543128155	149	Subventricular zone_OPC
466	Dehkordi_2021_Initiating	0.791842475386779	0.848587570621469	0.0402477565068868	0.512694114029548	0.793486182443803	48	Subventricular zone_OPC
467	Dehkordi_2021_Response	0.235460992907801	0.553846153846154	0.102449405629826	0.776640572722623	1.19111674772828	44	Subventricular zone_OPC
468	SenNet_2024_CNS_all	0.307692307692308	0.553846153846154	0.12384217120105	-0.674904809780915	-1.14870750859908	27	Subventricular zone_OPC
469	CellAge_HAGRv5_OncoInduced	0.0744810744810745	0.0925403225806452	0.179782316298324	0.612788234714209	1.23760285119231	236	Subventricular zone_Microglia
470	CellAge_HAGRv5_Replicative	0.0136278364661274	0.0408835093983823	0.380730400722792	0.722140863134773	1.40473163825844	153	Subventricular zone_Microglia
471	CellAge_HAGRv5_Stress	0.0679738562091503	0.0925403225806452	0.195789002148949	0.629049256162013	1.23183998047841	184	Subventricular zone_Microglia
472	CellAge_HAGRv5_Unclear	0.0113212196386298	0.0408835093983823	0.380730400722792	0.644697480297076	1.33154803941245	359	Subventricular zone_Microglia
473	Dehkordi_2021_Canonical	0.024226183010434	0.0436071294187813	0.352487857583619	0.895794138159307	1.38148918345963	22	Subventricular zone_Microglia
474	Dehkordi_2021_CellAge	0.0193714383686973	0.0435857363295689	0.352487857583619	0.706978042546747	1.37480888048136	149	Subventricular zone_Microglia
475	Dehkordi_2021_Initiating	0.082258064516129	0.0925403225806452	0.197822021315103	0.770525602181104	1.31736481295091	48	Subventricular zone_Microglia
476	Dehkordi_2021_Response	0.107142857142857	0.107142857142857	0.172324344900946	0.7674293239308	1.29268077782387	44	Subventricular zone_Microglia
477	SenNet_2024_CNS_all	0.0097872319624952	0.0408835093983823	0.380730400722792	0.901876983132376	1.4286344623448	27	Subventricular zone_Microglia
478	CellAge_HAGRv5_OncoInduced	0.316705336426914	0.661006155805561	0.0745500777420554	-0.528819970346536	-1.06975088135752	236	Subventricular zone_Other
479	CellAge_HAGRv5_Replicative	0.0893300248138958	0.661006155805561	0.16440575583821	-0.635134736211277	-1.24633403842822	153	Subventricular zone_Other
480	CellAge_HAGRv5_Stress	0.697258641239571	0.784415971394517	0.0384786917635432	-0.448787611934362	-0.896053298769023	184	Subventricular zone_Other
481	CellAge_HAGRv5_Unclear	0.444687842278204	0.661006155805561	0.0552495663125249	-0.486515733568393	-1.01656200255479	359	Subventricular zone_Other
482	Dehkordi_2021_Canonical	0.461538461538462	0.661006155805561	0.0687943095604775	-0.650644632950695	-1.03441810740342	22	Subventricular zone_Other
483	Dehkordi_2021_CellAge	0.510532837670384	0.661006155805561	0.0545680646670941	-0.500644697805946	-0.982150792669758	149	Subventricular zone_Other
484	Dehkordi_2021_Initiating	0.928370786516854	0.928370786516854	0.0327241935806629	-0.39672272203916	-0.699463642939967	48	Subventricular zone_Other
485	Dehkordi_2021_Response	0.496423462088698	0.661006155805561	0.0626618230932491	-0.574766979889191	-0.996991387377628	44	Subventricular zone_Other
486	SenNet_2024_CNS_all	0.514115898959881	0.661006155805561	0.0628003977812234	-0.61223714530915	-0.991773676013845	27	Subventricular zone_Other
487	CellAge_HAGRv5_OncoInduced	0.98001998001998	0.98001998001998	0.00651414071836222	0.525100451837332	0.853577360003202	236	Subventricular zone_InN
488	CellAge_HAGRv5_Replicative	0.874125874125874	0.98001998001998	0.0173129588067077	0.563947749347741	0.911229225569318	153	Subventricular zone_InN
489	CellAge_HAGRv5_Stress	0.303696303696304	0.98001998001998	0.069119845655101	0.640740333513401	1.03759963801801	184	Subventricular zone_InN
490	CellAge_HAGRv5_Unclear	0.734265734265734	0.98001998001998	0.0274480081801021	0.593649850099188	0.968827199897256	359	Subventricular zone_InN
491	Dehkordi_2021_Canonical	0.609553478712357	0.98001998001998	0.0383205781976994	0.637733171705324	0.977556002718924	22	Subventricular zone_InN
492	Dehkordi_2021_CellAge	0.898101898101898	0.98001998001998	0.0153676328786693	0.559183560215771	0.903813006845768	149	Subventricular zone_InN
493	Dehkordi_2021_Initiating	0.110663983903421	0.98001998001998	0.130105630751129	0.725942489186209	1.15165808637875	48	Subventricular zone_InN
494	Dehkordi_2021_Response	0.688442211055276	0.98001998001998	0.0309900819310557	0.595944611140079	0.944827832195048	44	Subventricular zone_InN
495	SenNet_2024_CNS_all	0.485097636176773	0.98001998001998	0.0483117581055019	0.66402328087086	1.03137794613488	27	Subventricular zone_InN
