# Supplementary material for: Region-specific transcriptional signatures of brain aging in the absence of neuropathology at the single-cell level
Source: NPJ Aging. 2026 May 13;12(1):100. doi: 10.1038/s41514-026-00391-9 (PMC13396485; doi:10.1038/s41514-026-00391-9)
Supplement: Supplementary file 17 — SupplementaryData16_PCA_GLM [file 41514_2026_391_MOESM17_ESM.csv]

	Estimate	Std. Error	t value	Pr(>|t|)	test	pathway	type	fdr
Age_groupold...1	0.94508376872412	0.325882141159067	2.90007843130874	0.00591213845946107	ExN	CellAge_HAGRv5_OncoInduced	global	0.0642945057466392
Age_groupold...2	-0.112594770225394	0.173370405637151	-0.649446310121956	0.519351317100019	Oligodendrocyte	CellAge_HAGRv5_OncoInduced	global	0.834895661082037
Age_groupold...3	-0.234634730524014	0.222013636624554	-1.05684828234584	0.296221608229553	Astrocyte	CellAge_HAGRv5_OncoInduced	global	0.666498618516493
Age_groupold...4	0.144984382794386	0.108814074702676	1.33240468377407	0.189435473368457	InN	CellAge_HAGRv5_OncoInduced	global	0.568306420105372
Age_groupold...5	-1.39250582451285	0.587543104773535	-2.37004878995147	0.022132553567935	Other	CellAge_HAGRv5_OncoInduced	global	0.131286283664342
Age_groupold...6	0.748051185421319	0.302009397096408	2.47691360803096	0.0170761974260686	OPC	CellAge_HAGRv5_OncoInduced	global	0.123235658904224
Age_groupold...7	1.22852777876148	0.429798081114444	2.85838358229979	0.00680028009336074	Mural	CellAge_HAGRv5_OncoInduced	global	0.0709949241746861
Age_groupold...8	0.699034096395651	0.505535454858778	1.38275978406089	0.173562276547799	Microglia	CellAge_HAGRv5_OncoInduced	global	0.543685888055149
Age_groupold...9	-0.540179237059777	0.226763636842574	-2.3821245971407	0.0220572244960136	SPN	CellAge_HAGRv5_OncoInduced	global	0.131286283664342
Age_groupold...10	-0.263227962188868	0.442527782286131	-0.594828105094358	0.556141444049112	Endothelial	CellAge_HAGRv5_OncoInduced	global	0.858892999389458
Age_groupold...11	-0.0442121376030618	0.596806110118953	-0.0740812415513803	0.941615207489348	Ependymal	CellAge_HAGRv5_OncoInduced	global	0.979129757588525
Age_groupold...12	0.580539337104837	0.195858966609591	2.96406821272592	0.00498519872918574	ExN	CellAge_HAGRv5_Replicative	global	0.0591425849235217
Age_groupold...13	0.0417048937594657	0.21244365853978	0.196310372576532	0.84525111729948	Oligodendrocyte	CellAge_HAGRv5_Replicative	global	0.951965191409505
Age_groupold...14	0.7200412842445	0.2865669120301	2.51264627567634	0.0156350612452436	Astrocyte	CellAge_HAGRv5_Replicative	global	0.123235658904224
Age_groupold...15	0.190379410090446	0.151879892976407	1.25348659628052	0.216502257797836	InN	CellAge_HAGRv5_Replicative	global	0.59481146616037
Age_groupold...16	-1.15507177129873	0.555598046426571	-2.07897018128083	0.0433498230664518	Other	CellAge_HAGRv5_Replicative	global	0.217582765775845
Age_groupold...17	0.281144257381616	0.349292074394415	0.804897328028555	0.425111316286172	OPC	CellAge_HAGRv5_Replicative	global	0.802622243251381
Age_groupold...18	0.262592515158074	0.399468984749605	0.657353950326513	0.51481443124674	Mural	CellAge_HAGRv5_Replicative	global	0.834895661082037
Age_groupold...19	0.586634568324996	0.560823020430371	1.04602440868925	0.301136132082074	Microglia	CellAge_HAGRv5_Replicative	global	0.671765217721549
Age_groupold...20	-0.214672019662523	0.177474495336585	-1.2095936334705	0.233535454399015	SPN	CellAge_HAGRv5_Replicative	global	0.60952753598143
Age_groupold...21	0.389683951209009	0.280746278517657	1.38802891089614	0.174717199600449	Endothelial	CellAge_HAGRv5_Replicative	global	0.543685888055149
Age_groupold...22	0.550380305130868	0.53056793782371	1.03734181034087	0.310844496081801	Ependymal	CellAge_HAGRv5_Replicative	global	0.677671244277246
Age_groupold...23	0.875140448832534	0.197324785087282	4.43502547561592	6.50985064919552e-05	ExN	CellAge_HAGRv5_Stress	global	0.00257915983353815
Age_groupold...24	0.0998079083014499	0.186701200362104	0.534586323536613	0.595567574588733	Oligodendrocyte	CellAge_HAGRv5_Stress	global	0.873276050380108
Age_groupold...25	0.525567355563623	0.232789105316817	2.25769739029817	0.0288633450969709	Astrocyte	CellAge_HAGRv5_Stress	global	0.163768110224117
Age_groupold...26	0.102396214364035	0.170388654761149	0.600956762688071	0.550884003741073	InN	CellAge_HAGRv5_Stress	global	0.858892999389458
Age_groupold...27	-0.835465813001026	0.534226503894832	-1.56387937870918	0.124851893870177	Other	CellAge_HAGRv5_Stress	global	0.479210945589944
Age_groupold...28	0.608614895799263	0.249913871016362	2.43529858236407	0.0189056808472766	OPC	CellAge_HAGRv5_Stress	global	0.123235658904224
Age_groupold...29	-0.274615566733071	0.344378208577658	-0.79742434304215	0.43003311578064	Mural	CellAge_HAGRv5_Stress	global	0.802622243251381
Age_groupold...30	1.22613812091724	0.619870543872251	1.97805514883432	0.054064883117895	Microglia	CellAge_HAGRv5_Stress	global	0.251980973103046
Age_groupold...31	-0.248576755951403	0.222640152823613	-1.11649562219057	0.270872150665125	SPN	CellAge_HAGRv5_Stress	global	0.643202519186163
Age_groupold...32	0.862305834781703	0.340849876554731	2.5298698755528	0.0165315704419758	Endothelial	CellAge_HAGRv5_Stress	global	0.123235658904224
Age_groupold...33	1.06567326365099	0.405636846685427	2.62716090108408	0.0153894198935146	Ependymal	CellAge_HAGRv5_Stress	global	0.123235658904224
Age_groupold...34	0.617929601531262	0.256294287811972	2.41101589429336	0.0203613143109759	ExN	CellAge_HAGRv5_Unclear	global	0.126531024646779
Age_groupold...35	-0.0731858621569191	0.211759177654445	-0.345608926930884	0.731247132173101	Oligodendrocyte	CellAge_HAGRv5_Unclear	global	0.900267161707934
Age_groupold...36	0.131727525859675	0.187167632938723	0.703794367602018	0.48518685485913	Astrocyte	CellAge_HAGRv5_Unclear	global	0.811754930245083
Age_groupold...37	0.0146055579975483	0.149368870190379	0.0977818067374588	0.922539797454226	InN	CellAge_HAGRv5_Unclear	global	0.979129757588525
Age_groupold...38	-1.67258351085175	0.648287149881905	-2.58000410953146	0.0132153967345504	Other	CellAge_HAGRv5_Unclear	global	0.114973951590588
Age_groupold...39	0.28915448307831	0.311633476400396	0.927867206111052	0.358426754704028	OPC	CellAge_HAGRv5_Unclear	global	0.730854554513682
Age_groupold...40	1.48835914816391	0.375139378743141	3.96748310761316	0.000301781707095057	Mural	CellAge_HAGRv5_Unclear	global	0.00875166950575666
Age_groupold...41	1.01628649590161	0.748745367517759	1.3573192436179	0.18144860499474	Microglia	CellAge_HAGRv5_Unclear	global	0.557153951807378
Age_groupold...42	-0.604586330513939	0.230649515604248	-2.62123390517454	0.012328779271878	SPN	CellAge_HAGRv5_Unclear	global	0.110959013446902
Age_groupold...43	0.538087643278316	0.51723154326522	1.04032256014673	0.305986859747194	Endothelial	CellAge_HAGRv5_Unclear	global	0.676801444017099
Age_groupold...44	0.0393533405276857	0.595987245466755	0.0660305079127416	0.947949918290772	Ependymal	CellAge_HAGRv5_Unclear	global	0.980383804350699
Age_groupold...45	-0.294212050351918	0.111585595859501	-2.63664900550752	0.0116856563015166	ExN	Dehkordi_2021_Canonical	global	0.108927010524851
Age_groupold...46	-0.079627313720451	0.0720193491365467	-1.10563778588834	0.274759543900148	Oligodendrocyte	Dehkordi_2021_Canonical	global	0.643202519186163
Age_groupold...47	-0.626363684655996	0.189931565897689	-3.29783878575192	0.00190865077336561	Astrocyte	Dehkordi_2021_Canonical	global	0.0311348657405266
Age_groupold...48	-0.161816974233836	0.0369095122500087	-4.38415368747654	6.91728690987243e-05	InN	Dehkordi_2021_Canonical	global	0.00257915983353815
Age_groupold...49	0.0571878287780605	0.170945974263575	0.334537440992232	0.739528332246926	Other	Dehkordi_2021_Canonical	global	0.900267161707934
Age_groupold...50	-0.379964773445518	0.12359179963751	-3.07435262339363	0.0035789013850891	OPC	Dehkordi_2021_Canonical	global	0.0491628032372766
Age_groupold...51	-1.18513124135561	0.222651916489126	-5.32279829450058	4.50239517056065e-06	Mural	Dehkordi_2021_Canonical	global	0.000293781284879083
Age_groupold...52	-0.334121545136193	0.2424467060197	-1.37812367353444	0.174979366270623	Microglia	Dehkordi_2021_Canonical	global	0.543685888055149
Age_groupold...53	-0.148686434498876	0.0605897186843395	-2.45398786671221	0.0185781458210311	SPN	Dehkordi_2021_Canonical	global	0.123235658904224
Age_groupold...54	-0.902957090489065	0.257697722070321	-3.50393896862877	0.00137795393149476	Endothelial	Dehkordi_2021_Canonical	global	0.0261258750034089
Age_groupold...55	-0.0130182974380674	0.206632646097612	-0.0630021329345879	0.950333726056425	Ependymal	Dehkordi_2021_Canonical	global	0.980383804350699
Age_groupold...56	-0.0331728763161384	0.219371847388904	-0.151217563743853	0.88052808760818	ExN	Dehkordi_2021_Response	global	0.96158088228341
Age_groupold...57	0.218443499938974	0.137000628706431	1.5944707845616	0.117831009234856	Oligodendrocyte	Dehkordi_2021_Response	global	0.470700269421709
Age_groupold...58	0.0145378586080631	0.294347793479236	0.0493900716435595	0.960827011053468	Astrocyte	Dehkordi_2021_Response	global	0.983434705431197
Age_groupold...59	0.321949122316766	0.132732152601014	2.42555489388113	0.0193588582952995	InN	Dehkordi_2021_Response	global	0.123235658904224
Age_groupold...60	0.354555515495974	0.397127462824064	0.892800293826694	0.376713856841026	Other	Dehkordi_2021_Response	global	0.762188501050447
Age_groupold...61	0.671239762329652	0.127827710058266	5.25112874214591	3.96939616572362e-06	OPC	Dehkordi_2021_Response	global	0.000293781284879083
Age_groupold...62	-1.03136952661024	0.221270965252157	-4.66111550349547	3.62594972144852e-05	Mural	Dehkordi_2021_Response	global	0.00189274575459613
Age_groupold...63	-0.338963781226299	0.179328501949908	-1.89018353212465	0.0651843261655248	Microglia	Dehkordi_2021_Response	global	0.29847559875793
Age_groupold...64	0.475385427535798	0.157505226344574	3.01822002081251	0.00440980710472207	SPN	Dehkordi_2021_Response	global	0.0561458360009743
Age_groupold...65	-0.16820687827251	0.39368523764635	-0.42726234612742	0.672049594544475	Endothelial	Dehkordi_2021_Response	global	0.900267161707934
Age_groupold...66	0.0712479120451286	0.301991423345854	0.235926938771146	0.815671900583791	Ependymal	Dehkordi_2021_Response	global	0.951965191409505
Age_groupold...67	-0.407513704704981	0.10101118252836	-4.03434248075024	0.000226486799165408	ExN	Dehkordi_2021_Initiating	global	0.00738913182277145
Age_groupold...68	0.175137293430591	0.0969015447327006	1.80737359671305	0.0773917896358303	Oligodendrocyte	Dehkordi_2021_Initiating	global	0.336638108130279
Age_groupold...69	-0.46963961801874	0.0803937306882472	-5.84174430018579	5.36019716220481e-07	Astrocyte	Dehkordi_2021_Initiating	global	6.99505729667728e-05
Age_groupold...70	-0.0935666796528315	0.0871317528463832	-1.07385283316627	0.288613346100173	InN	Dehkordi_2021_Initiating	global	0.660772660808291
Age_groupold...71	0.592712216400646	0.241040078381587	2.45897786119341	0.0178440643255538	Other	Dehkordi_2021_Initiating	global	0.123235658904224
Age_groupold...72	0.113524927666451	0.132484216939256	0.856893977933257	0.396043942813365	OPC	Dehkordi_2021_Initiating	global	0.783086886926426
Age_groupold...73	-0.242630244602514	0.289469369373523	-0.838189702515401	0.407032052736883	Mural	Dehkordi_2021_Initiating	global	0.787803514514756
Age_groupold...74	-0.194285811197225	0.271587621252841	-0.715370642818623	0.478075522880046	Microglia	Dehkordi_2021_Initiating	global	0.811754930245083
Age_groupold...75	0.390064778274857	0.105837559697098	3.68550427080142	0.000676633949199752	SPN	Dehkordi_2021_Initiating	global	0.0160546782491941
Age_groupold...76	1.06544141780982	0.391903722749214	2.71863051041139	0.0104982725425446	Endothelial	Dehkordi_2021_Initiating	global	0.101483301244598
Age_groupold...77	0.0489059796013896	0.267236168760029	0.183006588622762	0.856468905598796	Ependymal	Dehkordi_2021_Initiating	global	0.951965191409505
Age_groupold...78	0.523208481981003	0.166899787431595	3.13486607761824	0.00313392787043152	ExN	Dehkordi_2021_CellAge	global	0.0457099706277186
Age_groupold...79	0.166541446979153	0.130352126326347	1.27762739030588	0.207932921097367	Oligodendrocyte	Dehkordi_2021_CellAge	global	0.59481146616037
Age_groupold...80	0.282532724322339	0.187957755400227	1.50317141062218	0.139780951509494	Astrocyte	Dehkordi_2021_CellAge	global	0.499764771835314
Age_groupold...81	0.230309254044535	0.0938588693834223	2.45378253070256	0.0180722550471839	InN	Dehkordi_2021_CellAge	global	0.123235658904224
Age_groupold...82	-0.585479420159991	0.465600918375069	-1.25747050113924	0.215070249324268	Other	Dehkordi_2021_CellAge	global	0.59481146616037
Age_groupold...83	0.0578943683451929	0.275267706566294	0.210320233591404	0.834367171457201	OPC	Dehkordi_2021_CellAge	global	0.951965191409505
Age_groupold...84	0.883734876093012	0.261374751049612	3.38110269849772	0.00165238588550113	Mural	Dehkordi_2021_CellAge	global	0.0287515144077197
Age_groupold...85	0.787302870598569	0.456452920187625	1.72482820413319	0.0914216041863605	Microglia	Dehkordi_2021_CellAge	global	0.378746645914922
Age_groupold...86	-0.305637405355102	0.140384659835149	-2.17714247207641	0.0354290315712705	SPN	Dehkordi_2021_CellAge	global	0.188713821226563
Age_groupold...87	-0.945752735095611	0.396279700442191	-2.38657880794875	0.0230884976484774	Endothelial	Dehkordi_2021_CellAge	global	0.133913286361169
Age_groupold...88	0.338307311066972	0.403382667344486	0.838675873938975	0.410671608977701	Ependymal	Dehkordi_2021_CellAge	global	0.788127131935146
Age_groupold...89	-0.0468214934773564	0.11810073147993	-0.396453882127844	0.693777404755841	ExN	SenNet_2024_CNS_all	global	0.900267161707934
Age_groupold...90	0.168113751272403	0.149604154437508	1.12372381572215	0.267089331544606	Oligodendrocyte	SenNet_2024_CNS_all	global	0.643202519186163
Age_groupold...91	0.55029698835325	0.184078940464073	2.98946195021507	0.00451748105754965	Astrocyte	SenNet_2024_CNS_all	global	0.0561458360009743
Age_groupold...92	0.0673113521314143	0.0874841647419296	0.769411839616652	0.445668874978818	InN	SenNet_2024_CNS_all	global	0.802622243251381
Age_groupold...93	-0.108489971085357	0.218534130343432	-0.496444060773765	0.62199760684013	Other	SenNet_2024_CNS_all	global	0.877520948028507
Age_groupold...94	-0.400584622907526	0.128388368266526	-3.12010058478147	0.00315241176742887	OPC	SenNet_2024_CNS_all	global	0.0457099706277186
Age_groupold...95	0.553438970378979	0.196178178975526	2.82110361748247	0.00748933409900324	Mural	SenNet_2024_CNS_all	global	0.0751813923015325
Age_groupold...96	1.58713865270253	0.236126726995165	6.72155445044149	2.63999849367339e-08	Microglia	SenNet_2024_CNS_all	global	6.89039606848755e-06
Age_groupold...97	0.170960970257188	0.0497985436115749	3.43305160871112	0.00140138793121734	SPN	SenNet_2024_CNS_all	global	0.0261258750034089
Age_groupold...98	-0.172123793771031	0.492646837518661	-0.349385768186346	0.729088554524652	Endothelial	SenNet_2024_CNS_all	global	0.900267161707934
Age_groupold...99	-0.375383619167323	0.236552232052536	-1.5868952742917	0.126806133574139	Ependymal	SenNet_2024_CNS_all	global	0.479657983519571
Age_groupold...100	1.49271850527746	0.737051298651832	2.02525727586105	0.0734953746759584	ExN_Middle temporal gyrus	CellAge_HAGRv5_OncoInduced	regional	0.325123606617375
Age_groupold...101	0.72890214576489	0.544495383162789	1.33867461195161	0.2135067034831	InN_Middle temporal gyrus	CellAge_HAGRv5_OncoInduced	regional	0.59481146616037
Age_groupold...102	1.11484333215813	0.951983510824987	1.17107420399751	0.271639787774313	Other_Middle temporal gyrus	CellAge_HAGRv5_OncoInduced	regional	0.643202519186163
Age_groupold...103	-0.372473271515386	0.507617310223517	-0.733767868064579	0.481766718198324	SPN_Putamen	CellAge_HAGRv5_OncoInduced	regional	0.811754930245083
Age_groupold...104	-0.364049426839161	0.355879771298697	-1.02295622341964	0.336263218788626	Oligodendrocyte_Putamen	CellAge_HAGRv5_OncoInduced	regional	0.707779839547027
Age_groupold...105	-0.224389361636417	0.375850936999589	-0.597016900975991	0.565210727405822	Other_Putamen	CellAge_HAGRv5_OncoInduced	regional	0.861334084345544
Age_groupold...106	0.421149402526837	0.77129959922553	0.546025698638658	0.599939690349823	Astrocyte_Putamen	CellAge_HAGRv5_OncoInduced	regional	0.873511122626448
Age_groupold...107	-0.756197313969235	0.543983469610434	-1.39011083279934	0.197912383859842	InN_Putamen	CellAge_HAGRv5_OncoInduced	regional	0.573945913193543
Age_groupold...108	-1.37185593130172	1.95824658470505	-0.700553210211953	0.501289745198892	Other_Entorhinal cortex	CellAge_HAGRv5_OncoInduced	regional	0.833354289789241
Age_groupold...109	0.421344005625028	0.751445421832871	0.560711388190132	0.590348220385251	ExN_Entorhinal cortex	CellAge_HAGRv5_OncoInduced	regional	0.873276050380108
Age_groupold...110	-0.113823487168786	0.51791287995145	-0.21977342440191	0.831551794653866	Astrocyte_Entorhinal cortex	CellAge_HAGRv5_OncoInduced	regional	0.951965191409505
Age_groupold...111	0.705931904420369	0.350355189275886	2.01490352085091	0.0786778720151227	OPC_Entorhinal cortex	CellAge_HAGRv5_OncoInduced	regional	0.336638108130279
Age_groupold...112	-0.267808105994575	0.717341048871236	-0.373334422191482	0.717541484664821	Oligodendrocyte_Entorhinal cortex	CellAge_HAGRv5_OncoInduced	regional	0.900267161707934
Age_groupold...113	0.392176669166675	0.431924475591466	0.907975100576643	0.387557454978363	InN_Entorhinal cortex	CellAge_HAGRv5_OncoInduced	regional	0.778096121148868
Age_groupold...114	0.41937314472263	1.38765161038487	0.302217892145361	0.771267996376325	Microglia_Entorhinal cortex	CellAge_HAGRv5_OncoInduced	regional	0.923398839698261
Age_groupold...115	-0.0916866235633702	0.497773371147787	-0.184193508286623	0.857945032526431	Oligodendrocyte_Subventricular zone	CellAge_HAGRv5_OncoInduced	regional	0.951965191409505
Age_groupold...116	-0.311968593726567	0.414654626107276	-0.752357682959643	0.471054424157798	Astrocyte_Subventricular zone	CellAge_HAGRv5_OncoInduced	regional	0.811754930245083
Age_groupold...117	0.694529686128176	0.760542366195726	0.913203152116628	0.391502790335689	Microglia_Subventricular zone	CellAge_HAGRv5_OncoInduced	regional	0.780017009752784
Age_groupold...118	-1.53980375991059	0.29932181774919	-5.14430846200736	0.000607765897918971	ExN_Middle temporal gyrus	CellAge_HAGRv5_Replicative	regional	0.0158626899356851
Age_groupold...119	-0.623302228289777	0.435742607081635	-1.43043672608541	0.186378830885152	InN_Middle temporal gyrus	CellAge_HAGRv5_Replicative	regional	0.565638079779356
Age_groupold...120	-1.59341024958092	0.765009440438202	-2.0828635116819	0.0669536628758809	Other_Middle temporal gyrus	CellAge_HAGRv5_Replicative	regional	0.301291482941464
Age_groupold...121	0.282949591900309	0.548640795944046	0.515728312571867	0.618473304401208	SPN_Putamen	CellAge_HAGRv5_Replicative	regional	0.877520948028507
Age_groupold...122	0.229791421094508	0.543201634468836	0.423031534725052	0.683414613436542	Oligodendrocyte_Putamen	CellAge_HAGRv5_Replicative	regional	0.900267161707934
Age_groupold...123	0.545124328736781	0.359300597905186	1.51718180241	0.163531061145237	Other_Putamen	CellAge_HAGRv5_Replicative	regional	0.543685888055149
Age_groupold...124	0.065999042250827	0.866310559052804	0.0761840445797963	0.941143452853839	Astrocyte_Putamen	CellAge_HAGRv5_Replicative	regional	0.979129757588525
Age_groupold...125	0.206195292886235	0.362660451659211	0.568562940742144	0.583559016994609	InN_Putamen	CellAge_HAGRv5_Replicative	regional	0.873276050380108
Age_groupold...126	1.76504951285076	1.55442101057693	1.13550286623806	0.285498036845318	Other_Entorhinal cortex	CellAge_HAGRv5_Replicative	regional	0.6594246691737
Age_groupold...127	-0.200134950534841	0.603009990381249	-0.331893258365931	0.748497985021539	ExN_Entorhinal cortex	CellAge_HAGRv5_Replicative	regional	0.900267161707934
Age_groupold...128	-0.610539277352921	0.891855711782833	-0.684571808294465	0.512954601578141	Astrocyte_Entorhinal cortex	CellAge_HAGRv5_Replicative	regional	0.834895661082037
Age_groupold...129	-0.178001548906176	0.881399934745103	-0.201953213166113	0.844994230534287	OPC_Entorhinal cortex	CellAge_HAGRv5_Replicative	regional	0.951965191409505
Age_groupold...130	0.0548302282880266	0.653473973137408	0.0839057568349356	0.934968050244726	Oligodendrocyte_Entorhinal cortex	CellAge_HAGRv5_Replicative	regional	0.979129757588525
Age_groupold...131	-0.293587163358766	0.455314558536809	-0.644800737982622	0.535144527261727	InN_Entorhinal cortex	CellAge_HAGRv5_Replicative	regional	0.847809197775722
Age_groupold...132	0.418790447141791	1.6200445988577	0.258505504994789	0.803452949706677	Microglia_Entorhinal cortex	CellAge_HAGRv5_Replicative	regional	0.948874298069877
Age_groupold...133	-0.41409181884221	0.657635098189021	-0.629668063615409	0.544563128436022	Oligodendrocyte_Subventricular zone	CellAge_HAGRv5_Replicative	regional	0.856210701938564
Age_groupold...134	-0.738993707157224	0.48103758954083	-1.53624939760451	0.158852596820081	Astrocyte_Subventricular zone	CellAge_HAGRv5_Replicative	regional	0.543685888055149
Age_groupold...135	-1.50056133660238	0.969772403633614	-1.54733350936773	0.165706995182292	Microglia_Subventricular zone	CellAge_HAGRv5_Replicative	regional	0.543685888055149
Age_groupold...136	-1.21935843811793	0.33805932003511	-3.60693631517476	0.00568642195981366	ExN_Middle temporal gyrus	CellAge_HAGRv5_Stress	regional	0.0642945057466392
Age_groupold...137	-0.542785779171418	0.365338762585515	-1.48570541852746	0.171520600569654	InN_Middle temporal gyrus	CellAge_HAGRv5_Stress	regional	0.543685888055149
Age_groupold...138	-0.982953924326336	0.413366023172359	-2.37792626685353	0.0413680622360034	Other_Middle temporal gyrus	CellAge_HAGRv5_Stress	regional	0.211707142031311
Age_groupold...139	0.068839502095959	0.317781252325757	0.216625435239307	0.833330894759405	SPN_Putamen	CellAge_HAGRv5_Stress	regional	0.951965191409505
Age_groupold...140	0.00347222648641517	0.319473230321326	0.0108685991715888	0.991594432854298	Oligodendrocyte_Putamen	CellAge_HAGRv5_Stress	regional	0.999321298879503
Age_groupold...141	-0.240306893918674	0.28413854901828	-0.845738442562449	0.419615145145989	Other_Putamen	CellAge_HAGRv5_Stress	regional	0.799412794767175
Age_groupold...142	0.0419680194238266	0.546264140446775	0.0768273373930459	0.940647566200433	Astrocyte_Putamen	CellAge_HAGRv5_Stress	regional	0.979129757588525
Age_groupold...143	0.292479114827342	0.366760137388601	0.797467022751834	0.445708773969029	InN_Putamen	CellAge_HAGRv5_Stress	regional	0.802622243251381
Age_groupold...144	1.05317340155101	1.30645878496046	0.80612830169219	0.440948177304197	Other_Entorhinal cortex	CellAge_HAGRv5_Stress	regional	0.802622243251381
Age_groupold...145	-0.154746764644968	0.403263224070766	-0.383736367236434	0.711171221114326	ExN_Entorhinal cortex	CellAge_HAGRv5_Stress	regional	0.900267161707934
Age_groupold...146	-0.444891631575064	0.578247463260204	-0.769379305300762	0.463776351794489	Astrocyte_Entorhinal cortex	CellAge_HAGRv5_Stress	regional	0.811754930245083
Age_groupold...147	-0.3205305565504	0.495685363575126	-0.646641156072426	0.53597133192718	OPC_Entorhinal cortex	CellAge_HAGRv5_Stress	regional	0.847809197775722
Age_groupold...148	0.103781507555186	0.537936434140191	0.192925224931204	0.851300912973765	Oligodendrocyte_Entorhinal cortex	CellAge_HAGRv5_Stress	regional	0.951965191409505
Age_groupold...149	-0.395440162929268	0.407677577355212	-0.969982615906095	0.357399046358833	InN_Entorhinal cortex	CellAge_HAGRv5_Stress	regional	0.730854554513682
Age_groupold...150	-0.33292771351659	1.62338023714919	-0.205083014994221	0.843343339791281	Microglia_Entorhinal cortex	CellAge_HAGRv5_Stress	regional	0.951965191409505
Age_groupold...151	-0.16661025840331	0.488422904454698	-0.341118847793026	0.740842589435911	Oligodendrocyte_Subventricular zone	CellAge_HAGRv5_Stress	regional	0.900267161707934
Age_groupold...152	-0.532573898215213	0.421566199066379	-1.26332210550722	0.238217201591343	Astrocyte_Subventricular zone	CellAge_HAGRv5_Stress	regional	0.614534272053039
Age_groupold...153	-2.49910215044272	0.984116022438113	-2.53943853515491	0.0386957295972154	Microglia_Subventricular zone	CellAge_HAGRv5_Stress	regional	0.201991708497465
Age_groupold...154	1.22366903301317	0.549973971920557	2.22495808072518	0.0531323238778596	ExN_Middle temporal gyrus	CellAge_HAGRv5_Unclear	regional	0.251980973103046
Age_groupold...155	0.508335872834054	0.360184680506604	1.41132008201757	0.191771973173868	InN_Middle temporal gyrus	CellAge_HAGRv5_Unclear	regional	0.568778238617949
Age_groupold...156	1.29813960809547	0.5133944361013	2.52854241653552	0.0323125573459953	Other_Middle temporal gyrus	CellAge_HAGRv5_Unclear	regional	0.17569953056885
Age_groupold...157	-0.344077432172546	0.605137021815832	-0.568594251827584	0.583538648100513	SPN_Putamen	CellAge_HAGRv5_Unclear	regional	0.873276050380108
Age_groupold...158	-0.03352659864437	0.307393869900614	-0.109067232392142	0.915835298119404	Oligodendrocyte_Putamen	CellAge_HAGRv5_Unclear	regional	0.979129757588525
Age_groupold...159	-0.469663821940728	0.454569045944853	-1.03320678372303	0.32847106367943	Other_Putamen	CellAge_HAGRv5_Unclear	regional	0.696999574149035
Age_groupold...160	0.329285604323405	0.896141157189186	0.367448366456278	0.722815293185106	Astrocyte_Putamen	CellAge_HAGRv5_Unclear	regional	0.900267161707934
Age_groupold...161	-0.529851608537119	0.494210672261856	-1.07211688916418	0.311572985874596	InN_Putamen	CellAge_HAGRv5_Unclear	regional	0.677671244277246
Age_groupold...162	-1.62468205567703	2.03600281316361	-0.797976331453366	0.445427888428468	Other_Entorhinal cortex	CellAge_HAGRv5_Unclear	regional	0.802622243251381
Age_groupold...163	0.315039804554814	0.806350534700578	0.39069832659291	0.7062184925977	ExN_Entorhinal cortex	CellAge_HAGRv5_Unclear	regional	0.900267161707934
Age_groupold...164	-0.0139702875320729	0.652991191460204	-0.0213942970667534	0.983455112439111	Astrocyte_Entorhinal cortex	CellAge_HAGRv5_Unclear	regional	0.999321298879503
Age_groupold...165	-0.107849448343222	0.685023057979727	-0.157439150532088	0.878799893703018	OPC_Entorhinal cortex	CellAge_HAGRv5_Unclear	regional	0.96158088228341
Age_groupold...166	-0.572883779320192	0.856327171376602	-0.669001052949475	0.520284448167607	Oligodendrocyte_Entorhinal cortex	CellAge_HAGRv5_Unclear	regional	0.834895661082037
Age_groupold...167	0.394351240906352	0.523623340181155	0.753120059105694	0.470618419658627	InN_Entorhinal cortex	CellAge_HAGRv5_Unclear	regional	0.811754930245083
Age_groupold...168	0.243463561593863	1.82332646805311	0.133527136176455	0.897534223793039	Microglia_Entorhinal cortex	CellAge_HAGRv5_Unclear	regional	0.97606846837493
Age_groupold...169	-0.0929336012518096	0.483974803648392	-0.192021569204098	0.851987955886457	Oligodendrocyte_Subventricular zone	CellAge_HAGRv5_Unclear	regional	0.951965191409505
Age_groupold...170	-0.141304505609612	0.424402124497253	-0.332949571769937	0.74679712453863	Astrocyte_Subventricular zone	CellAge_HAGRv5_Unclear	regional	0.900267161707934
Age_groupold...171	0.446748919301022	0.9319931718025	0.479347845904275	0.646304462976254	Microglia_Subventricular zone	CellAge_HAGRv5_Unclear	regional	0.886387764857607
Age_groupold...172	-0.360953272165228	0.217563179144032	-1.65907334864908	0.131474563815374	ExN_Middle temporal gyrus	Dehkordi_2021_Canonical	regional	0.490212302225893
Age_groupold...173	-0.229800405415153	0.174546981301889	-1.31655330674382	0.220526981940833	InN_Middle temporal gyrus	Dehkordi_2021_Canonical	regional	0.599557732151641
Age_groupold...174	-0.348595453163146	0.270918764774846	-1.28671579265783	0.230302445959416	Other_Middle temporal gyrus	Dehkordi_2021_Canonical	regional	0.60952753598143
Age_groupold...175	-0.00232367404669258	0.252083049554491	-0.00921789089270078	0.992846385657583	SPN_Putamen	Dehkordi_2021_Canonical	regional	0.999321298879503
Age_groupold...176	0.252912019200252	0.32172959934939	0.786101184695775	0.454460120984252	Oligodendrocyte_Putamen	Dehkordi_2021_Canonical	regional	0.806898582155713
Age_groupold...177	0.177465523346867	0.360339233235462	0.492495701213038	0.634159822899103	Other_Putamen	Dehkordi_2021_Canonical	regional	0.884331084549446
Age_groupold...178	-0.124300968420912	0.361483355178719	-0.343863601574287	0.739812067771515	Astrocyte_Putamen	Dehkordi_2021_Canonical	regional	0.900267161707934
Age_groupold...179	0.108925584065555	0.300178503275697	0.362869368981805	0.725078365088719	InN_Putamen	Dehkordi_2021_Canonical	regional	0.900267161707934
Age_groupold...180	0.228654625117629	0.553430281280119	0.413158861833033	0.689160270287049	Other_Entorhinal cortex	Dehkordi_2021_Canonical	regional	0.900267161707934
Age_groupold...181	-0.147714821668236	0.272412607880851	-0.542246641289247	0.602421463880309	ExN_Entorhinal cortex	Dehkordi_2021_Canonical	regional	0.873511122626448
Age_groupold...182	-0.287540163937066	0.586288544310569	-0.49044138202494	0.636989440211861	Astrocyte_Entorhinal cortex	Dehkordi_2021_Canonical	regional	0.884331084549446
Age_groupold...183	-0.445912575208758	0.352518084438484	-1.26493531791153	0.241495714161768	OPC_Entorhinal cortex	Dehkordi_2021_Canonical	regional	0.614534272053039
Age_groupold...184	0.00032064588786736	0.36664675067999	0.000874536286691983	0.999321298879503	Oligodendrocyte_Entorhinal cortex	Dehkordi_2021_Canonical	regional	0.999321298879503
Age_groupold...185	-0.359223978278608	0.209683396171916	-1.71317321655782	0.120831103644653	InN_Entorhinal cortex	Dehkordi_2021_Canonical	regional	0.470700269421709
Age_groupold...186	0.398803435522897	0.838049342109086	0.475871068067715	0.648659245547137	Microglia_Entorhinal cortex	Dehkordi_2021_Canonical	regional	0.886387764857607
Age_groupold...187	-0.126293554656542	0.311936770177036	-0.404869084798389	0.695027724438698	Oligodendrocyte_Subventricular zone	Dehkordi_2021_Canonical	regional	0.900267161707934
Age_groupold...188	-0.253295545276331	0.317764116807058	-0.797118151103665	0.445901246250767	Astrocyte_Subventricular zone	Dehkordi_2021_Canonical	regional	0.802622243251381
Age_groupold...189	-0.19261540283108	0.451073863149916	-0.427015215392925	0.682195042858248	Microglia_Subventricular zone	Dehkordi_2021_Canonical	regional	0.900267161707934
Age_groupold...190	-0.742524345576676	0.328458923463585	-2.26063075938626	0.0501248956122797	ExN_Middle temporal gyrus	Dehkordi_2021_Response	regional	0.242270328792685
Age_groupold...191	0.0236950761703394	0.223368966722535	0.106080430589863	0.917845352999921	InN_Middle temporal gyrus	Dehkordi_2021_Response	regional	0.979129757588525
Age_groupold...192	-1.00644175915651	0.565140786516767	-1.78086909168189	0.108627017997225	Other_Middle temporal gyrus	Dehkordi_2021_Response	regional	0.442994557769935
Age_groupold...193	-0.0135646034941566	0.161841680381259	-0.0838140302436416	0.935038959014498	SPN_Putamen	Dehkordi_2021_Response	regional	0.979129757588525
Age_groupold...194	-0.26201094631726	0.353924577538258	-0.740301643191021	0.480276912619927	Oligodendrocyte_Putamen	Dehkordi_2021_Response	regional	0.811754930245083
Age_groupold...195	0.0231313169399775	0.405242779501074	0.0570801458040936	0.955728531984052	Other_Putamen	Dehkordi_2021_Response	regional	0.982067507274951
Age_groupold...196	-0.335556421096825	0.717191232087223	-0.467875799485535	0.652354879356608	Astrocyte_Putamen	Dehkordi_2021_Response	regional	0.886794914125388
Age_groupold...197	0.334830292365662	0.144601560182597	2.31553720404436	0.0458193319814071	InN_Putamen	Dehkordi_2021_Response	regional	0.225638597115986
Age_groupold...198	0.252339134000609	1.04460905214245	0.241563227394088	0.814532494394031	Other_Entorhinal cortex	Dehkordi_2021_Response	regional	0.951965191409505
Age_groupold...199	0.0417909606588022	0.347730667138576	0.120181981654635	0.907302465641754	ExN_Entorhinal cortex	Dehkordi_2021_Response	regional	0.979129757588525
Age_groupold...200	-0.985198305769452	0.836368202243101	-1.17794806537025	0.272667732174441	Astrocyte_Entorhinal cortex	Dehkordi_2021_Response	regional	0.643202519186163
Age_groupold...201	0.648057597660924	0.423435626191235	1.53047490002233	0.164430190607412	OPC_Entorhinal cortex	Dehkordi_2021_Response	regional	0.543685888055149
Age_groupold...202	0.264274573162567	0.532043587700408	0.496716019649464	0.631295582344097	Oligodendrocyte_Entorhinal cortex	Dehkordi_2021_Response	regional	0.884331084549446
Age_groupold...203	0.0762058075783077	0.347687685862509	0.219178908764813	0.831400677948752	InN_Entorhinal cortex	Dehkordi_2021_Response	regional	0.951965191409505
Age_groupold...204	0.44167582390894	0.735631746612439	0.600403430035263	0.567159356812017	Microglia_Entorhinal cortex	Dehkordi_2021_Response	regional	0.861334084345544
Age_groupold...205	0.0740453279189565	0.154220706427584	0.480125721339018	0.642592073966734	Oligodendrocyte_Subventricular zone	Dehkordi_2021_Response	regional	0.886387764857607
Age_groupold...206	-0.370234479079756	0.330432672659641	-1.12045360435986	0.291527583102141	Astrocyte_Subventricular zone	Dehkordi_2021_Response	regional	0.661640862518772
Age_groupold...207	0.155312563872774	0.5650244496077	0.274877598625348	0.791346449367603	Microglia_Subventricular zone	Dehkordi_2021_Response	regional	0.943111521849061
Age_groupold...208	-0.604403508329148	0.367952298295973	-1.64261376033852	0.134878041085898	ExN_Middle temporal gyrus	Dehkordi_2021_Initiating	regional	0.495819277794638
Age_groupold...209	-0.255469560317964	0.430628801393279	-0.593247733294671	0.567622461714305	InN_Middle temporal gyrus	Dehkordi_2021_Initiating	regional	0.861334084345544
Age_groupold...210	-0.753422440433554	0.645179979653436	-1.16777095414253	0.272903576154235	Other_Middle temporal gyrus	Dehkordi_2021_Initiating	regional	0.643202519186163
Age_groupold...211	0.213267914983044	0.278236047171754	0.766499945463192	0.463009082563743	SPN_Putamen	Dehkordi_2021_Initiating	regional	0.811754930245083
Age_groupold...212	0.482640840020567	0.455817391609162	1.05884691743926	0.320589836513198	Oligodendrocyte_Putamen	Dehkordi_2021_Initiating	regional	0.691520225867312
Age_groupold...213	0.431965441354251	0.292277684886023	1.47792822952837	0.173546721320124	Other_Putamen	Dehkordi_2021_Initiating	regional	0.543685888055149
Age_groupold...214	0.0942835386284172	0.981996817278449	0.0960120613116843	0.925872562011787	Astrocyte_Putamen	Dehkordi_2021_Initiating	regional	0.979129757588525
Age_groupold...215	-0.119390126863374	0.355128699675348	-0.33618833671432	0.74443425796944	InN_Putamen	Dehkordi_2021_Initiating	regional	0.900267161707934
Age_groupold...216	0.786908307727177	0.613736823275869	1.28215918922217	0.23182668037397	Other_Entorhinal cortex	Dehkordi_2021_Initiating	regional	0.60952753598143
Age_groupold...217	-0.341904622757635	0.425368988221321	-0.803783614285817	0.444746918766617	ExN_Entorhinal cortex	Dehkordi_2021_Initiating	regional	0.802622243251381
Age_groupold...218	0.227525265644359	0.440083830587582	0.51700437469056	0.619139036552632	Astrocyte_Entorhinal cortex	Dehkordi_2021_Initiating	regional	0.877520948028507
Age_groupold...219	0.408604675188636	0.589165890300342	0.693530772768158	0.507609147659687	OPC_Entorhinal cortex	Dehkordi_2021_Initiating	regional	0.834895661082037
Age_groupold...220	0.275082450690784	0.499220829786088	0.551023583708745	0.595029706174525	Oligodendrocyte_Entorhinal cortex	Dehkordi_2021_Initiating	regional	0.873276050380108
Age_groupold...221	-0.450621821573632	0.277373741709216	-1.62460158916571	0.138693797501558	InN_Entorhinal cortex	Dehkordi_2021_Initiating	regional	0.499764771835314
Age_groupold...222	-0.275407966794257	0.630574969524286	-0.436756896649464	0.675443083152003	Microglia_Entorhinal cortex	Dehkordi_2021_Initiating	regional	0.900267161707934
Age_groupold...223	0.167963283515791	0.213353904935246	0.787251977257079	0.451367391571906	Oligodendrocyte_Subventricular zone	Dehkordi_2021_Initiating	regional	0.806896501371696
Age_groupold...224	0.00055005570609588	0.435247302284824	0.00126377740472685	0.999019220789926	Astrocyte_Subventricular zone	Dehkordi_2021_Initiating	regional	0.999321298879503
Age_groupold...225	-0.545251564614393	0.536471693562601	-1.01636595398629	0.343290252924129	Microglia_Subventricular zone	Dehkordi_2021_Initiating	regional	0.716790048105582
Age_groupold...226	-1.09707681645145	0.227000017944247	-4.83293713536577	0.000930100909304231	ExN_Middle temporal gyrus	Dehkordi_2021_CellAge	regional	0.020229694777367
Age_groupold...227	-0.34286382914931	0.295648067522148	-1.15970258836082	0.276010276432377	InN_Middle temporal gyrus	Dehkordi_2021_CellAge	regional	0.643202519186163
Age_groupold...228	-2.04345708170786	0.689599982234593	-2.96324990480162	0.0158754946712006	Other_Middle temporal gyrus	Dehkordi_2021_CellAge	regional	0.123235658904224
Age_groupold...229	-0.0757841665738388	0.183822708992157	-0.412267706146537	0.689789981687292	SPN_Putamen	Dehkordi_2021_CellAge	regional	0.900267161707934
Age_groupold...230	-0.208954377798728	0.371171154918875	-0.562959634738854	0.588887332692455	Oligodendrocyte_Putamen	Dehkordi_2021_CellAge	regional	0.873276050380108
Age_groupold...231	0.0644851032936581	0.144437201878	0.446457716261534	0.665815324515838	Other_Putamen	Dehkordi_2021_CellAge	regional	0.900267161707934
Age_groupold...232	0.172736645385664	0.498891972006296	0.346240579280126	0.738091955014936	Astrocyte_Putamen	Dehkordi_2021_CellAge	regional	0.900267161707934
Age_groupold...233	-0.355324978232398	0.300254875952549	-1.18341118393212	0.266961326545777	InN_Putamen	Dehkordi_2021_CellAge	regional	0.643202519186163
Age_groupold...234	0.878481599735152	1.3167603712961	0.667153734943022	0.52140993393246	Other_Entorhinal cortex	Dehkordi_2021_CellAge	regional	0.834895661082037
Age_groupold...235	-0.24018715532238	0.388438047404546	-0.618340960488436	0.553543397309606	ExN_Entorhinal cortex	Dehkordi_2021_CellAge	regional	0.858892999389458
Age_groupold...236	-0.145054873777099	0.628288936510117	-0.230872876073257	0.823208478511978	Astrocyte_Entorhinal cortex	Dehkordi_2021_CellAge	regional	0.951965191409505
Age_groupold...237	0.255493020036782	0.34764693232796	0.734920968023263	0.483371857569022	OPC_Entorhinal cortex	Dehkordi_2021_CellAge	regional	0.811754930245083
Age_groupold...238	0.196466480707579	0.547348835355311	0.358941990951791	0.727914988970765	Oligodendrocyte_Entorhinal cortex	Dehkordi_2021_CellAge	regional	0.900267161707934
Age_groupold...239	-0.29416002658887	0.28465705116395	-1.03338394529861	0.328392570540933	InN_Entorhinal cortex	Dehkordi_2021_CellAge	regional	0.696999574149035
Age_groupold...240	-0.336445400025592	1.26357896834659	-0.266263849315121	0.797708516733272	Microglia_Entorhinal cortex	Dehkordi_2021_CellAge	regional	0.946372376669927
Age_groupold...241	-0.167930262135409	0.316719604444519	-0.530217453478872	0.608791979402739	Oligodendrocyte_Subventricular zone	Dehkordi_2021_CellAge	regional	0.877520948028507
Age_groupold...242	-0.335197444674101	0.384415912270746	-0.871965582002284	0.405887454700397	Astrocyte_Subventricular zone	Dehkordi_2021_CellAge	regional	0.787803514514756
Age_groupold...243	-1.25303560760206	0.95408545023041	-1.31333687910181	0.23047860056042	Microglia_Subventricular zone	Dehkordi_2021_CellAge	regional	0.60952753598143
Age_groupold...244	0.463516448966766	0.376516122133301	1.23106667077237	0.24949793043097	ExN_Middle temporal gyrus	SenNet_2024_CNS_all	regional	0.626143844639261
Age_groupold...245	0.0790333820193274	0.21173425790092	0.373266861975216	0.71759003888959	InN_Middle temporal gyrus	SenNet_2024_CNS_all	regional	0.900267161707934
Age_groupold...246	0.59751571061149	0.447346293208609	1.33568941932163	0.21444290629275	Other_Middle temporal gyrus	SenNet_2024_CNS_all	regional	0.59481146616037
Age_groupold...247	0.2758399038303	0.140573108823467	1.96225228380416	0.0813493562952865	SPN_Putamen	SenNet_2024_CNS_all	regional	0.342454548275319
Age_groupold...248	0.0689592498233702	0.427790838810049	0.161198519386691	0.875933559398564	Oligodendrocyte_Putamen	SenNet_2024_CNS_all	regional	0.96158088228341
Age_groupold...249	-0.000899066752060628	0.330503408303478	-0.00272029494847169	0.997888864088171	Other_Putamen	SenNet_2024_CNS_all	regional	0.999321298879503
Age_groupold...250	0.798144768496531	0.530273505477676	1.50515679220585	0.170700259294664	Astrocyte_Putamen	SenNet_2024_CNS_all	regional	0.543685888055149
Age_groupold...251	0.0234069282848975	0.218852714698178	0.106952880695029	0.917172522534721	InN_Putamen	SenNet_2024_CNS_all	regional	0.979129757588525
Age_groupold...252	-0.11697624315218	0.648170081236324	-0.180471525203784	0.860780786102081	Other_Entorhinal cortex	SenNet_2024_CNS_all	regional	0.951965191409505
Age_groupold...253	-0.265609561845714	0.167602988149732	-1.58475433390499	0.151681818454114	ExN_Entorhinal cortex	SenNet_2024_CNS_all	regional	0.534985873196267
Age_groupold...254	0.59993376094262	0.475405956735472	1.26193993247846	0.242517356404073	Astrocyte_Entorhinal cortex	SenNet_2024_CNS_all	regional	0.614534272053039
Age_groupold...255	-0.951262541426606	0.366123066375975	-2.59820434380867	0.0317061726193364	OPC_Entorhinal cortex	SenNet_2024_CNS_all	regional	0.17569953056885
Age_groupold...256	0.337245018833348	0.343753785517478	0.981065614523104	0.352195540219823	Oligodendrocyte_Entorhinal cortex	SenNet_2024_CNS_all	regional	0.729547904741062
Age_groupold...257	0.197663984883726	0.227492124007044	0.868882761310914	0.40748457647315	InN_Entorhinal cortex	SenNet_2024_CNS_all	regional	0.787803514514756
Age_groupold...258	2.61525142177628	1.47497170579746	1.77308582361064	0.119496393511715	Microglia_Entorhinal cortex	SenNet_2024_CNS_all	regional	0.470700269421709
Age_groupold...259	0.1592963970495	0.309319325106919	0.514990122244828	0.618968657733476	Oligodendrocyte_Subventricular zone	SenNet_2024_CNS_all	regional	0.877520948028507
Age_groupold...260	0.693714914930876	0.235456609983129	2.94625372793986	0.0163199897943473	Astrocyte_Subventricular zone	SenNet_2024_CNS_all	regional	0.123235658904224
Age_groupold...261	1.21568192268899	0.853054678248243	1.42509261561686	0.197155519194814	Microglia_Subventricular zone	SenNet_2024_CNS_all	regional	0.573945913193543
