# Supplementary material for: Region-specific transcriptional signatures of brain aging in the absence of neuropathology at the single-cell level
Source: NPJ Aging. 2026 May 13;12(1):100. doi: 10.1038/s41514-026-00391-9 (PMC13396485; doi:10.1038/s41514-026-00391-9)
Supplement: Supplementary file 18 — SupplementaryData17_aDEG_Senescence [file 41514_2026_391_MOESM18_ESM.csv]

ct	region	de_size	pathway_size	pathway	overlap	p	fdr_pval
Astrocyte	EC	796	242	CellAge_HAGRv5_OncoInduced	21	3.39945928888931e-05	0.00115581615822236
Astrocyte	EC	796	363	CellAge_HAGRv5_Unclear	29	0.000696812913567828	0.0118458195306531
Oligodendrocyte	EC	691	363	CellAge_HAGRv5_Unclear	27	0.000369953169943969	0.0118458195306531
Astrocyte	EC	796	150	Dehkordi_2021_CellAge	16	0.000368465744470604	0.0125278353120005
Microglia	SVZ	392	242	CellAge_HAGRv5_OncoInduced	11	0.00195599293079915	0.0332518798235856
OPC	EC	456	188	CellAge_HAGRv5_Stress	12	0.00189434800044022	0.0644078320149674
Ependymal	SVZ	384	188	CellAge_HAGRv5_Stress	10	0.00493672029025782	0.083924244934383
Endothelial	SVZ	16	188	CellAge_HAGRv5_Stress	2	0.0108984692432429	0.123515984756753
Microglia	SVZ	392	28	SenNet_2024_CNS_all	3	0.00405965563095426	0.138028291452445
Astrocyte	EC	796	156	CellAge_HAGRv5_Replicative	13	0.0205884282727721	0.222248067094617
Endothelial	PUT	3	156	CellAge_HAGRv5_Replicative	1	0.0261468314228961	0.222248067094617
Endothelial	SVZ	16	156	CellAge_HAGRv5_Replicative	2	0.00845448733808317	0.222248067094617
Mural	SVZ	26	156	CellAge_HAGRv5_Replicative	2	0.0216375363835436	0.222248067094617
Oligodendrocyte	MTG	1196	188	CellAge_HAGRv5_Stress	19	0.0263480374857665	0.223958318629015
Endothelial	PUT	3	48	Dehkordi_2021_Initiating	1	0.00742153719536232	0.252332264642319
Oligodendrocyte	MTG	1196	156	CellAge_HAGRv5_Replicative	16	0.0542298983609461	0.307302757378695
Astrocyte	SVZ	458	156	CellAge_HAGRv5_Replicative	8	0.047219954958359	0.307302757378695
Microglia	MTG	28	150	Dehkordi_2021_CellAge	2	0.020323401244899	0.345497821163283
Microglia	EC	164	363	CellAge_HAGRv5_Unclear	7	0.0412712705762769	0.362582461752105
Microglia	SVZ	392	363	CellAge_HAGRv5_Unclear	13	0.0426567602061301	0.362582461752105
Astrocyte	EC	796	48	Dehkordi_2021_Initiating	5	0.0417849430864547	0.473562688313153
Endothelial	SVZ	16	48	Dehkordi_2021_Initiating	1	0.0389783281556921	0.473562688313153
OPC	PUT	317	28	SenNet_2024_CNS_all	2	0.0308990206503776	0.525283351056418
Microglia	MTG	28	48	Dehkordi_2021_Initiating	1	0.0672557967001324	0.571674271951125
Ependymal	EC	105	363	CellAge_HAGRv5_Unclear	4	0.148718471034355	0.576794742839977
ExN	MTG	770	363	CellAge_HAGRv5_Unclear	19	0.169645512599993	0.576794742839977
Microglia	MTG	28	363	CellAge_HAGRv5_Unclear	2	0.102780934137007	0.576794742839977
Oligodendrocyte	MTG	1196	363	CellAge_HAGRv5_Unclear	29	0.123659380739599	0.576794742839977
ExN	SVZ	9	363	CellAge_HAGRv5_Unclear	1	0.162480147311807	0.576794742839977
InN	SVZ	242	363	CellAge_HAGRv5_Unclear	8	0.100700535861319	0.576794742839977
Oligodendrocyte	SVZ	539	188	CellAge_HAGRv5_Stress	9	0.0902276456040452	0.613547990107507
Microglia	SVZ	392	156	CellAge_HAGRv5_Replicative	6	0.129883081706678	0.630860682575292
Astrocyte	PUT	384	363	CellAge_HAGRv5_Unclear	10	0.216549890225538	0.669336024333481
InN	EC	1454	363	CellAge_HAGRv5_Unclear	32	0.252824968409073	0.716337410492374
Astrocyte	SVZ	458	363	CellAge_HAGRv5_Unclear	11	0.281099019672153	0.735182051450246
Microglia	EC	164	156	CellAge_HAGRv5_Replicative	3	0.174774703436851	0.742792489606617
Ependymal	EC	105	150	Dehkordi_2021_CellAge	2	0.200826056771187	0.758676214468927
Microglia	EC	164	150	Dehkordi_2021_CellAge	3	0.13930890663351	0.758676214468927
Astrocyte	PUT	384	150	Dehkordi_2021_CellAge	5	0.185362110316014	0.758676214468927
Astrocyte	SVZ	458	150	Dehkordi_2021_CellAge	6	0.151800240818643	0.758676214468927
Endothelial	SVZ	16	150	Dehkordi_2021_CellAge	1	0.119132620855825	0.758676214468927
Ependymal	SVZ	384	150	Dehkordi_2021_CellAge	5	0.185362110316014	0.758676214468927
Microglia	SVZ	392	150	Dehkordi_2021_CellAge	5	0.196299626334252	0.758676214468927
OPC	EC	456	156	CellAge_HAGRv5_Replicative	6	0.211361543683657	0.798476942804926
Ependymal	SVZ	384	156	CellAge_HAGRv5_Replicative	5	0.248197989344747	0.843873163772139
Endothelial	EC	26	363	CellAge_HAGRv5_Unclear	1	0.401139406288811	0.852421238363722
Oligodendrocyte	PUT	208	363	CellAge_HAGRv5_Unclear	5	0.382262594616075	0.852421238363722
Mural	SVZ	26	363	CellAge_HAGRv5_Unclear	1	0.401139406288811	0.852421238363722
Astrocyte	MTG	224	156	CellAge_HAGRv5_Replicative	3	0.314834706622033	0.892031668762426
OPC	PUT	317	156	CellAge_HAGRv5_Replicative	4	0.304019073115256	0.892031668762426
InN	SVZ	242	156	CellAge_HAGRv5_Replicative	3	0.358396346575638	0.937344291043975
InN	PUT	135	363	CellAge_HAGRv5_Unclear	3	0.49241764347392	0.98483528694784
OPC	EC	456	150	Dehkordi_2021_CellAge	5	0.290690376044755	0.988347278552166
Endothelial	EC	26	242	CellAge_HAGRv5_OncoInduced	0	1	1
Ependymal	EC	105	242	CellAge_HAGRv5_OncoInduced	1	0.659365548656865	1
ExN	EC	1038	242	CellAge_HAGRv5_OncoInduced	9	0.740674703682621	1
InN	EC	1454	242	CellAge_HAGRv5_OncoInduced	18	0.212023353194408	1
Microglia	EC	164	242	CellAge_HAGRv5_OncoInduced	3	0.231899348677594	1
Mural	EC	45	242	CellAge_HAGRv5_OncoInduced	0	1	1
OPC	EC	456	242	CellAge_HAGRv5_OncoInduced	7	0.179499950975536	1
Oligodendrocyte	EC	691	242	CellAge_HAGRv5_OncoInduced	7	0.558590880969758	1
Astrocyte	MTG	224	242	CellAge_HAGRv5_OncoInduced	2	0.668024012896496	1
Endothelial	MTG	4	242	CellAge_HAGRv5_OncoInduced	0	1	1
ExN	MTG	770	242	CellAge_HAGRv5_OncoInduced	4	0.959282471153735	1
InN	MTG	1151	242	CellAge_HAGRv5_OncoInduced	7	0.956967991847891	1
Microglia	MTG	28	242	CellAge_HAGRv5_OncoInduced	1	0.248683085535273	1
Mural	MTG	10	242	CellAge_HAGRv5_OncoInduced	0	1	1
OPC	MTG	153	242	CellAge_HAGRv5_OncoInduced	1	0.792700030880364	1
Oligodendrocyte	MTG	1196	242	CellAge_HAGRv5_OncoInduced	9	0.87302422314518	1
Astrocyte	PUT	384	242	CellAge_HAGRv5_OncoInduced	3	0.754090114504455	1
Endothelial	PUT	3	242	CellAge_HAGRv5_OncoInduced	0	1	1
InN	PUT	135	242	CellAge_HAGRv5_OncoInduced	1	0.750182831134188	1
Microglia	PUT	158	242	CellAge_HAGRv5_OncoInduced	1	0.803182823569073	1
Mural	PUT	9	242	CellAge_HAGRv5_OncoInduced	0	1	1
OPC	PUT	317	242	CellAge_HAGRv5_OncoInduced	4	0.402045818833563	1
Oligodendrocyte	PUT	208	242	CellAge_HAGRv5_OncoInduced	1	0.883054630404067	1
SPN	PUT	768	242	CellAge_HAGRv5_OncoInduced	5	0.899539612494732	1
Astrocyte	SVZ	458	242	CellAge_HAGRv5_OncoInduced	3	0.850753937294133	1
Endothelial	SVZ	16	242	CellAge_HAGRv5_OncoInduced	0	1	1
Ependymal	SVZ	384	242	CellAge_HAGRv5_OncoInduced	6	0.194064025809029	1
ExN	SVZ	9	242	CellAge_HAGRv5_OncoInduced	0	1	1
InN	SVZ	242	242	CellAge_HAGRv5_OncoInduced	3	0.446766868155172	1
Mural	SVZ	26	242	CellAge_HAGRv5_OncoInduced	0	1	1
OPC	SVZ	239	242	CellAge_HAGRv5_OncoInduced	1	0.915442158954467	1
Oligodendrocyte	SVZ	539	242	CellAge_HAGRv5_OncoInduced	3	0.917378516732561	1
Endothelial	EC	26	156	CellAge_HAGRv5_Replicative	0	1	1
Ependymal	EC	105	156	CellAge_HAGRv5_Replicative	1	0.606515199686886	1
ExN	EC	1038	156	CellAge_HAGRv5_Replicative	9	0.570598412886181	1
InN	EC	1454	156	CellAge_HAGRv5_Replicative	6	0.992488377890078	1
Mural	EC	45	156	CellAge_HAGRv5_Replicative	0	1	1
Oligodendrocyte	EC	691	156	CellAge_HAGRv5_Replicative	5	0.73701507303148	1
Endothelial	MTG	4	156	CellAge_HAGRv5_Replicative	0	1	1
ExN	MTG	770	156	CellAge_HAGRv5_Replicative	5	0.818645378126092	1
InN	MTG	1151	156	CellAge_HAGRv5_Replicative	9	0.697772788000767	1
Microglia	MTG	28	156	CellAge_HAGRv5_Replicative	0	1	1
Mural	MTG	10	156	CellAge_HAGRv5_Replicative	0	1	1
OPC	MTG	153	156	CellAge_HAGRv5_Replicative	0	1	1
Astrocyte	PUT	384	156	CellAge_HAGRv5_Replicative	3	0.66270955889181	1
InN	PUT	135	156	CellAge_HAGRv5_Replicative	1	0.699186167013402	1
Microglia	PUT	158	156	CellAge_HAGRv5_Replicative	1	0.755314285880422	1
Mural	PUT	9	156	CellAge_HAGRv5_Replicative	0	1	1
Oligodendrocyte	PUT	208	156	CellAge_HAGRv5_Replicative	0	1	1
SPN	PUT	768	156	CellAge_HAGRv5_Replicative	5	0.816853336294523	1
ExN	SVZ	9	156	CellAge_HAGRv5_Replicative	0	1	1
OPC	SVZ	239	156	CellAge_HAGRv5_Replicative	0	1	1
Oligodendrocyte	SVZ	539	156	CellAge_HAGRv5_Replicative	2	0.955120984696006	1
Astrocyte	EC	796	188	CellAge_HAGRv5_Stress	5	0.911098026979844	1
Endothelial	EC	26	188	CellAge_HAGRv5_Stress	1	0.230880950149917	1
Ependymal	EC	105	188	CellAge_HAGRv5_Stress	2	0.284032519150235	1
ExN	EC	1038	188	CellAge_HAGRv5_Stress	9	0.7284611845665	1
InN	EC	1454	188	CellAge_HAGRv5_Stress	8	0.985150515354305	1
Microglia	EC	164	188	CellAge_HAGRv5_Stress	0	1	1
Mural	EC	45	188	CellAge_HAGRv5_Stress	0	1	1
Oligodendrocyte	EC	691	188	CellAge_HAGRv5_Stress	5	0.833096743711703	1
Astrocyte	MTG	224	188	CellAge_HAGRv5_Stress	2	0.662020485723948	1
Endothelial	MTG	4	188	CellAge_HAGRv5_Stress	0	1	1
ExN	MTG	770	188	CellAge_HAGRv5_Stress	7	0.663186411068969	1
InN	MTG	1151	188	CellAge_HAGRv5_Stress	14	0.260107495703609	1
Microglia	MTG	28	188	CellAge_HAGRv5_Stress	1	0.246280244461029	1
Mural	MTG	10	188	CellAge_HAGRv5_Stress	0	1	1
OPC	MTG	153	188	CellAge_HAGRv5_Stress	0	1	1
Astrocyte	PUT	384	188	CellAge_HAGRv5_Stress	4	0.541782384951052	1
Endothelial	PUT	3	188	CellAge_HAGRv5_Stress	0	1	1
InN	PUT	135	188	CellAge_HAGRv5_Stress	0	1	1
Microglia	PUT	158	188	CellAge_HAGRv5_Stress	0	1	1
Mural	PUT	9	188	CellAge_HAGRv5_Stress	0	1	1
OPC	PUT	317	188	CellAge_HAGRv5_Stress	3	0.621658566147075	1
Oligodendrocyte	PUT	208	188	CellAge_HAGRv5_Stress	0	1	1
SPN	PUT	768	188	CellAge_HAGRv5_Stress	5	0.894156174537945	1
Astrocyte	SVZ	458	188	CellAge_HAGRv5_Stress	5	0.489206667852913	1
ExN	SVZ	9	188	CellAge_HAGRv5_Stress	0	1	1
InN	SVZ	242	188	CellAge_HAGRv5_Stress	1	0.915737866161439	1
Microglia	SVZ	392	188	CellAge_HAGRv5_Stress	5	0.357503288288789	1
Mural	SVZ	26	188	CellAge_HAGRv5_Stress	0	1	1
OPC	SVZ	239	188	CellAge_HAGRv5_Stress	2	0.696699698750154	1
ExN	EC	1038	363	CellAge_HAGRv5_Unclear	11	0.993761605307083	1
Mural	EC	45	363	CellAge_HAGRv5_Unclear	1	0.588676183812471	1
OPC	EC	456	363	CellAge_HAGRv5_Unclear	6	0.886414510316032	1
Astrocyte	MTG	224	363	CellAge_HAGRv5_Unclear	3	0.817446891776475	1
Endothelial	MTG	4	363	CellAge_HAGRv5_Unclear	0	1	1
InN	MTG	1151	363	CellAge_HAGRv5_Unclear	13	0.99220299722001	1
Mural	MTG	10	363	CellAge_HAGRv5_Unclear	0	1	1
OPC	MTG	153	363	CellAge_HAGRv5_Unclear	2	0.803883927028481	1
Endothelial	PUT	3	363	CellAge_HAGRv5_Unclear	0	1	1
Microglia	PUT	158	363	CellAge_HAGRv5_Unclear	2	0.818123840827156	1
Mural	PUT	9	363	CellAge_HAGRv5_Unclear	0	1	1
OPC	PUT	317	363	CellAge_HAGRv5_Unclear	2	0.986924102483433	1
SPN	PUT	768	363	CellAge_HAGRv5_Unclear	9	0.969155541461367	1
Endothelial	SVZ	16	363	CellAge_HAGRv5_Unclear	0	1	1
Ependymal	SVZ	384	363	CellAge_HAGRv5_Unclear	7	0.626695550106661	1
OPC	SVZ	239	363	CellAge_HAGRv5_Unclear	4	0.690252835833178	1
Oligodendrocyte	SVZ	539	363	CellAge_HAGRv5_Unclear	9	0.732030248894654	1
Astrocyte	EC	796	22	Dehkordi_2021_Canonical	2	0.25890074723978	1
Endothelial	EC	26	22	Dehkordi_2021_Canonical	0	1	1
Ependymal	EC	105	22	Dehkordi_2021_Canonical	0	1	1
ExN	EC	1038	22	Dehkordi_2021_Canonical	1	0.745770850424107	1
InN	EC	1454	22	Dehkordi_2021_Canonical	1	0.86055913205501	1
Microglia	EC	164	22	Dehkordi_2021_Canonical	0	1	1
Mural	EC	45	22	Dehkordi_2021_Canonical	0	1	1
OPC	EC	456	22	Dehkordi_2021_Canonical	0	1	1
Oligodendrocyte	EC	691	22	Dehkordi_2021_Canonical	1	0.590356692457775	1
Astrocyte	MTG	224	22	Dehkordi_2021_Canonical	0	1	1
Endothelial	MTG	4	22	Dehkordi_2021_Canonical	0	1	1
ExN	MTG	770	22	Dehkordi_2021_Canonical	0	1	1
InN	MTG	1151	22	Dehkordi_2021_Canonical	1	0.783344101053222	1
Microglia	MTG	28	22	Dehkordi_2021_Canonical	0	1	1
Mural	MTG	10	22	Dehkordi_2021_Canonical	0	1	1
OPC	MTG	153	22	Dehkordi_2021_Canonical	0	1	1
Oligodendrocyte	MTG	1196	22	Dehkordi_2021_Canonical	0	1	1
Astrocyte	PUT	384	22	Dehkordi_2021_Canonical	0	1	1
Endothelial	PUT	3	22	Dehkordi_2021_Canonical	0	1	1
InN	PUT	135	22	Dehkordi_2021_Canonical	0	1	1
Microglia	PUT	158	22	Dehkordi_2021_Canonical	0	1	1
Mural	PUT	9	22	Dehkordi_2021_Canonical	0	1	1
OPC	PUT	317	22	Dehkordi_2021_Canonical	1	0.329986665646325	1
Oligodendrocyte	PUT	208	22	Dehkordi_2021_Canonical	0	1	1
SPN	PUT	768	22	Dehkordi_2021_Canonical	1	0.630851136951978	1
Astrocyte	SVZ	458	22	Dehkordi_2021_Canonical	0	1	1
Endothelial	SVZ	16	22	Dehkordi_2021_Canonical	0	1	1
Ependymal	SVZ	384	22	Dehkordi_2021_Canonical	1	0.385530521508647	1
ExN	SVZ	9	22	Dehkordi_2021_Canonical	0	1	1
InN	SVZ	242	22	Dehkordi_2021_Canonical	0	1	1
Microglia	SVZ	392	22	Dehkordi_2021_Canonical	1	0.391874865368269	1
Mural	SVZ	26	22	Dehkordi_2021_Canonical	0	1	1
OPC	SVZ	239	22	Dehkordi_2021_Canonical	1	0.259597816993631	1
Oligodendrocyte	SVZ	539	22	Dehkordi_2021_Canonical	1	0.498346267613171	1
Astrocyte	EC	796	44	Dehkordi_2021_Response	0	1	1
Endothelial	EC	26	44	Dehkordi_2021_Response	0	1	1
Ependymal	EC	105	44	Dehkordi_2021_Response	0	1	1
ExN	EC	1038	44	Dehkordi_2021_Response	2	0.418179333681354	1
InN	EC	1454	44	Dehkordi_2021_Response	0	1	1
Microglia	EC	164	44	Dehkordi_2021_Response	0	1	1
Mural	EC	45	44	Dehkordi_2021_Response	0	1	1
OPC	EC	456	44	Dehkordi_2021_Response	1	0.469317071577998	1
Oligodendrocyte	EC	691	44	Dehkordi_2021_Response	2	0.238963082184843	1
Astrocyte	MTG	224	44	Dehkordi_2021_Response	1	0.264392722780278	1
Endothelial	MTG	4	44	Dehkordi_2021_Response	0	1	1
ExN	MTG	770	44	Dehkordi_2021_Response	1	0.663843786606031	1
InN	MTG	1151	44	Dehkordi_2021_Response	1	0.811486628949367	1
Microglia	MTG	28	44	Dehkordi_2021_Response	0	1	1
Mural	MTG	10	44	Dehkordi_2021_Response	0	1	1
OPC	MTG	153	44	Dehkordi_2021_Response	0	1	1
Oligodendrocyte	MTG	1196	44	Dehkordi_2021_Response	1	0.824265375556769	1
Astrocyte	PUT	384	44	Dehkordi_2021_Response	0	1	1
Endothelial	PUT	3	44	Dehkordi_2021_Response	0	1	1
InN	PUT	135	44	Dehkordi_2021_Response	0	1	1
Microglia	PUT	158	44	Dehkordi_2021_Response	0	1	1
Mural	PUT	9	44	Dehkordi_2021_Response	0	1	1
OPC	PUT	317	44	Dehkordi_2021_Response	2	0.0663215604785947	1
Oligodendrocyte	PUT	208	44	Dehkordi_2021_Response	0	1	1
SPN	PUT	768	44	Dehkordi_2021_Response	1	0.662845982547382	1
Astrocyte	SVZ	458	44	Dehkordi_2021_Response	2	0.124724305879715	1
Endothelial	SVZ	16	44	Dehkordi_2021_Response	0	1	1
Ependymal	SVZ	384	44	Dehkordi_2021_Response	0	1	1
ExN	SVZ	9	44	Dehkordi_2021_Response	0	1	1
InN	SVZ	242	44	Dehkordi_2021_Response	1	0.282568444184802	1
Microglia	SVZ	392	44	Dehkordi_2021_Response	1	0.418777591107535	1
Mural	SVZ	26	44	Dehkordi_2021_Response	0	1	1
OPC	SVZ	239	44	Dehkordi_2021_Response	0	1	1
Oligodendrocyte	SVZ	539	44	Dehkordi_2021_Response	1	0.528861035896266	1
Endothelial	EC	26	48	Dehkordi_2021_Initiating	0	1	1
Ependymal	EC	105	48	Dehkordi_2021_Initiating	0	1	1
ExN	EC	1038	48	Dehkordi_2021_Initiating	1	0.935484525030826	1
InN	EC	1454	48	Dehkordi_2021_Initiating	4	0.497561561071087	1
Microglia	EC	164	48	Dehkordi_2021_Initiating	0	1	1
Mural	EC	45	48	Dehkordi_2021_Initiating	0	1	1
OPC	EC	456	48	Dehkordi_2021_Initiating	2	0.313449484946284	1
Oligodendrocyte	EC	691	48	Dehkordi_2021_Initiating	0	1	1
Astrocyte	MTG	224	48	Dehkordi_2021_Initiating	1	0.430651894639237	1
Endothelial	MTG	4	48	Dehkordi_2021_Initiating	0	1	1
ExN	MTG	770	48	Dehkordi_2021_Initiating	1	0.864643524304301	1
InN	MTG	1151	48	Dehkordi_2021_Initiating	2	0.799105311122394	1
Mural	MTG	10	48	Dehkordi_2021_Initiating	0	1	1
OPC	MTG	153	48	Dehkordi_2021_Initiating	0	1	1
Oligodendrocyte	MTG	1196	48	Dehkordi_2021_Initiating	5	0.165597472383384	1
Astrocyte	PUT	384	48	Dehkordi_2021_Initiating	0	1	1
InN	PUT	135	48	Dehkordi_2021_Initiating	0	1	1
Microglia	PUT	158	48	Dehkordi_2021_Initiating	0	1	1
Mural	PUT	9	48	Dehkordi_2021_Initiating	0	1	1
OPC	PUT	317	48	Dehkordi_2021_Initiating	1	0.551309488602742	1
Oligodendrocyte	PUT	208	48	Dehkordi_2021_Initiating	0	1	1
SPN	PUT	768	48	Dehkordi_2021_Initiating	1	0.863905568301649	1
Astrocyte	SVZ	458	48	Dehkordi_2021_Initiating	1	0.688853512394247	1
Ependymal	SVZ	384	48	Dehkordi_2021_Initiating	1	0.62266071772009	1
ExN	SVZ	9	48	Dehkordi_2021_Initiating	0	1	1
InN	SVZ	242	48	Dehkordi_2021_Initiating	1	0.456191278347045	1
Microglia	SVZ	392	48	Dehkordi_2021_Initiating	1	0.6304174650704	1
Mural	SVZ	26	48	Dehkordi_2021_Initiating	0	1	1
OPC	SVZ	239	48	Dehkordi_2021_Initiating	0	1	1
Oligodendrocyte	SVZ	539	48	Dehkordi_2021_Initiating	0	1	1
Endothelial	EC	26	150	Dehkordi_2021_CellAge	0	1	1
ExN	EC	1038	150	Dehkordi_2021_CellAge	5	0.924494853388508	1
InN	EC	1454	150	Dehkordi_2021_CellAge	6	0.980898457305035	1
Mural	EC	45	150	Dehkordi_2021_CellAge	0	1	1
Oligodendrocyte	EC	691	150	Dehkordi_2021_CellAge	5	0.645169239631491	1
Astrocyte	MTG	224	150	Dehkordi_2021_CellAge	1	0.83422768552163	1
Endothelial	MTG	4	150	Dehkordi_2021_CellAge	0	1	1
ExN	MTG	770	150	Dehkordi_2021_CellAge	7	0.406233199532283	1
InN	MTG	1151	150	Dehkordi_2021_CellAge	4	0.985576574937366	1
Mural	MTG	10	150	Dehkordi_2021_CellAge	0	1	1
OPC	MTG	153	150	Dehkordi_2021_CellAge	1	0.705507211342427	1
Oligodendrocyte	MTG	1196	150	Dehkordi_2021_CellAge	7	0.850247444349607	1
Endothelial	PUT	3	150	Dehkordi_2021_CellAge	0	1	1
InN	PUT	135	150	Dehkordi_2021_CellAge	0	1	1
Microglia	PUT	158	150	Dehkordi_2021_CellAge	2	0.355269566908011	1
Mural	PUT	9	150	Dehkordi_2021_CellAge	0	1	1
OPC	PUT	317	150	Dehkordi_2021_CellAge	1	0.922466434454029	1
Oligodendrocyte	PUT	208	150	Dehkordi_2021_CellAge	2	0.491454908086536	1
SPN	PUT	768	150	Dehkordi_2021_CellAge	4	0.86681018088214	1
ExN	SVZ	9	150	Dehkordi_2021_CellAge	0	1	1
InN	SVZ	242	150	Dehkordi_2021_CellAge	0	1	1
Mural	SVZ	26	150	Dehkordi_2021_CellAge	0	1	1
OPC	SVZ	239	150	Dehkordi_2021_CellAge	1	0.853268168913158	1
Oligodendrocyte	SVZ	539	150	Dehkordi_2021_CellAge	4	0.622344981376943	1
Astrocyte	EC	796	28	SenNet_2024_CNS_all	0	1	1
Endothelial	EC	26	28	SenNet_2024_CNS_all	0	1	1
Ependymal	EC	105	28	SenNet_2024_CNS_all	0	1	1
ExN	EC	1038	28	SenNet_2024_CNS_all	1	0.630584974783672	1
InN	EC	1454	28	SenNet_2024_CNS_all	0	1	1
Microglia	EC	164	28	SenNet_2024_CNS_all	0	1	1
Mural	EC	45	28	SenNet_2024_CNS_all	0	1	1
OPC	EC	456	28	SenNet_2024_CNS_all	0	1	1
Oligodendrocyte	EC	691	28	SenNet_2024_CNS_all	0	1	1
Astrocyte	MTG	224	28	SenNet_2024_CNS_all	0	1	1
Endothelial	MTG	4	28	SenNet_2024_CNS_all	0	1	1
ExN	MTG	770	28	SenNet_2024_CNS_all	0	1	1
InN	MTG	1151	28	SenNet_2024_CNS_all	2	0.278587336799513	1
Microglia	MTG	28	28	SenNet_2024_CNS_all	0	1	1
Mural	MTG	10	28	SenNet_2024_CNS_all	0	1	1
OPC	MTG	153	28	SenNet_2024_CNS_all	0	1	1
Oligodendrocyte	MTG	1196	28	SenNet_2024_CNS_all	0	1	1
Astrocyte	PUT	384	28	SenNet_2024_CNS_all	0	1	1
Endothelial	PUT	3	28	SenNet_2024_CNS_all	0	1	1
InN	PUT	135	28	SenNet_2024_CNS_all	0	1	1
Microglia	PUT	158	28	SenNet_2024_CNS_all	0	1	1
Mural	PUT	9	28	SenNet_2024_CNS_all	0	1	1
Oligodendrocyte	PUT	208	28	SenNet_2024_CNS_all	0	1	1
SPN	PUT	768	28	SenNet_2024_CNS_all	0	1	1
Astrocyte	SVZ	458	28	SenNet_2024_CNS_all	1	0.345705687200386	1
Endothelial	SVZ	16	28	SenNet_2024_CNS_all	0	1	1
Ependymal	SVZ	384	28	SenNet_2024_CNS_all	0	1	1
ExN	SVZ	9	28	SenNet_2024_CNS_all	0	1	1
InN	SVZ	242	28	SenNet_2024_CNS_all	0	1	1
Mural	SVZ	26	28	SenNet_2024_CNS_all	0	1	1
OPC	SVZ	239	28	SenNet_2024_CNS_all	0	1	1
Oligodendrocyte	SVZ	539	28	SenNet_2024_CNS_all	0	1	1
